# Supplementary material for: Polysialic acid restrains inflammatory monocyte maturation
Source: Front Immunol. 2025 Oct 20;16:1656087. doi: 10.3389/fimmu.2025.1656087 (PMC12580094; doi:10.3389/fimmu.2025.1656087)
Supplement: Supplementary file 7 [file DataSheet1.csv]

ensembl_gene_id	Gene Name	log2FoldChange	lfcSE	pvalue	padj	down	up	description	gene_biotype
ENSG00000002933	TMEM176A	1,5125856	0,407974617	0,000209276	0,002072238	FALSE	TRUE	transmembrane protein 176A [Source:HGNC Symbol;Acc:HGNC:24930]	protein_coding
ENSG00000003147	ICA1	-1,256661696	0,239968046	1,63E-07	4,24E-06	TRUE	FALSE	islet cell autoantigen 1 [Source:HGNC Symbol;Acc:HGNC:5343]	protein_coding
ENSG00000003249	DBNDD1	-4,271557584	1,61541336	0,008187204	0,040964317	TRUE	FALSE	dysbindin domain containing 1 [Source:HGNC Symbol;Acc:HGNC:28455]	protein_coding
ENSG00000003989	SLC7A2	-2,188731758	0,579301982	0,000157952	0,001633296	TRUE	FALSE	solute carrier family 7 member 2 [Source:HGNC Symbol;Acc:HGNC:11060]	protein_coding
ENSG00000004799	PDK4	3,275779364	0,511517183	1,51E-10	8,51E-09	FALSE	TRUE	pyruvate dehydrogenase kinase 4 [Source:HGNC Symbol;Acc:HGNC:8812]	protein_coding
ENSG00000005381	MPO	1,775745293	0,417586607	2,11E-05	0,00029783	FALSE	TRUE	myeloperoxidase [Source:HGNC Symbol;Acc:HGNC:7218]	protein_coding
ENSG00000005513	SOX8	-2,259555313	0,617312184	0,000251908	0,002419365	TRUE	FALSE	SRY-box 8 [Source:HGNC Symbol;Acc:HGNC:11203]	protein_coding
ENSG00000005884	ITGA3	-2,589947829	0,198272057	5,39E-39	1,06E-35	TRUE	FALSE	integrin subunit alpha 3 [Source:HGNC Symbol;Acc:HGNC:6139]	protein_coding
ENSG00000006118	TMEM132A	3,602911879	0,657518534	4,26E-08	1,28E-06	FALSE	TRUE	transmembrane protein 132A [Source:HGNC Symbol;Acc:HGNC:31092]	protein_coding
ENSG00000006210	CX3CL1	-2,911800795	0,465885266	4,10E-10	2,05E-08	TRUE	FALSE	C-X3-C motif chemokine ligand 1 [Source:HGNC Symbol;Acc:HGNC:10647]	protein_coding
ENSG00000006555	TTC22	1,318074738	0,393852504	0,000818032	0,006369153	FALSE	TRUE	tetratricopeptide repeat domain 22 [Source:HGNC Symbol;Acc:HGNC:26067]	protein_coding
ENSG00000006740	ARHGAP44	-1,892792991	0,716051056	0,008208355	0,041022883	TRUE	FALSE	Rho GTPase activating protein 44 [Source:HGNC Symbol;Acc:HGNC:29096]	protein_coding
ENSG00000006747	SCIN	-1,858146377	0,506183025	0,0002417	0,002338906	TRUE	FALSE	scinderin [Source:HGNC Symbol;Acc:HGNC:21695]	protein_coding
ENSG00000007038	PRSS21	-1,163079095	0,199973623	6,02E-09	2,22E-07	TRUE	FALSE	protease, serine 21 [Source:HGNC Symbol;Acc:HGNC:9485]	protein_coding
ENSG00000007062	PROM1	1,949362226	0,740621143	0,008486788	0,042017922	FALSE	TRUE	prominin 1 [Source:HGNC Symbol;Acc:HGNC:9454]	protein_coding
ENSG00000007129	CEACAM21	1,099637842	0,266531925	3,70E-05	0,000488741	FALSE	TRUE	carcinoembryonic antigen related cell adhesion molecule 21 [Source:HGNC Symbol;Acc:HGNC:28834]	protein_coding
ENSG00000007202	KIAA0100	-1,228263194	0,184067279	2,51E-11	1,71E-09	TRUE	FALSE	KIAA0100 [Source:HGNC Symbol;Acc:HGNC:28960]	protein_coding
ENSG00000007237	GAS7	-1,03670713	0,360006721	0,003980685	0,023078322	TRUE	FALSE	growth arrest specific 7 [Source:HGNC Symbol;Acc:HGNC:4169]	protein_coding
ENSG00000007372	PAX6	3,462088499	1,340310398	0,009793119	0,046954642	FALSE	TRUE	paired box 6 [Source:HGNC Symbol;Acc:HGNC:8620]	protein_coding
ENSG00000007384	RHBDF1	-1,618726862	0,381982425	2,26E-05	0,000315149	TRUE	FALSE	rhomboid 5 homolog 1 [Source:HGNC Symbol;Acc:HGNC:20561]	protein_coding
ENSG00000007944	MYLIP	-2,147013572	0,567383589	0,000154291	0,001607687	TRUE	FALSE	myosin regulatory light chain interacting protein [Source:HGNC Symbol;Acc:HGNC:21155]	protein_coding
ENSG00000008056	SYN1	2,268978959	0,502697053	6,37E-06	0,000105646	FALSE	TRUE	synapsin I [Source:HGNC Symbol;Acc:HGNC:11494]	protein_coding
ENSG00000008277	ADAM22	1,430108418	0,549234359	0,009219067	0,044845886	FALSE	TRUE	ADAM metallopeptidase domain 22 [Source:HGNC Symbol;Acc:HGNC:201]	protein_coding
ENSG00000008311	AASS	2,661515951	0,527392041	4,50E-07	1,05E-05	FALSE	TRUE	aminoadipate-semialdehyde synthase [Source:HGNC Symbol;Acc:HGNC:17366]	protein_coding
ENSG00000008323	PLEKHG6	-4,838816188	1,79552479	0,007040312	0,03639162	TRUE	FALSE	pleckstrin homology and RhoGEF domain containing G6 [Source:HGNC Symbol;Acc:HGNC:25562]	protein_coding
ENSG00000010818	HIVEP2	1,474359435	0,357673445	3,75E-05	0,000494431	FALSE	TRUE	human immunodeficiency virus type I enhancer binding protein 2 [Source:HGNC Symbol;Acc:HGNC:4921]	protein_coding
ENSG00000011028	MRC2	-1,287036456	0,317172977	4,95E-05	0,000620615	TRUE	FALSE	mannose receptor C type 2 [Source:HGNC Symbol;Acc:HGNC:16875]	protein_coding
ENSG00000011105	TSPAN9	3,058281581	0,786413626	0,000100701	0,00112082	FALSE	TRUE	tetraspanin 9 [Source:HGNC Symbol;Acc:HGNC:21640]	protein_coding
ENSG00000011201	ANOS1	4,671154261	0,663047363	1,85E-12	1,58E-10	FALSE	TRUE	anosmin 1 [Source:HGNC Symbol;Acc:HGNC:6211]	protein_coding
ENSG00000011638	TMEM159	-1,015965348	0,258089907	8,27E-05	0,00095304	TRUE	FALSE	transmembrane protein 159 [Source:HGNC Symbol;Acc:HGNC:30136]	protein_coding
ENSG00000012124	CD22	-1,116022968	0,338483892	0,000976808	0,007401274	TRUE	FALSE	CD22 molecule [Source:HGNC Symbol;Acc:HGNC:1643]	protein_coding
ENSG00000013563	DNASE1L1	-1,153191221	0,188770702	1,00E-09	4,52E-08	TRUE	FALSE	deoxyribonuclease 1 like 1 [Source:HGNC Symbol;Acc:HGNC:2957]	protein_coding
ENSG00000013588	GPRC5A	6,287793997	1,35329043	3,38E-06	6,11E-05	FALSE	TRUE	G protein-coupled receptor class C group 5 member A [Source:HGNC Symbol;Acc:HGNC:9836]	protein_coding
ENSG00000016391	CHDH	2,310424975	0,444748403	2,05E-07	5,17E-06	FALSE	TRUE	choline dehydrogenase [Source:HGNC Symbol;Acc:HGNC:24288]	protein_coding
ENSG00000018280	SLC11A1	2,653466746	0,551669362	1,51E-06	3,04E-05	FALSE	TRUE	solute carrier family 11 member 1 [Source:HGNC Symbol;Acc:HGNC:10907]	protein_coding
ENSG00000018408	WWTR1	-2,104056631	0,550387715	0,000131911	0,001409672	TRUE	FALSE	WW domain containing transcription regulator 1 [Source:HGNC Symbol;Acc:HGNC:24042]	protein_coding
ENSG00000019169	MARCO	-2,034789218	0,549076984	0,000210695	0,002084389	TRUE	FALSE	macrophage receptor with collagenous structure [Source:HGNC Symbol;Acc:HGNC:6895]	protein_coding
ENSG00000020181	ADGRA2	2,752202147	0,726438738	0,000151485	0,00158301	FALSE	TRUE	adhesion G protein-coupled receptor A2 [Source:HGNC Symbol;Acc:HGNC:17849]	protein_coding
ENSG00000021300	PLEKHB1	1,467432228	0,380012574	0,000112676	0,00123325	FALSE	TRUE	pleckstrin homology domain containing B1 [Source:HGNC Symbol;Acc:HGNC:19079]	protein_coding
ENSG00000021762	OSBPL5	-1,149533881	0,297940323	0,000114193	0,001245455	TRUE	FALSE	oxysterol binding protein like 5 [Source:HGNC Symbol;Acc:HGNC:16392]	protein_coding
ENSG00000022267	FHL1	-3,115330526	0,304817445	1,61E-24	8,12E-22	TRUE	FALSE	four and a half LIM domains 1 [Source:HGNC Symbol;Acc:HGNC:3702]	protein_coding
ENSG00000023171	GRAMD1B	1,359346963	0,352334084	0,000114263	0,001245591	FALSE	TRUE	GRAM domain containing 1B [Source:HGNC Symbol;Acc:HGNC:29214]	protein_coding
ENSG00000023839	ABCC2	2,36388154	0,476085771	6,86E-07	1,53E-05	FALSE	TRUE	ATP binding cassette subfamily C member 2 [Source:HGNC Symbol;Acc:HGNC:53]	protein_coding
ENSG00000024422	EHD2	2,86082907	0,301093901	2,07E-21	7,02E-19	FALSE	TRUE	EH domain containing 2 [Source:HGNC Symbol;Acc:HGNC:3243]	protein_coding
ENSG00000025039	RRAGD	-1,067060602	0,316093049	0,000736067	0,005831341	TRUE	FALSE	Ras related GTP binding D [Source:HGNC Symbol;Acc:HGNC:19903]	protein_coding
ENSG00000026025	VIM	-1,104153787	0,136083406	4,91E-16	7,40E-14	TRUE	FALSE	vimentin [Source:HGNC Symbol;Acc:HGNC:12692]	protein_coding
ENSG00000028277	POU2F2	1,111007799	0,330874234	0,000785669	0,006161359	FALSE	TRUE	POU class 2 homeobox 2 [Source:HGNC Symbol;Acc:HGNC:9213]	protein_coding
ENSG00000031003	FAM13B	-1,187477042	0,148027415	1,04E-15	1,47E-13	TRUE	FALSE	family with sequence similarity 13 member B [Source:HGNC Symbol;Acc:HGNC:1335]	protein_coding
ENSG00000032742	IFT88	1,163328245	0,173498796	2,01E-11	1,41E-09	FALSE	TRUE	intraflagellar transport 88 [Source:HGNC Symbol;Acc:HGNC:20606]	protein_coding
ENSG00000035403	VCL	-1,526615663	0,275369669	2,96E-08	9,21E-07	TRUE	FALSE	vinculin [Source:HGNC Symbol;Acc:HGNC:12665]	protein_coding
ENSG00000035664	DAPK2	-1,686470851	0,477907152	0,000417343	0,003676509	TRUE	FALSE	death associated protein kinase 2 [Source:HGNC Symbol;Acc:HGNC:2675]	protein_coding
ENSG00000036448	MYOM2	-1,179102203	0,39189428	0,002623463	0,016483939	TRUE	FALSE	myomesin 2 [Source:HGNC Symbol;Acc:HGNC:7614]	protein_coding
ENSG00000036672	USP2	-2,279692662	0,770512296	0,003089684	0,018782892	TRUE	FALSE	ubiquitin specific peptidase 2 [Source:HGNC Symbol;Acc:HGNC:12618]	protein_coding
ENSG00000038945	MSR1	-8,790468933	0,600496249	1,59E-48	4,94E-45	TRUE	FALSE	macrophage scavenger receptor 1 [Source:HGNC Symbol;Acc:HGNC:7376]	protein_coding
ENSG00000039068	CDH1	-1,709947232	0,40460372	2,38E-05	0,000329949	TRUE	FALSE	cadherin 1 [Source:HGNC Symbol;Acc:HGNC:1748]	protein_coding
ENSG00000040608	RTN4R	-2,458088621	0,46957022	1,65E-07	4,28E-06	TRUE	FALSE	reticulon 4 receptor [Source:HGNC Symbol;Acc:HGNC:18601]	protein_coding
ENSG00000042980	ADAM28	2,819288857	0,470801822	2,12E-09	8,77E-08	FALSE	TRUE	ADAM metallopeptidase domain 28 [Source:HGNC Symbol;Acc:HGNC:206]	protein_coding
ENSG00000048545	GUCA1A	-4,42183018	0,86186463	2,89E-07	7,08E-06	TRUE	FALSE	guanylate cyclase activator 1A [Source:HGNC Symbol;Acc:HGNC:4678]	protein_coding
ENSG00000049089	COL9A2	-1,95319662	0,520536277	0,000175235	0,001781476	TRUE	FALSE	collagen type IX alpha 2 chain [Source:HGNC Symbol;Acc:HGNC:2218]	protein_coding
ENSG00000049759	NEDD4L	1,377999308	0,303726144	5,71E-06	9,60E-05	FALSE	TRUE	neural precursor cell expressed, developmentally down-regulated 4-like, E3 ubiquitin protein ligase [Source:HGNC Symbol;Acc:HGNC:7728]	protein_coding
ENSG00000050165	DKK3	2,830633973	0,620791123	5,12E-06	8,74E-05	FALSE	TRUE	dickkopf WNT signaling pathway inhibitor 3 [Source:HGNC Symbol;Acc:HGNC:2893]	protein_coding
ENSG00000050393	MCUR1	-1,082356385	0,275534018	8,56E-05	0,000976027	TRUE	FALSE	mitochondrial calcium uniporter regulator 1 [Source:HGNC Symbol;Acc:HGNC:21097]	protein_coding
ENSG00000050405	LIMA1	-1,88146233	0,25868519	3,51E-13	3,43E-11	TRUE	FALSE	LIM domain and actin binding 1 [Source:HGNC Symbol;Acc:HGNC:24636]	protein_coding
ENSG00000050730	TNIP3	7,047535321	0,67353643	1,27E-25	7,26E-23	FALSE	TRUE	TNFAIP3 interacting protein 3 [Source:HGNC Symbol;Acc:HGNC:19315]	protein_coding
ENSG00000052126	PLEKHA5	-2,695108348	0,363133422	1,16E-13	1,22E-11	TRUE	FALSE	pleckstrin homology domain containing A5 [Source:HGNC Symbol;Acc:HGNC:30036]	protein_coding
ENSG00000052749	RRP12	1,110850117	0,203930758	5,12E-08	1,52E-06	FALSE	TRUE	ribosomal RNA processing 12 homolog [Source:HGNC Symbol;Acc:HGNC:29100]	protein_coding
ENSG00000054219	LY75	-1,69598232	0,277826234	1,03E-09	4,63E-08	TRUE	FALSE	lymphocyte antigen 75 [Source:HGNC Symbol;Acc:HGNC:6729]	protein_coding
ENSG00000054654	SYNE2	1,373342263	0,213127052	1,17E-10	6,62E-09	FALSE	TRUE	spectrin repeat containing nuclear envelope protein 2 [Source:HGNC Symbol;Acc:HGNC:17084]	protein_coding
ENSG00000056736	IL17RB	2,66730392	0,447439304	2,50E-09	1,02E-07	FALSE	TRUE	interleukin 17 receptor B [Source:HGNC Symbol;Acc:HGNC:18015]	protein_coding
ENSG00000058404	CAMK2B	-4,451706342	0,982289103	5,84E-06	9,80E-05	TRUE	FALSE	calcium/calmodulin dependent protein kinase II beta [Source:HGNC Symbol;Acc:HGNC:1461]	protein_coding
ENSG00000060566	CREB3L3	3,783720483	1,47119581	0,010115164	0,048116272	FALSE	TRUE	cAMP responsive element binding protein 3 like 3 [Source:HGNC Symbol;Acc:HGNC:18855]	protein_coding
ENSG00000061676	NCKAP1	-1,534484568	0,318363278	1,44E-06	2,92E-05	TRUE	FALSE	NCK associated protein 1 [Source:HGNC Symbol;Acc:HGNC:7666]	protein_coding
ENSG00000063660	GPC1	-2,070154044	0,486586046	2,10E-05	0,000295695	TRUE	FALSE	glypican 1 [Source:HGNC Symbol;Acc:HGNC:4449]	protein_coding
ENSG00000064201	TSPAN32	-1,451433377	0,396298405	0,000249789	0,002401139	TRUE	FALSE	tetraspanin 32 [Source:HGNC Symbol;Acc:HGNC:13410]	protein_coding
ENSG00000064763	FAR2	-1,194921476	0,454128075	0,00850731	0,042090733	TRUE	FALSE	fatty acyl-CoA reductase 2 [Source:HGNC Symbol;Acc:HGNC:25531]	protein_coding
ENSG00000064886	CHI3L2	1,072363375	0,342901049	0,001764042	0,011959466	FALSE	TRUE	chitinase 3 like 2 [Source:HGNC Symbol;Acc:HGNC:1933]	protein_coding
ENSG00000064961	HMG20B	-1,037195736	0,318925764	0,001145339	0,008438623	TRUE	FALSE	high mobility group 20B [Source:HGNC Symbol;Acc:HGNC:5002]	protein_coding
ENSG00000064989	CALCRL	-3,123627788	0,367989484	2,10E-17	3,89E-15	TRUE	FALSE	calcitonin receptor like receptor [Source:HGNC Symbol;Acc:HGNC:16709]	protein_coding
ENSG00000065361	ERBB3	3,731534141	0,762118285	9,77E-07	2,10E-05	FALSE	TRUE	erb-b2 receptor tyrosine kinase 3 [Source:HGNC Symbol;Acc:HGNC:3431]	protein_coding
ENSG00000065833	ME1	1,336571799	0,477670308	0,005140336	0,028426587	FALSE	TRUE	malic enzyme 1 [Source:HGNC Symbol;Acc:HGNC:6983]	protein_coding
ENSG00000065923	SLC9A7	-1,522791696	0,224811383	1,26E-11	9,09E-10	TRUE	FALSE	solute carrier family 9 member A7 [Source:HGNC Symbol;Acc:HGNC:17123]	protein_coding
ENSG00000067057	PFKP	-1,201332936	0,213865894	1,94E-08	6,31E-07	TRUE	FALSE	phosphofructokinase, platelet [Source:HGNC Symbol;Acc:HGNC:8878]	protein_coding
ENSG00000067445	TRO	1,089373552	0,394485335	0,005753549	0,031117887	FALSE	TRUE	trophinin [Source:HGNC Symbol;Acc:HGNC:12326]	protein_coding
ENSG00000067836	ROGDI	-1,914053758	0,359446166	1,01E-07	2,77E-06	TRUE	FALSE	rogdi homolog [Source:HGNC Symbol;Acc:HGNC:29478]	protein_coding
ENSG00000068976	PYGM	1,186700381	0,322043123	0,000228782	0,002231808	FALSE	TRUE	glycogen phosphorylase, muscle associated [Source:HGNC Symbol;Acc:HGNC:9726]	protein_coding
ENSG00000069011	PITX1	-2,379901319	0,502029882	2,13E-06	4,05E-05	TRUE	FALSE	paired like homeodomain 1 [Source:HGNC Symbol;Acc:HGNC:9004]	protein_coding
ENSG00000069399	BCL3	1,091758697	0,194600071	2,02E-08	6,54E-07	FALSE	TRUE	B-cell CLL/lymphoma 3 [Source:HGNC Symbol;Acc:HGNC:998]	protein_coding
ENSG00000069702	TGFBR3	1,177342386	0,209948245	2,05E-08	6,62E-07	FALSE	TRUE	transforming growth factor beta receptor 3 [Source:HGNC Symbol;Acc:HGNC:11774]	protein_coding
ENSG00000069712	KIAA1107	25,34750905	4,864445048	1,88E-07	4,80E-06	FALSE	TRUE	KIAA1107 [Source:HGNC Symbol;Acc:HGNC:29192]	protein_coding
ENSG00000069869	NEDD4	1,039159694	0,256430264	5,07E-05	0,000632182	FALSE	TRUE	neural precursor cell expressed, developmentally down-regulated 4, E3 ubiquitin protein ligase [Source:HGNC Symbol;Acc:HGNC:7727]	protein_coding
ENSG00000070018	LRP6	1,560927201	0,287149736	5,45E-08	1,61E-06	FALSE	TRUE	LDL receptor related protein 6 [Source:HGNC Symbol;Acc:HGNC:6698]	protein_coding
ENSG00000070087	PFN2	1,882758541	0,557936992	0,000739498	0,005852116	FALSE	TRUE	profilin 2 [Source:HGNC Symbol;Acc:HGNC:8882]	protein_coding
ENSG00000070371	CLTCL1	1,756187802	0,511121935	0,000590487	0,004881013	FALSE	TRUE	clathrin heavy chain like 1 [Source:HGNC Symbol;Acc:HGNC:2093]	protein_coding
ENSG00000070731	ST6GALNAC2	-1,896894209	0,55157954	0,00058382	0,004831419	TRUE	FALSE	ST6 N-acetylgalactosaminide alpha-2,6-sialyltransferase 2 [Source:HGNC Symbol;Acc:HGNC:10867]	protein_coding
ENSG00000071282	LMCD1	-1,91355158	0,459492523	3,12E-05	0,000421404	TRUE	FALSE	LIM and cysteine rich domains 1 [Source:HGNC Symbol;Acc:HGNC:6633]	protein_coding
ENSG00000071967	CYBRD1	-1,177009356	0,300720461	9,08E-05	0,001026323	TRUE	FALSE	cytochrome b reductase 1 [Source:HGNC Symbol;Acc:HGNC:20797]	protein_coding
ENSG00000072110	ACTN1	-1,116655351	0,169802746	4,83E-11	3,05E-09	TRUE	FALSE	actinin alpha 1 [Source:HGNC Symbol;Acc:HGNC:163]	protein_coding
ENSG00000072134	EPN2	-2,606930945	0,290166099	2,60E-19	6,81E-17	TRUE	FALSE	epsin 2 [Source:HGNC Symbol;Acc:HGNC:18639]	protein_coding
ENSG00000072163	LIMS2	-3,323980069	0,728671241	5,07E-06	8,66E-05	TRUE	FALSE	LIM zinc finger domain containing 2 [Source:HGNC Symbol;Acc:HGNC:16084]	protein_coding
ENSG00000072195	SPEG	1,734009126	0,577793706	0,002690178	0,016834931	FALSE	TRUE	SPEG complex locus [Source:HGNC Symbol;Acc:HGNC:16901]	protein_coding
ENSG00000072401	UBE2D1	1,030932196	0,14170001	3,45E-13	3,39E-11	FALSE	TRUE	ubiquitin conjugating enzyme E2 D1 [Source:HGNC Symbol;Acc:HGNC:12474]	protein_coding
ENSG00000072682	P4HA2	-1,217822097	0,316421556	0,00011873	0,001283978	TRUE	FALSE	prolyl 4-hydroxylase subunit alpha 2 [Source:HGNC Symbol;Acc:HGNC:8547]	protein_coding
ENSG00000072694	FCGR2B	3,21692635	0,518948374	5,68E-10	2,74E-08	FALSE	TRUE	Fc fragment of IgG receptor IIb [Source:HGNC Symbol;Acc:HGNC:3618]	protein_coding
ENSG00000072858	SIDT1	1,263835129	0,210587945	1,96E-09	8,17E-08	FALSE	TRUE	SID1 transmembrane family member 1 [Source:HGNC Symbol;Acc:HGNC:25967]	protein_coding
ENSG00000073282	TP63	-1,526231478	0,591746344	0,009902977	0,0473559	TRUE	FALSE	tumor protein p63 [Source:HGNC Symbol;Acc:HGNC:15979]	protein_coding
ENSG00000073711	PPP2R3A	-2,000060158	0,224066754	4,41E-19	1,11E-16	TRUE	FALSE	protein phosphatase 2 regulatory subunit B''alpha [Source:HGNC Symbol;Acc:HGNC:9307]	protein_coding
ENSG00000073737	DHRS9	-2,182268181	0,660213207	0,000948412	0,007238936	TRUE	FALSE	dehydrogenase/reductase 9 [Source:HGNC Symbol;Acc:HGNC:16888]	protein_coding
ENSG00000073756	PTGS2	1,224053605	0,460147444	0,00781097	0,039491819	FALSE	TRUE	prostaglandin-endoperoxide synthase 2 [Source:HGNC Symbol;Acc:HGNC:9605]	protein_coding
ENSG00000073849	ST6GAL1	-2,125114444	0,366667936	6,80E-09	2,47E-07	TRUE	FALSE	ST6 beta-galactoside alpha-2,6-sialyltransferase 1 [Source:HGNC Symbol;Acc:HGNC:10860]	protein_coding
ENSG00000074181	NOTCH3	2,186829752	0,571002456	0,000128243	0,001376571	FALSE	TRUE	notch 3 [Source:HGNC Symbol;Acc:HGNC:7883]	protein_coding
ENSG00000074410	CA12	3,956033186	1,081082425	0,000252879	0,002423617	FALSE	TRUE	carbonic anhydrase 12 [Source:HGNC Symbol;Acc:HGNC:1371]	protein_coding
ENSG00000074706	IPCEF1	-2,231467318	0,576152164	0,000107481	0,001182943	TRUE	FALSE	interaction protein for cytohesin exchange factors 1 [Source:HGNC Symbol;Acc:HGNC:21204]	protein_coding
ENSG00000074964	ARHGEF10L	1,62006096	0,369882213	1,19E-05	0,00018103	FALSE	TRUE	Rho guanine nucleotide exchange factor 10 like [Source:HGNC Symbol;Acc:HGNC:25540]	protein_coding
ENSG00000074966	TXK	1,244313079	0,357513569	0,000500546	0,004255819	FALSE	TRUE	TXK tyrosine kinase [Source:HGNC Symbol;Acc:HGNC:12434]	protein_coding
ENSG00000075340	ADD2	-4,123012245	0,575577273	7,88E-13	7,13E-11	TRUE	FALSE	adducin 2 [Source:HGNC Symbol;Acc:HGNC:244]	protein_coding
ENSG00000075618	FSCN1	-1,603904718	0,391402355	4,17E-05	0,000540321	TRUE	FALSE	fascin actin-bundling protein 1 [Source:HGNC Symbol;Acc:HGNC:11148]	protein_coding
ENSG00000075624	ACTB	-1,069480645	0,194538567	3,85E-08	1,16E-06	TRUE	FALSE	actin beta [Source:HGNC Symbol;Acc:HGNC:132]	protein_coding
ENSG00000075643	MOCOS	-3,350420587	0,482826606	3,94E-12	3,15E-10	TRUE	FALSE	molybdenum cofactor sulfurase [Source:HGNC Symbol;Acc:HGNC:18234]	protein_coding
ENSG00000076067	RBMS2	-1,045204141	0,282412442	0,000214764	0,002115015	TRUE	FALSE	RNA binding motif single stranded interacting protein 2 [Source:HGNC Symbol;Acc:HGNC:9909]	protein_coding
ENSG00000076344	RGS11	-6,280518399	1,756131757	0,000348443	0,003167198	TRUE	FALSE	regulator of G protein signaling 11 [Source:HGNC Symbol;Acc:HGNC:9993]	protein_coding
ENSG00000076382	SPAG5	-1,605073362	0,352554238	5,30E-06	9,01E-05	TRUE	FALSE	sperm associated antigen 5 [Source:HGNC Symbol;Acc:HGNC:13452]	protein_coding
ENSG00000076554	TPD52	-1,25970795	0,213770847	3,80E-09	1,45E-07	TRUE	FALSE	tumor protein D52 [Source:HGNC Symbol;Acc:HGNC:12005]	protein_coding
ENSG00000076826	CAMSAP3	-2,236021285	0,853568073	0,008802862	0,043218209	TRUE	FALSE	calmodulin regulated spectrin associated protein family member 3 [Source:HGNC Symbol;Acc:HGNC:29307]	protein_coding
ENSG00000076864	RAP1GAP	-2,685615918	0,590309259	5,38E-06	9,12E-05	TRUE	FALSE	RAP1 GTPase activating protein [Source:HGNC Symbol;Acc:HGNC:9858]	protein_coding
ENSG00000077092	RARB	4,775896852	1,59882618	0,002816127	0,01747705	FALSE	TRUE	retinoic acid receptor beta [Source:HGNC Symbol;Acc:HGNC:9865]	protein_coding
ENSG00000077420	APBB1IP	-1,40374038	0,274531896	3,17E-07	7,70E-06	TRUE	FALSE	amyloid beta precursor protein binding family B member 1 interacting protein [Source:HGNC Symbol;Acc:HGNC:17379]	protein_coding
ENSG00000077782	FGFR1	-1,389644255	0,374154149	0,000203932	0,00202579	TRUE	FALSE	fibroblast growth factor receptor 1 [Source:HGNC Symbol;Acc:HGNC:3688]	protein_coding
ENSG00000078269	SYNJ2	-1,571226046	0,212749901	1,52E-13	1,58E-11	TRUE	FALSE	synaptojanin 2 [Source:HGNC Symbol;Acc:HGNC:11504]	protein_coding
ENSG00000078328	RBFOX1	2,385440267	0,847985242	0,004907125	0,027414001	FALSE	TRUE	RNA binding fox-1 homolog 1 [Source:HGNC Symbol;Acc:HGNC:18222]	protein_coding
ENSG00000078900	TP73	2,250354586	0,713029574	0,001599233	0,011098543	FALSE	TRUE	tumor protein p73 [Source:HGNC Symbol;Acc:HGNC:12003]	protein_coding
ENSG00000079215	SLC1A3	2,143560453	0,29209252	2,16E-13	2,19E-11	FALSE	TRUE	solute carrier family 1 member 3 [Source:HGNC Symbol;Acc:HGNC:10941]	protein_coding
ENSG00000079337	RAPGEF3	-2,797136355	0,782343503	0,000349786	0,003175421	TRUE	FALSE	Rap guanine nucleotide exchange factor 3 [Source:HGNC Symbol;Acc:HGNC:16629]	protein_coding
ENSG00000079393	DUSP13	-6,952796828	0,685754623	3,71E-24	1,72E-21	TRUE	FALSE	dual specificity phosphatase 13 [Source:HGNC Symbol;Acc:HGNC:19681]	protein_coding
ENSG00000079739	PGM1	-1,145333332	0,186074688	7,50E-10	3,52E-08	TRUE	FALSE	phosphoglucomutase 1 [Source:HGNC Symbol;Acc:HGNC:8905]	protein_coding
ENSG00000079819	EPB41L2	-2,146433404	0,209582582	1,29E-24	6,68E-22	TRUE	FALSE	erythrocyte membrane protein band 4.1 like 2 [Source:HGNC Symbol;Acc:HGNC:3379]	protein_coding
ENSG00000080561	MID2	-2,476659773	0,418598399	3,29E-09	1,28E-07	TRUE	FALSE	midline 2 [Source:HGNC Symbol;Acc:HGNC:7096]	protein_coding
ENSG00000080573	COL5A3	-2,981630771	0,433800142	6,27E-12	4,90E-10	TRUE	FALSE	collagen type V alpha 3 chain [Source:HGNC Symbol;Acc:HGNC:14864]	protein_coding
ENSG00000081041	CXCL2	2,467526413	0,68213382	0,000297618	0,002780889	FALSE	TRUE	C-X-C motif chemokine ligand 2 [Source:HGNC Symbol;Acc:HGNC:4603]	protein_coding
ENSG00000081985	IL12RB2	2,060952307	0,662444818	0,001863725	0,012498701	FALSE	TRUE	interleukin 12 receptor subunit beta 2 [Source:HGNC Symbol;Acc:HGNC:5972]	protein_coding
ENSG00000082014	SMARCD3	2,040015047	0,287176075	1,21E-12	1,06E-10	FALSE	TRUE	SWI/SNF related, matrix associated, actin dependent regulator of chromatin, subfamily d, member 3 [Source:HGNC Symbol;Acc:HGNC:11108]	protein_coding
ENSG00000082397	EPB41L3	1,953892454	0,163145853	4,73E-33	4,11E-30	FALSE	TRUE	erythrocyte membrane protein band 4.1 like 3 [Source:HGNC Symbol;Acc:HGNC:3380]	protein_coding
ENSG00000083457	ITGAE	-1,771757096	0,266212228	2,82E-11	1,90E-09	TRUE	FALSE	integrin subunit alpha E [Source:HGNC Symbol;Acc:HGNC:6147]	protein_coding
ENSG00000084710	EFR3B	2,213866012	0,568184948	9,76E-05	0,001095738	FALSE	TRUE	EFR3 homolog B [Source:HGNC Symbol;Acc:HGNC:29155]	protein_coding
ENSG00000085265	FCN1	2,565499362	0,511067181	5,17E-07	1,19E-05	FALSE	TRUE	ficolin 1 [Source:HGNC Symbol;Acc:HGNC:3623]	protein_coding
ENSG00000085563	ABCB1	1,222900598	0,258668312	2,27E-06	4,29E-05	FALSE	TRUE	ATP binding cassette subfamily B member 1 [Source:HGNC Symbol;Acc:HGNC:40]	protein_coding
ENSG00000085662	AKR1B1	1,734751612	0,326363152	1,06E-07	2,91E-06	FALSE	TRUE	aldo-keto reductase family 1 member B [Source:HGNC Symbol;Acc:HGNC:381]	protein_coding
ENSG00000085871	MGST2	-1,195326734	0,266173633	7,10E-06	0,000116388	TRUE	FALSE	microsomal glutathione S-transferase 2 [Source:HGNC Symbol;Acc:HGNC:7063]	protein_coding
ENSG00000086548	CEACAM6	6,674635341	1,968981645	0,000699201	0,005600459	FALSE	TRUE	carcinoembryonic antigen related cell adhesion molecule 6 [Source:HGNC Symbol;Acc:HGNC:1818]	protein_coding
ENSG00000087076	HSD17B14	1,568308732	0,5468034	0,004128927	0,023795025	FALSE	TRUE	hydroxysteroid 17-beta dehydrogenase 14 [Source:HGNC Symbol;Acc:HGNC:23238]	protein_coding
ENSG00000087245	MMP2	3,016643924	0,536235698	1,85E-08	6,05E-07	FALSE	TRUE	matrix metallopeptidase 2 [Source:HGNC Symbol;Acc:HGNC:7166]	protein_coding
ENSG00000087303	NID2	2,197852689	0,434611662	4,26E-07	1,00E-05	FALSE	TRUE	nidogen 2 [Source:HGNC Symbol;Acc:HGNC:13389]	protein_coding
ENSG00000088340	FER1L4	-3,2152395	1,158457064	0,00551254	0,030023778	TRUE	FALSE	fer-1 like family member 4, pseudogene [Source:HGNC Symbol;Acc:HGNC:15801]	transcribed_unitary_pseudogene
ENSG00000088367	EPB41L1	-3,044984109	0,609621756	5,89E-07	1,33E-05	TRUE	FALSE	erythrocyte membrane protein band 4.1 like 1 [Source:HGNC Symbol;Acc:HGNC:3378]	protein_coding
ENSG00000088538	DOCK3	-1,676291567	0,424310977	7,79E-05	0,000907593	TRUE	FALSE	dedicator of cytokinesis 3 [Source:HGNC Symbol;Acc:HGNC:2989]	protein_coding
ENSG00000088836	SLC4A11	-1,734830947	0,254222511	8,85E-12	6,74E-10	TRUE	FALSE	solute carrier family 4 member 11 [Source:HGNC Symbol;Acc:HGNC:16438]	protein_coding
ENSG00000089127	OAS1	-1,874734375	0,51410376	0,000265726	0,002528588	TRUE	FALSE	2'-5'-oligoadenylate synthetase 1 [Source:HGNC Symbol;Acc:HGNC:8086]	protein_coding
ENSG00000089356	FXYD3	-3,488518378	1,125350299	0,001935599	0,012874314	TRUE	FALSE	FXYD domain containing ion transport regulator 3 [Source:HGNC Symbol;Acc:HGNC:4027]	protein_coding
ENSG00000089723	OTUB2	-1,270095613	0,485525815	0,008898798	0,043620181	TRUE	FALSE	OTU deubiquitinase, ubiquitin aldehyde binding 2 [Source:HGNC Symbol;Acc:HGNC:20351]	protein_coding
ENSG00000089916	GPATCH2L	-1,035114185	0,231629463	7,86E-06	0,000127543	TRUE	FALSE	G-patch domain containing 2 like [Source:HGNC Symbol;Acc:HGNC:20210]	protein_coding
ENSG00000090376	IRAK3	2,710400057	0,23948303	1,07E-29	8,03E-27	FALSE	TRUE	interleukin 1 receptor associated kinase 3 [Source:HGNC Symbol;Acc:HGNC:17020]	protein_coding
ENSG00000090530	P3H2	-2,011044588	0,63148115	0,001449307	0,010228044	TRUE	FALSE	prolyl 3-hydroxylase 2 [Source:HGNC Symbol;Acc:HGNC:19317]	protein_coding
ENSG00000091129	NRCAM	-1,299473373	0,486072893	0,007508385	0,038258101	TRUE	FALSE	neuronal cell adhesion molecule [Source:HGNC Symbol;Acc:HGNC:7994]	protein_coding
ENSG00000091136	LAMB1	-2,405348692	0,789976845	0,002328084	0,014943646	TRUE	FALSE	laminin subunit beta 1 [Source:HGNC Symbol;Acc:HGNC:6486]	protein_coding
ENSG00000091409	ITGA6	-1,113047618	0,435737505	0,010637117	0,04999675	TRUE	FALSE	integrin subunit alpha 6 [Source:HGNC Symbol;Acc:HGNC:6142]	protein_coding
ENSG00000091536	MYO15A	-2,718396392	0,279021196	1,98E-22	7,56E-20	TRUE	FALSE	myosin XVA [Source:HGNC Symbol;Acc:HGNC:7594]	protein_coding
ENSG00000091622	PITPNM3	1,165095483	0,324203917	0,000326	0,002997077	FALSE	TRUE	PITPNM family member 3 [Source:HGNC Symbol;Acc:HGNC:21043]	protein_coding
ENSG00000091651	ORC6	-1,293564636	0,325960208	7,23E-05	0,000849049	TRUE	FALSE	origin recognition complex subunit 6 [Source:HGNC Symbol;Acc:HGNC:17151]	protein_coding
ENSG00000091656	ZFHX4	3,454031263	1,318712647	0,008812468	0,043255592	FALSE	TRUE	zinc finger homeobox 4 [Source:HGNC Symbol;Acc:HGNC:30939]	protein_coding
ENSG00000092200	RPGRIP1	-1,086321921	0,411634608	0,008314014	0,041417486	TRUE	FALSE	RPGR interacting protein 1 [Source:HGNC Symbol;Acc:HGNC:13436]	protein_coding
ENSG00000092841	MYL6	-1,154481665	0,142021541	4,33E-16	6,58E-14	TRUE	FALSE	myosin light chain 6 [Source:HGNC Symbol;Acc:HGNC:7587]	protein_coding
ENSG00000092964	DPYSL2	-1,178150685	0,090433334	8,50E-39	1,42E-35	TRUE	FALSE	dihydropyrimidinase like 2 [Source:HGNC Symbol;Acc:HGNC:3014]	protein_coding
ENSG00000093134	VNN3	4,375777015	1,191514631	0,000240237	0,002326826	FALSE	TRUE	vanin 3 [Source:HGNC Symbol;Acc:HGNC:16431]	protein_coding
ENSG00000095203	EPB41L4B	-3,464155127	1,10706747	0,001753263	0,011909087	TRUE	FALSE	erythrocyte membrane protein band 4.1 like 4B [Source:HGNC Symbol;Acc:HGNC:19818]	protein_coding
ENSG00000095370	SH2D3C	-1,116336967	0,2420086	3,97E-06	7,03E-05	TRUE	FALSE	SH2 domain containing 3C [Source:HGNC Symbol;Acc:HGNC:16884]	protein_coding
ENSG00000095397	WHRN	1,466663695	0,367713499	6,65E-05	0,000792557	FALSE	TRUE	whirlin [Source:HGNC Symbol;Acc:HGNC:16361]	protein_coding
ENSG00000095637	SORBS1	-2,077746155	0,779371264	0,007677658	0,038962454	TRUE	FALSE	sorbin and SH3 domain containing 1 [Source:HGNC Symbol;Acc:HGNC:14565]	protein_coding
ENSG00000095970	TREM2	-1,277000709	0,192212529	3,06E-11	2,04E-09	TRUE	FALSE	triggering receptor expressed on myeloid cells 2 [Source:HGNC Symbol;Acc:HGNC:17761]	protein_coding
ENSG00000097021	ACOT7	-1,664449988	0,318035238	1,66E-07	4,29E-06	TRUE	FALSE	acyl-CoA thioesterase 7 [Source:HGNC Symbol;Acc:HGNC:24157]	protein_coding
ENSG00000097096	SYDE2	-1,189803397	0,394148251	0,002538871	0,016031286	TRUE	FALSE	synapse defective Rho GTPase homolog 2 [Source:HGNC Symbol;Acc:HGNC:25841]	protein_coding
ENSG00000099194	SCD	-1,264077009	0,381964085	0,000934917	0,007161104	TRUE	FALSE	stearoyl-CoA desaturase [Source:HGNC Symbol;Acc:HGNC:10571]	protein_coding
ENSG00000099204	ABLIM1	1,490687811	0,366899951	4,85E-05	0,000609695	FALSE	TRUE	actin binding LIM protein 1 [Source:HGNC Symbol;Acc:HGNC:78]	protein_coding
ENSG00000099834	CDHR5	-16,96647639	4,867905009	0,000491447	0,004193231	TRUE	FALSE	cadherin related family member 5 [Source:HGNC Symbol;Acc:HGNC:7521]	protein_coding
ENSG00000099998	GGT5	3,03763104	0,236976942	1,30E-37	2,01E-34	FALSE	TRUE	gamma-glutamyltransferase 5 [Source:HGNC Symbol;Acc:HGNC:4260]	protein_coding
ENSG00000100003	SEC14L2	-1,252122559	0,379513912	0,000969333	0,007357238	TRUE	FALSE	SEC14 like lipid binding 2 [Source:HGNC Symbol;Acc:HGNC:10699]	protein_coding
ENSG00000100097	LGALS1	-1,498411991	0,189526389	2,66E-15	3,47E-13	TRUE	FALSE	galectin 1 [Source:HGNC Symbol;Acc:HGNC:6561]	protein_coding
ENSG00000100100	PIK3IP1	1,073482851	0,261900456	4,15E-05	0,000538674	FALSE	TRUE	phosphoinositide-3-kinase interacting protein 1 [Source:HGNC Symbol;Acc:HGNC:24942]	protein_coding
ENSG00000100234	TIMP3	-5,417814926	0,921453165	4,11E-09	1,56E-07	TRUE	FALSE	TIMP metallopeptidase inhibitor 3 [Source:HGNC Symbol;Acc:HGNC:11822]	protein_coding
ENSG00000100300	TSPO	-1,003676281	0,113300952	8,11E-19	1,96E-16	TRUE	FALSE	translocator protein [Source:HGNC Symbol;Acc:HGNC:1158]	protein_coding
ENSG00000100336	APOL4	-1,0080062	0,383690443	0,008610742	0,042495971	TRUE	FALSE	apolipoprotein L4 [Source:HGNC Symbol;Acc:HGNC:14867]	protein_coding
ENSG00000100344	PNPLA3	-4,698683621	0,957674362	9,28E-07	2,01E-05	TRUE	FALSE	patatin like phospholipase domain containing 3 [Source:HGNC Symbol;Acc:HGNC:18590]	protein_coding
ENSG00000100385	IL2RB	1,276781828	0,238770528	8,93E-08	2,49E-06	FALSE	TRUE	interleukin 2 receptor subunit beta [Source:HGNC Symbol;Acc:HGNC:6009]	protein_coding
ENSG00000100427	MLC1	1,158606932	0,381145313	0,002367324	0,01513735	FALSE	TRUE	megalencephalic leukoencephalopathy with subcortical cysts 1 [Source:HGNC Symbol;Acc:HGNC:17082]	protein_coding
ENSG00000100448	CTSG	2,796911582	0,909660898	0,002107321	0,013733635	FALSE	TRUE	cathepsin G [Source:HGNC Symbol;Acc:HGNC:2532]	protein_coding
ENSG00000100450	GZMH	1,217870752	0,306472808	7,07E-05	0,000834684	FALSE	TRUE	granzyme H [Source:HGNC Symbol;Acc:HGNC:4710]	protein_coding
ENSG00000100453	GZMB	1,316880078	0,349545149	0,00016495	0,001691961	FALSE	TRUE	granzyme B [Source:HGNC Symbol;Acc:HGNC:4709]	protein_coding
ENSG00000100784	RPS6KA5	1,396310678	0,400414048	0,000488166	0,004178478	FALSE	TRUE	ribosomal protein S6 kinase A5 [Source:HGNC Symbol;Acc:HGNC:10434]	protein_coding
ENSG00000100852	ARHGAP5	1,31584353	0,410922172	0,001363955	0,00973304	FALSE	TRUE	Rho GTPase activating protein 5 [Source:HGNC Symbol;Acc:HGNC:675]	protein_coding
ENSG00000100867	DHRS2	-3,068764701	0,929951847	0,000967131	0,007345665	TRUE	FALSE	dehydrogenase/reductase 2 [Source:HGNC Symbol;Acc:HGNC:18349]	protein_coding
ENSG00000100985	MMP9	2,539782344	0,317516015	1,26E-15	1,74E-13	FALSE	TRUE	matrix metallopeptidase 9 [Source:HGNC Symbol;Acc:HGNC:7176]	protein_coding
ENSG00000101000	PROCR	4,201170529	0,350123113	3,59E-33	3,25E-30	FALSE	TRUE	protein C receptor [Source:HGNC Symbol;Acc:HGNC:9452]	protein_coding
ENSG00000101213	PTK6	-1,338651038	0,286338548	2,94E-06	5,39E-05	TRUE	FALSE	protein tyrosine kinase 6 [Source:HGNC Symbol;Acc:HGNC:9617]	protein_coding
ENSG00000101220	C20orf27	-1,217846896	0,346536524	0,000440849	0,003841511	TRUE	FALSE	chromosome 20 open reading frame 27 [Source:HGNC Symbol;Acc:HGNC:15873]	protein_coding
ENSG00000101298	SNPH	1,033334544	0,291963236	0,000401247	0,003565086	FALSE	TRUE	syntaphilin [Source:HGNC Symbol;Acc:HGNC:15931]	protein_coding
ENSG00000101311	FERMT1	-2,495065986	0,725485314	0,000583505	0,004830654	TRUE	FALSE	fermitin family member 1 [Source:HGNC Symbol;Acc:HGNC:15889]	protein_coding
ENSG00000101331	CCM2L	7,651628817	1,185219426	1,08E-10	6,16E-09	FALSE	TRUE	CCM2 like scaffolding protein [Source:HGNC Symbol;Acc:HGNC:16153]	protein_coding
ENSG00000101335	MYL9	-3,617911715	0,465040225	7,26E-15	8,76E-13	TRUE	FALSE	myosin light chain 9 [Source:HGNC Symbol;Acc:HGNC:15754]	protein_coding
ENSG00000101439	CST3	-2,363947904	0,319470561	1,37E-13	1,43E-11	TRUE	FALSE	cystatin C [Source:HGNC Symbol;Acc:HGNC:2475]	protein_coding
ENSG00000101608	MYL12A	-1,105894036	0,173027372	1,64E-10	9,22E-09	TRUE	FALSE	myosin light chain 12A [Source:HGNC Symbol;Acc:HGNC:16701]	protein_coding
ENSG00000101928	MOSPD1	-1,017993479	0,29904271	0,000663644	0,005367266	TRUE	FALSE	motile sperm domain containing 1 [Source:HGNC Symbol;Acc:HGNC:25235]	protein_coding
ENSG00000101977	MCF2	2,503546374	0,788353523	0,001494937	0,010492099	FALSE	TRUE	MCF.2 cell line derived transforming sequence [Source:HGNC Symbol;Acc:HGNC:6940]	protein_coding
ENSG00000102098	SCML2	1,729641054	0,411956381	2,69E-05	0,000368178	FALSE	TRUE	Scm polycomb group protein like 2 [Source:HGNC Symbol;Acc:HGNC:10581]	protein_coding
ENSG00000102265	TIMP1	2,098093864	0,406666694	2,48E-07	6,15E-06	FALSE	TRUE	TIMP metallopeptidase inhibitor 1 [Source:HGNC Symbol;Acc:HGNC:11820]	protein_coding
ENSG00000102349	KLF8	-2,05587656	0,407872786	4,64E-07	1,08E-05	TRUE	FALSE	Kruppel like factor 8 [Source:HGNC Symbol;Acc:HGNC:6351]	protein_coding
ENSG00000102409	BEX4	-1,048901434	0,092523879	8,65E-30	6,71E-27	TRUE	FALSE	brain expressed X-linked 4 [Source:HGNC Symbol;Acc:HGNC:25475]	protein_coding
ENSG00000102445	RUBCNL	1,149766744	0,440638659	0,009072268	0,04426068	FALSE	TRUE	RUN and cysteine rich domain containing beclin 1 interacting protein like [Source:HGNC Symbol;Acc:HGNC:20420]	protein_coding
ENSG00000102554	KLF5	-1,480160346	0,416622784	0,000381214	0,003415038	TRUE	FALSE	Kruppel like factor 5 [Source:HGNC Symbol;Acc:HGNC:6349]	protein_coding
ENSG00000102755	FLT1	-2,152212821	0,488526102	1,06E-05	0,00016399	TRUE	FALSE	fms related tyrosine kinase 1 [Source:HGNC Symbol;Acc:HGNC:3763]	protein_coding
ENSG00000102878	HSF4	-1,142894439	0,253940575	6,78E-06	0,00011137	TRUE	FALSE	heat shock transcription factor 4 [Source:HGNC Symbol;Acc:HGNC:5227]	protein_coding
ENSG00000102879	CORO1A	-1,158621991	0,207314189	2,29E-08	7,32E-07	TRUE	FALSE	coronin 1A [Source:HGNC Symbol;Acc:HGNC:2252]	protein_coding
ENSG00000102962	CCL22	-3,472977823	1,222723493	0,004506231	0,025549036	TRUE	FALSE	C-C motif chemokine ligand 22 [Source:HGNC Symbol;Acc:HGNC:10621]	protein_coding
ENSG00000102970	CCL17	-3,302598186	0,241105283	1,05E-42	2,53E-39	TRUE	FALSE	C-C motif chemokine ligand 17 [Source:HGNC Symbol;Acc:HGNC:10615]	protein_coding
ENSG00000103044	HAS3	-1,977427189	0,589360944	0,00079306	0,006210349	TRUE	FALSE	hyaluronan synthase 3 [Source:HGNC Symbol;Acc:HGNC:4820]	protein_coding
ENSG00000103174	NAGPA	-1,018109703	0,198533464	2,93E-07	7,16E-06	TRUE	FALSE	N-acetylglucosamine-1-phosphodiester alpha-N-acetylglucosaminidase [Source:HGNC Symbol;Acc:HGNC:17378]	protein_coding
ENSG00000103253	HAGHL	-1,254546314	0,231129011	5,70E-08	1,68E-06	TRUE	FALSE	hydroxyacylglutathione hydrolase like [Source:HGNC Symbol;Acc:HGNC:14177]	protein_coding
ENSG00000103485	QPRT	-1,810746389	0,550094294	0,000995831	0,007515644	TRUE	FALSE	quinolinate phosphoribosyltransferase [Source:HGNC Symbol;Acc:HGNC:9755]	protein_coding
ENSG00000103723	AP3B2	-3,031956998	0,633419914	1,70E-06	3,36E-05	TRUE	FALSE	adaptor related protein complex 3 beta 2 subunit [Source:HGNC Symbol;Acc:HGNC:567]	protein_coding
ENSG00000103742	IGDCC4	6,317110776	1,680540482	0,00017061	0,001740162	FALSE	TRUE	immunoglobulin superfamily DCC subclass member 4 [Source:HGNC Symbol;Acc:HGNC:13770]	protein_coding
ENSG00000103855	CD276	-1,289600177	0,461835171	0,005232857	0,028773358	TRUE	FALSE	CD276 molecule [Source:HGNC Symbol;Acc:HGNC:19137]	protein_coding
ENSG00000103888	CEMIP	3,129430891	0,849871649	0,000231194	0,002251292	FALSE	TRUE	cell migration inducing hyaluronan binding protein [Source:HGNC Symbol;Acc:HGNC:29213]	protein_coding
ENSG00000103942	HOMER2	-2,018717378	0,303190733	2,77E-11	1,87E-09	TRUE	FALSE	homer scaffolding protein 2 [Source:HGNC Symbol;Acc:HGNC:17513]	protein_coding
ENSG00000104043	ATP8B4	-1,34349858	0,263803242	3,53E-07	8,44E-06	TRUE	FALSE	ATPase phospholipid transporting 8B4 (putative) [Source:HGNC Symbol;Acc:HGNC:13536]	protein_coding
ENSG00000104067	TJP1	-1,469572354	0,347433868	2,34E-05	0,00032539	TRUE	FALSE	tight junction protein 1 [Source:HGNC Symbol;Acc:HGNC:11827]	protein_coding
ENSG00000104093	DMXL2	1,329717256	0,250397024	1,09E-07	2,96E-06	FALSE	TRUE	Dmx like 2 [Source:HGNC Symbol;Acc:HGNC:2938]	protein_coding
ENSG00000104112	SCG3	5,626134942	0,871282315	1,07E-10	6,12E-09	FALSE	TRUE	secretogranin III [Source:HGNC Symbol;Acc:HGNC:13707]	protein_coding
ENSG00000104154	SLC30A4	-2,433681805	0,410757888	3,13E-09	1,22E-07	TRUE	FALSE	solute carrier family 30 member 4 [Source:HGNC Symbol;Acc:HGNC:11015]	protein_coding
ENSG00000104290	FZD3	-1,595393069	0,357676584	8,18E-06	0,000131664	TRUE	FALSE	frizzled class receptor 3 [Source:HGNC Symbol;Acc:HGNC:4041]	protein_coding
ENSG00000104814	MAP4K1	-1,147789389	0,268647076	1,93E-05	0,000275081	TRUE	FALSE	mitogen-activated protein kinase kinase kinase kinase 1 [Source:HGNC Symbol;Acc:HGNC:6863]	protein_coding
ENSG00000104970	KIR3DX1	3,660572924	1,221311871	0,002724302	0,017014155	FALSE	TRUE	killer cell immunoglobulin like receptor, three Ig domains X1 [Source:HGNC Symbol;Acc:HGNC:25043]	protein_coding
ENSG00000104972	LILRB1	1,796813857	0,318952529	1,77E-08	5,82E-07	FALSE	TRUE	leukocyte immunoglobulin like receptor B1 [Source:HGNC Symbol;Acc:HGNC:6605]	protein_coding
ENSG00000104974	LILRA1	1,841945389	0,24076983	2,01E-14	2,32E-12	FALSE	TRUE	leukocyte immunoglobulin like receptor A1 [Source:HGNC Symbol;Acc:HGNC:6602]	protein_coding
ENSG00000105048	TNNT1	7,722228744	0,95895103	8,09E-16	1,17E-13	FALSE	TRUE	troponin T1, slow skeletal type [Source:HGNC Symbol;Acc:HGNC:11948]	protein_coding
ENSG00000105072	C19orf44	1,180936391	0,268822815	1,12E-05	0,000172182	FALSE	TRUE	chromosome 19 open reading frame 44 [Source:HGNC Symbol;Acc:HGNC:26141]	protein_coding
ENSG00000105131	EPHX3	1,564531284	0,584587559	0,007444013	0,038004413	FALSE	TRUE	epoxide hydrolase 3 [Source:HGNC Symbol;Acc:HGNC:23760]	protein_coding
ENSG00000105205	CLC	1,204803201	0,45427184	0,00799778	0,040276389	FALSE	TRUE	Charcot-Leyden crystal galectin [Source:HGNC Symbol;Acc:HGNC:2014]	protein_coding
ENSG00000105352	CEACAM4	6,559786005	1,263398422	2,08E-07	5,24E-06	FALSE	TRUE	carcinoembryonic antigen related cell adhesion molecule 4 [Source:HGNC Symbol;Acc:HGNC:1816]	protein_coding
ENSG00000105369	CD79A	-1,716429219	0,661056152	0,009418018	0,045601883	TRUE	FALSE	CD79a molecule [Source:HGNC Symbol;Acc:HGNC:1698]	protein_coding
ENSG00000105374	NKG7	1,396665813	0,439443057	0,001481601	0,010418703	FALSE	TRUE	natural killer cell granule protein 7 [Source:HGNC Symbol;Acc:HGNC:7830]	protein_coding
ENSG00000105649	RAB3A	-1,941011622	0,31386921	6,24E-10	3,00E-08	TRUE	FALSE	RAB3A, member RAS oncogene family [Source:HGNC Symbol;Acc:HGNC:9777]	protein_coding
ENSG00000105655	ISYNA1	-3,323551649	0,438992702	3,71E-14	4,11E-12	TRUE	FALSE	inositol-3-phosphate synthase 1 [Source:HGNC Symbol;Acc:HGNC:29821]	protein_coding
ENSG00000105707	HPN	5,392866063	1,864261362	0,003818695	0,022267174	FALSE	TRUE	hepsin [Source:HGNC Symbol;Acc:HGNC:5155]	protein_coding
ENSG00000105711	SCN1B	1,675424931	0,278784875	1,86E-09	7,88E-08	FALSE	TRUE	sodium voltage-gated channel beta subunit 1 [Source:HGNC Symbol;Acc:HGNC:10586]	protein_coding
ENSG00000105835	NAMPT	1,240473349	0,324791652	0,000133837	0,001427437	FALSE	TRUE	nicotinamide phosphoribosyltransferase [Source:HGNC Symbol;Acc:HGNC:30092]	protein_coding
ENSG00000105851	PIK3CG	-1,05088807	0,173557353	1,40E-09	6,12E-08	TRUE	FALSE	phosphatidylinositol-4,5-bisphosphate 3-kinase catalytic subunit gamma [Source:HGNC Symbol;Acc:HGNC:8978]	protein_coding
ENSG00000105854	PON2	-1,565017356	0,327441929	1,76E-06	3,46E-05	TRUE	FALSE	paraoxonase 2 [Source:HGNC Symbol;Acc:HGNC:9205]	protein_coding
ENSG00000105855	ITGB8	1,520014058	0,464491211	0,00106628	0,007956795	FALSE	TRUE	integrin subunit beta 8 [Source:HGNC Symbol;Acc:HGNC:6163]	protein_coding
ENSG00000105976	MET	2,651045656	0,745341403	0,00037537	0,003369643	FALSE	TRUE	MET proto-oncogene, receptor tyrosine kinase [Source:HGNC Symbol;Acc:HGNC:7029]	protein_coding
ENSG00000106034	CPED1	2,085438554	0,388820935	8,16E-08	2,31E-06	FALSE	TRUE	cadherin like and PC-esterase domain containing 1 [Source:HGNC Symbol;Acc:HGNC:26159]	protein_coding
ENSG00000106258	CYP3A5	4,679568418	1,684076822	0,005457449	0,029753581	FALSE	TRUE	cytochrome P450 family 3 subfamily A member 5 [Source:HGNC Symbol;Acc:HGNC:2638]	protein_coding
ENSG00000106366	SERPINE1	3,021050853	0,618946012	1,06E-06	2,25E-05	FALSE	TRUE	serpin family E member 1 [Source:HGNC Symbol;Acc:HGNC:8583]	protein_coding
ENSG00000106565	TMEM176B	1,422175973	0,394355435	0,000310558	0,002883181	FALSE	TRUE	transmembrane protein 176B [Source:HGNC Symbol;Acc:HGNC:29596]	protein_coding
ENSG00000106868	SUSD1	-1,114779175	0,177494045	3,37E-10	1,72E-08	TRUE	FALSE	sushi domain containing 1 [Source:HGNC Symbol;Acc:HGNC:25413]	protein_coding
ENSG00000106952	TNFSF8	-1,582485484	0,420328395	0,00016663	0,001708389	TRUE	FALSE	TNF superfamily member 8 [Source:HGNC Symbol;Acc:HGNC:11938]	protein_coding
ENSG00000107104	KANK1	1,75597691	0,437890223	6,07E-05	0,000732241	FALSE	TRUE	KN motif and ankyrin repeat domains 1 [Source:HGNC Symbol;Acc:HGNC:19309]	protein_coding
ENSG00000107249	GLIS3	3,246233821	0,542713797	2,21E-09	9,09E-08	FALSE	TRUE	GLIS family zinc finger 3 [Source:HGNC Symbol;Acc:HGNC:28510]	protein_coding
ENSG00000107317	PTGDS	-3,724303696	0,876275964	2,14E-05	0,000300449	TRUE	FALSE	prostaglandin D2 synthase [Source:HGNC Symbol;Acc:HGNC:9592]	protein_coding
ENSG00000107719	PALD1	-1,355095744	0,383112808	0,000404597	0,003586048	TRUE	FALSE	phosphatase domain containing, paladin 1 [Source:HGNC Symbol;Acc:HGNC:23530]	protein_coding
ENSG00000107736	CDH23	-3,147061804	0,794193388	7,41E-05	0,000868851	TRUE	FALSE	cadherin related 23 [Source:HGNC Symbol;Acc:HGNC:13733]	protein_coding
ENSG00000107742	SPOCK2	1,121431344	0,207187648	6,21E-08	1,80E-06	FALSE	TRUE	SPARC/osteonectin, cwcv and kazal like domains proteoglycan 2 [Source:HGNC Symbol;Acc:HGNC:13564]	protein_coding
ENSG00000107798	LIPA	-1,673658106	0,272675442	8,36E-10	3,90E-08	TRUE	FALSE	lipase A, lysosomal acid type [Source:HGNC Symbol;Acc:HGNC:6617]	protein_coding
ENSG00000107968	MAP3K8	1,152632341	0,212052842	5,46E-08	1,61E-06	FALSE	TRUE	mitogen-activated protein kinase kinase kinase 8 [Source:HGNC Symbol;Acc:HGNC:6860]	protein_coding
ENSG00000108176	DNAJC12	-3,172812178	0,843288414	0,000168272	0,001721112	TRUE	FALSE	DnaJ heat shock protein family (Hsp40) member C12 [Source:HGNC Symbol;Acc:HGNC:28908]	protein_coding
ENSG00000108342	CSF3	4,451009102	1,276509284	0,000488727	0,004178478	FALSE	TRUE	colony stimulating factor 3 [Source:HGNC Symbol;Acc:HGNC:2438]	protein_coding
ENSG00000108448	TRIM16L	1,088456289	0,270842478	5,85E-05	0,000710875	FALSE	TRUE	tripartite motif containing 16 like [Source:HGNC Symbol;Acc:HGNC:32670]	protein_coding
ENSG00000108688	CCL7	2,924841535	1,125442344	0,00935401	0,045420913	FALSE	TRUE	C-C motif chemokine ligand 7 [Source:HGNC Symbol;Acc:HGNC:10634]	protein_coding
ENSG00000108691	CCL2	3,140848431	0,609738078	2,59E-07	6,38E-06	FALSE	TRUE	C-C motif chemokine ligand 2 [Source:HGNC Symbol;Acc:HGNC:10618]	protein_coding
ENSG00000108700	CCL8	3,907168172	1,273815484	0,002160054	0,014039381	FALSE	TRUE	C-C motif chemokine ligand 8 [Source:HGNC Symbol;Acc:HGNC:10635]	protein_coding
ENSG00000108825	PTGES3L-AARSD1	-4,671896996	1,456664802	0,001340077	0,009581747	TRUE	FALSE	PTGES3L-AARSD1 readthrough [Source:HGNC Symbol;Acc:HGNC:43946]	protein_coding
ENSG00000109099	PMP22	1,703803806	0,333992084	3,37E-07	8,15E-06	FALSE	TRUE	peripheral myelin protein 22 [Source:HGNC Symbol;Acc:HGNC:9118]	protein_coding
ENSG00000109501	WFS1	-1,103292933	0,402349621	0,006104312	0,032553763	TRUE	FALSE	wolframin ER transmembrane glycoprotein [Source:HGNC Symbol;Acc:HGNC:12762]	protein_coding
ENSG00000109743	BST1	1,757299794	0,307703	1,12E-08	3,89E-07	FALSE	TRUE	bone marrow stromal cell antigen 1 [Source:HGNC Symbol;Acc:HGNC:1118]	protein_coding
ENSG00000109758	HGFAC	4,244785895	1,556883112	0,006401692	0,0338066	FALSE	TRUE	HGF activator [Source:HGNC Symbol;Acc:HGNC:4894]	protein_coding
ENSG00000109906	ZBTB16	1,433717855	0,430388122	0,00086466	0,006684262	FALSE	TRUE	zinc finger and BTB domain containing 16 [Source:HGNC Symbol;Acc:HGNC:12930]	protein_coding
ENSG00000109943	CRTAM	1,445125983	0,355134957	4,72E-05	0,000595851	FALSE	TRUE	cytotoxic and regulatory T-cell molecule [Source:HGNC Symbol;Acc:HGNC:24313]	protein_coding
ENSG00000109956	B3GAT1	1,856583395	0,675070368	0,005955759	0,031941049	FALSE	TRUE	beta-1,3-glucuronyltransferase 1 [Source:HGNC Symbol;Acc:HGNC:921]	protein_coding
ENSG00000110079	MS4A4A	1,873343751	0,356587132	1,49E-07	3,91E-06	FALSE	TRUE	membrane spanning 4-domains A4A [Source:HGNC Symbol;Acc:HGNC:13371]	protein_coding
ENSG00000110092	CCND1	-4,244945167	0,74126131	1,02E-08	3,58E-07	TRUE	FALSE	cyclin D1 [Source:HGNC Symbol;Acc:HGNC:1582]	protein_coding
ENSG00000110237	ARHGEF17	-1,155099243	0,261078982	9,67E-06	0,00015245	TRUE	FALSE	Rho guanine nucleotide exchange factor 17 [Source:HGNC Symbol;Acc:HGNC:21726]	protein_coding
ENSG00000110328	GALNT18	-1,391883713	0,307486668	5,99E-06	0,000100024	TRUE	FALSE	polypeptide N-acetylgalactosaminyltransferase 18 [Source:HGNC Symbol;Acc:HGNC:30488]	protein_coding
ENSG00000110665	C11orf21	-1,449784554	0,250616467	7,26E-09	2,62E-07	TRUE	FALSE	chromosome 11 open reading frame 21 [Source:HGNC Symbol;Acc:HGNC:13231]	protein_coding
ENSG00000110841	PPFIBP1	-1,403952668	0,426538199	0,000996528	0,007515644	TRUE	FALSE	PPFIA binding protein 1 [Source:HGNC Symbol;Acc:HGNC:9249]	protein_coding
ENSG00000110852	CLEC2B	1,142704055	0,166315511	6,39E-12	4,97E-10	FALSE	TRUE	C-type lectin domain family 2 member B [Source:HGNC Symbol;Acc:HGNC:2053]	protein_coding
ENSG00000110987	BCL7A	-1,290352161	0,340639304	0,000151846	0,001585258	TRUE	FALSE	BCL tumor suppressor 7A [Source:HGNC Symbol;Acc:HGNC:1004]	protein_coding
ENSG00000111087	GLI1	-2,484175498	0,557279946	8,29E-06	0,000133071	TRUE	FALSE	GLI family zinc finger 1 [Source:HGNC Symbol;Acc:HGNC:4317]	protein_coding
ENSG00000111305	GSG1	2,958841207	1,150914873	0,010144628	0,048224736	FALSE	TRUE	germ cell associated 1 [Source:HGNC Symbol;Acc:HGNC:19716]	protein_coding
ENSG00000111328	CDK2AP1	-1,290637665	0,199989417	1,09E-10	6,23E-09	TRUE	FALSE	cyclin dependent kinase 2 associated protein 1 [Source:HGNC Symbol;Acc:HGNC:14002]	protein_coding
ENSG00000111490	TBC1D30	2,87612668	0,347285599	1,21E-16	1,98E-14	FALSE	TRUE	TBC1 domain family member 30 [Source:HGNC Symbol;Acc:HGNC:29164]	protein_coding
ENSG00000111664	GNB3	2,919738599	1,127502586	0,009609793	0,046281929	FALSE	TRUE	G protein subunit beta 3 [Source:HGNC Symbol;Acc:HGNC:4400]	protein_coding
ENSG00000111783	RFX4	5,034033304	1,776886034	0,004610404	0,026064805	FALSE	TRUE	regulatory factor X4 [Source:HGNC Symbol;Acc:HGNC:9985]	protein_coding
ENSG00000111834	RSPH4A	2,526921333	0,969822078	0,009172649	0,044670123	FALSE	TRUE	radial spoke head 4 homolog A [Source:HGNC Symbol;Acc:HGNC:21558]	protein_coding
ENSG00000112096	SOD2	1,733808636	0,312893551	3,00E-08	9,31E-07	FALSE	TRUE	superoxide dismutase 2 [Source:HGNC Symbol;Acc:HGNC:11180]	protein_coding
ENSG00000112149	CD83	-1,32124144	0,282252221	2,85E-06	5,27E-05	TRUE	FALSE	CD83 molecule [Source:HGNC Symbol;Acc:HGNC:1703]	protein_coding
ENSG00000112195	TREML2	-2,771373077	0,444954863	4,71E-10	2,33E-08	TRUE	FALSE	triggering receptor expressed on myeloid cells like 2 [Source:HGNC Symbol;Acc:HGNC:21092]	protein_coding
ENSG00000112276	BVES	4,702972075	1,538179772	0,002231977	0,014403384	FALSE	TRUE	blood vessel epicardial substance [Source:HGNC Symbol;Acc:HGNC:1152]	protein_coding
ENSG00000112290	WASF1	1,403587883	0,473555557	0,003037325	0,018552884	FALSE	TRUE	WAS protein family member 1 [Source:HGNC Symbol;Acc:HGNC:12732]	protein_coding
ENSG00000112294	ALDH5A1	-1,920490676	0,415048231	3,71E-06	6,60E-05	TRUE	FALSE	aldehyde dehydrogenase 5 family member A1 [Source:HGNC Symbol;Acc:HGNC:408]	protein_coding
ENSG00000112394	SLC16A10	1,649069643	0,51315634	0,001310907	0,009410359	FALSE	TRUE	solute carrier family 16 member 10 [Source:HGNC Symbol;Acc:HGNC:17027]	protein_coding
ENSG00000112414	ADGRG6	-2,537841711	0,644174166	8,16E-05	0,000942402	TRUE	FALSE	adhesion G protein-coupled receptor G6 [Source:HGNC Symbol;Acc:HGNC:13841]	protein_coding
ENSG00000112782	CLIC5	1,647431948	0,318211755	2,25E-07	5,63E-06	FALSE	TRUE	chloride intracellular channel 5 [Source:HGNC Symbol;Acc:HGNC:13517]	protein_coding
ENSG00000113070	HBEGF	1,367153239	0,503919835	0,006666963	0,034851493	FALSE	TRUE	heparin binding EGF like growth factor [Source:HGNC Symbol;Acc:HGNC:3059]	protein_coding
ENSG00000113088	GZMK	1,052273605	0,306841749	0,000604986	0,004978127	FALSE	TRUE	granzyme K [Source:HGNC Symbol;Acc:HGNC:4711]	protein_coding
ENSG00000113249	HAVCR1	-5,255342363	1,463270962	0,000328776	0,003011123	TRUE	FALSE	hepatitis A virus cellular receptor 1 [Source:HGNC Symbol;Acc:HGNC:17866]	protein_coding
ENSG00000113319	RASGRF2	1,038853888	0,338858195	0,002171261	0,014078512	FALSE	TRUE	Ras protein specific guanine nucleotide releasing factor 2 [Source:HGNC Symbol;Acc:HGNC:9876]	protein_coding
ENSG00000113369	ARRDC3	1,360991091	0,206370024	4,26E-11	2,73E-09	FALSE	TRUE	arrestin domain containing 3 [Source:HGNC Symbol;Acc:HGNC:29263]	protein_coding
ENSG00000113389	NPR3	1,5921426	0,484213936	0,001008669	0,007600018	FALSE	TRUE	natriuretic peptide receptor 3 [Source:HGNC Symbol;Acc:HGNC:7945]	protein_coding
ENSG00000113448	PDE4D	1,113338286	0,231354109	1,49E-06	3,01E-05	FALSE	TRUE	phosphodiesterase 4D [Source:HGNC Symbol;Acc:HGNC:8783]	protein_coding
ENSG00000113924	HGD	-2,45969251	0,946052924	0,009323671	0,04528372	TRUE	FALSE	homogentisate 1,2-dioxygenase [Source:HGNC Symbol;Acc:HGNC:4892]	protein_coding
ENSG00000113966	ARL6	1,141133641	0,306542601	0,000197186	0,001967787	FALSE	TRUE	ADP ribosylation factor like GTPase 6 [Source:HGNC Symbol;Acc:HGNC:13210]	protein_coding
ENSG00000114455	HHLA2	-3,71134926	0,637580767	5,85E-09	2,16E-07	TRUE	FALSE	HERV-H LTR-associating 2 [Source:HGNC Symbol;Acc:HGNC:4905]	protein_coding
ENSG00000114698	PLSCR4	4,51929775	1,530860155	0,003155903	0,019089259	FALSE	TRUE	phospholipid scramblase 4 [Source:HGNC Symbol;Acc:HGNC:16497]	protein_coding
ENSG00000114790	ARHGEF26	2,921625964	1,110732429	0,008529454	0,042171467	FALSE	TRUE	Rho guanine nucleotide exchange factor 26 [Source:HGNC Symbol;Acc:HGNC:24490]	protein_coding
ENSG00000114948	ADAM23	-3,030608974	0,761625937	6,92E-05	0,000819068	TRUE	FALSE	ADAM metallopeptidase domain 23 [Source:HGNC Symbol;Acc:HGNC:202]	protein_coding
ENSG00000114993	RTKN	-2,210116427	0,230739819	9,86E-22	3,45E-19	TRUE	FALSE	rhotekin [Source:HGNC Symbol;Acc:HGNC:10466]	protein_coding
ENSG00000115008	IL1A	3,316911956	0,588886398	1,78E-08	5,84E-07	FALSE	TRUE	interleukin 1 alpha [Source:HGNC Symbol;Acc:HGNC:5991]	protein_coding
ENSG00000115107	STEAP3	1,91405397	0,28023139	8,48E-12	6,48E-10	FALSE	TRUE	STEAP3 metalloreductase [Source:HGNC Symbol;Acc:HGNC:24592]	protein_coding
ENSG00000115129	TP53I3	-1,206402677	0,210242152	9,57E-09	3,37E-07	TRUE	FALSE	tumor protein p53 inducible protein 3 [Source:HGNC Symbol;Acc:HGNC:19373]	protein_coding
ENSG00000115350	POLE4	-1,151990874	0,239768594	1,55E-06	3,12E-05	TRUE	FALSE	DNA polymerase epsilon 4, accessory subunit [Source:HGNC Symbol;Acc:HGNC:18755]	protein_coding
ENSG00000115414	FN1	-4,828571124	0,439292189	4,19E-28	2,84E-25	TRUE	FALSE	fibronectin 1 [Source:HGNC Symbol;Acc:HGNC:3778]	protein_coding
ENSG00000115468	EFHD1	1,81163211	0,557341515	0,00115207	0,00847466	FALSE	TRUE	EF-hand domain family member D1 [Source:HGNC Symbol;Acc:HGNC:29556]	protein_coding
ENSG00000115523	GNLY	1,031229608	0,31589374	0,001096642	0,008135833	FALSE	TRUE	granulysin [Source:HGNC Symbol;Acc:HGNC:4414]	protein_coding
ENSG00000115526	CHST10	1,148289127	0,208118205	3,44E-08	1,05E-06	FALSE	TRUE	carbohydrate sulfotransferase 10 [Source:HGNC Symbol;Acc:HGNC:19650]	protein_coding
ENSG00000115598	IL1RL2	-1,523752816	0,433164147	0,000435261	0,003808099	TRUE	FALSE	interleukin 1 receptor like 2 [Source:HGNC Symbol;Acc:HGNC:5999]	protein_coding
ENSG00000115607	IL18RAP	1,878935986	0,279751243	1,86E-11	1,31E-09	FALSE	TRUE	interleukin 18 receptor accessory protein [Source:HGNC Symbol;Acc:HGNC:5989]	protein_coding
ENSG00000115616	SLC9A2	-4,175162762	1,313968973	0,001485404	0,010442069	TRUE	FALSE	solute carrier family 9 member A2 [Source:HGNC Symbol;Acc:HGNC:11072]	protein_coding
ENSG00000115641	FHL2	-2,628101459	0,812706636	0,001221704	0,008887536	TRUE	FALSE	four and a half LIM domains 2 [Source:HGNC Symbol;Acc:HGNC:3703]	protein_coding
ENSG00000115718	PROC	-1,87971637	0,646620292	0,003649291	0,021474486	TRUE	FALSE	protein C, inactivator of coagulation factors Va and VIIIa [Source:HGNC Symbol;Acc:HGNC:9451]	protein_coding
ENSG00000115956	PLEK	-1,731768828	0,158845226	1,12E-27	7,40E-25	TRUE	FALSE	pleckstrin [Source:HGNC Symbol;Acc:HGNC:9070]	protein_coding
ENSG00000116106	EPHA4	2,152993388	0,390460162	3,51E-08	1,07E-06	FALSE	TRUE	EPH receptor A4 [Source:HGNC Symbol;Acc:HGNC:3388]	protein_coding
ENSG00000116133	DHCR24	-1,661097811	0,299355186	2,87E-08	9,01E-07	TRUE	FALSE	24-dehydrocholesterol reductase [Source:HGNC Symbol;Acc:HGNC:2859]	protein_coding
ENSG00000116514	RNF19B	1,155060873	0,205130659	1,79E-08	5,88E-07	FALSE	TRUE	ring finger protein 19B [Source:HGNC Symbol;Acc:HGNC:26886]	protein_coding
ENSG00000116574	RHOU	1,7774474	0,323255784	3,83E-08	1,15E-06	FALSE	TRUE	ras homolog family member U [Source:HGNC Symbol;Acc:HGNC:17794]	protein_coding
ENSG00000116641	DOCK7	-1,012157411	0,129671839	5,93E-15	7,27E-13	TRUE	FALSE	dedicator of cytokinesis 7 [Source:HGNC Symbol;Acc:HGNC:19190]	protein_coding
ENSG00000116667	C1orf21	1,829448061	0,288969882	2,44E-10	1,29E-08	FALSE	TRUE	chromosome 1 open reading frame 21 [Source:HGNC Symbol;Acc:HGNC:15494]	protein_coding
ENSG00000116675	DNAJC6	1,136072547	0,294550153	0,000114799	0,001248359	FALSE	TRUE	DnaJ heat shock protein family (Hsp40) member C6 [Source:HGNC Symbol;Acc:HGNC:15469]	protein_coding
ENSG00000116729	WLS	2,648007498	0,451895349	4,63E-09	1,74E-07	FALSE	TRUE	wntless Wnt ligand secretion mediator [Source:HGNC Symbol;Acc:HGNC:30238]	protein_coding
ENSG00000116741	RGS2	-1,425400094	0,250523573	1,27E-08	4,35E-07	TRUE	FALSE	regulator of G protein signaling 2 [Source:HGNC Symbol;Acc:HGNC:9998]	protein_coding
ENSG00000116791	CRYZ	-1,00289102	0,155988201	1,28E-10	7,27E-09	TRUE	FALSE	crystallin zeta [Source:HGNC Symbol;Acc:HGNC:2419]	protein_coding
ENSG00000116991	SIPA1L2	1,029759377	0,216589428	1,99E-06	3,83E-05	FALSE	TRUE	signal induced proliferation associated 1 like 2 [Source:HGNC Symbol;Acc:HGNC:23800]	protein_coding
ENSG00000117009	KMO	1,36135174	0,415889615	0,001062813	0,007941836	FALSE	TRUE	kynurenine 3-monooxygenase [Source:HGNC Symbol;Acc:HGNC:6381]	protein_coding
ENSG00000117016	RIMS3	-1,321327562	0,240963573	4,17E-08	1,25E-06	TRUE	FALSE	regulating synaptic membrane exocytosis 3 [Source:HGNC Symbol;Acc:HGNC:21292]	protein_coding
ENSG00000117020	AKT3	1,324330783	0,255652992	2,22E-07	5,56E-06	FALSE	TRUE	AKT serine/threonine kinase 3 [Source:HGNC Symbol;Acc:HGNC:393]	protein_coding
ENSG00000117036	ETV3	-1,152573099	0,268041908	1,71E-05	0,000247288	TRUE	FALSE	ETS variant 3 [Source:HGNC Symbol;Acc:HGNC:3492]	protein_coding
ENSG00000117091	CD48	1,002622416	0,229413816	1,24E-05	0,0001877	FALSE	TRUE	CD48 molecule [Source:HGNC Symbol;Acc:HGNC:1683]	protein_coding
ENSG00000117245	KIF17	-3,29318343	0,555104296	2,98E-09	1,17E-07	TRUE	FALSE	kinesin family member 17 [Source:HGNC Symbol;Acc:HGNC:19167]	protein_coding
ENSG00000117298	ECE1	-1,199603166	0,240818823	6,31E-07	1,42E-05	TRUE	FALSE	endothelin converting enzyme 1 [Source:HGNC Symbol;Acc:HGNC:3146]	protein_coding
ENSG00000117560	FASLG	1,622982928	0,369698591	1,13E-05	0,000174061	FALSE	TRUE	Fas ligand [Source:HGNC Symbol;Acc:HGNC:11936]	protein_coding
ENSG00000117594	HSD11B1	2,681580992	0,589475941	5,39E-06	9,13E-05	FALSE	TRUE	hydroxysteroid 11-beta dehydrogenase 1 [Source:HGNC Symbol;Acc:HGNC:5208]	protein_coding
ENSG00000117643	MAN1C1	-2,349332939	0,332996323	1,72E-12	1,48E-10	TRUE	FALSE	mannosidase alpha class 1C member 1 [Source:HGNC Symbol;Acc:HGNC:19080]	protein_coding
ENSG00000117791	MARC2	-3,152895478	0,746768463	2,42E-05	0,000335207	TRUE	FALSE	mitochondrial amidoxime reducing component 2 [Source:HGNC Symbol;Acc:HGNC:26064]	protein_coding
ENSG00000118113	MMP8	-3,82262343	0,736568926	2,11E-07	5,30E-06	TRUE	FALSE	matrix metallopeptidase 8 [Source:HGNC Symbol;Acc:HGNC:7175]	protein_coding
ENSG00000118194	TNNT2	4,302993127	1,070432312	5,82E-05	0,000708402	FALSE	TRUE	troponin T2, cardiac type [Source:HGNC Symbol;Acc:HGNC:11949]	protein_coding
ENSG00000118242	MREG	-1,421558923	0,218668699	7,98E-11	4,76E-09	TRUE	FALSE	melanoregulin [Source:HGNC Symbol;Acc:HGNC:25478]	protein_coding
ENSG00000118418	HMGN3	-1,621834821	0,218384337	1,11E-13	1,19E-11	TRUE	FALSE	high mobility group nucleosomal binding domain 3 [Source:HGNC Symbol;Acc:HGNC:12312]	protein_coding
ENSG00000118777	ABCG2	-2,688313274	0,534897257	5,01E-07	1,16E-05	TRUE	FALSE	ATP binding cassette subfamily G member 2 (Junior blood group) [Source:HGNC Symbol;Acc:HGNC:74]	protein_coding
ENSG00000118785	SPP1	-2,592310638	0,612911486	2,34E-05	0,00032539	TRUE	FALSE	secreted phosphoprotein 1 [Source:HGNC Symbol;Acc:HGNC:11255]	protein_coding
ENSG00000118804	STBD1	-1,779861223	0,293764239	1,37E-09	5,99E-08	TRUE	FALSE	starch binding domain 1 [Source:HGNC Symbol;Acc:HGNC:24854]	protein_coding
ENSG00000118849	RARRES1	-2,084222638	0,751806032	0,005566381	0,030233608	TRUE	FALSE	retinoic acid receptor responder 1 [Source:HGNC Symbol;Acc:HGNC:9867]	protein_coding
ENSG00000118965	WDR35	1,28121054	0,236929127	6,39E-08	1,84E-06	FALSE	TRUE	WD repeat domain 35 [Source:HGNC Symbol;Acc:HGNC:29250]	protein_coding
ENSG00000118971	CCND2	-1,70856207	0,274903178	5,13E-10	2,51E-08	TRUE	FALSE	cyclin D2 [Source:HGNC Symbol;Acc:HGNC:1583]	protein_coding
ENSG00000119138	KLF9	1,040249438	0,185158533	1,93E-08	6,28E-07	FALSE	TRUE	Kruppel like factor 9 [Source:HGNC Symbol;Acc:HGNC:1123]	protein_coding
ENSG00000119227	PIGZ	-1,382851395	0,321921344	1,74E-05	0,000252025	TRUE	FALSE	phosphatidylinositol glycan anchor biosynthesis class Z [Source:HGNC Symbol;Acc:HGNC:30596]	protein_coding
ENSG00000119326	CTNNAL1	-1,399964329	0,137924324	3,31E-24	1,56E-21	TRUE	FALSE	catenin alpha like 1 [Source:HGNC Symbol;Acc:HGNC:2512]	protein_coding
ENSG00000119508	NR4A3	-1,623170398	0,414202806	8,90E-05	0,001009182	TRUE	FALSE	nuclear receptor subfamily 4 group A member 3 [Source:HGNC Symbol;Acc:HGNC:7982]	protein_coding
ENSG00000119514	GALNT12	-5,100808778	0,409781263	1,44E-35	1,74E-32	TRUE	FALSE	polypeptide N-acetylgalactosaminyltransferase 12 [Source:HGNC Symbol;Acc:HGNC:19877]	protein_coding
ENSG00000119636	BBOF1	1,200044354	0,461336088	0,009288834	0,045124617	FALSE	TRUE	basal body orientation factor 1 [Source:HGNC Symbol;Acc:HGNC:19855]	protein_coding
ENSG00000119681	LTBP2	4,867793645	0,681986293	9,49E-13	8,38E-11	FALSE	TRUE	latent transforming growth factor beta binding protein 2 [Source:HGNC Symbol;Acc:HGNC:6715]	protein_coding
ENSG00000119703	ZC2HC1C	-1,56720539	0,483546214	0,001190834	0,008703793	TRUE	FALSE	zinc finger C2HC-type containing 1C [Source:HGNC Symbol;Acc:HGNC:20354]	protein_coding
ENSG00000119714	GPR68	1,427211015	0,346443233	3,80E-05	0,000498859	FALSE	TRUE	G protein-coupled receptor 68 [Source:HGNC Symbol;Acc:HGNC:4519]	protein_coding
ENSG00000119782	FKBP1B	-1,798188896	0,343367386	1,63E-07	4,24E-06	TRUE	FALSE	FK506 binding protein 1B [Source:HGNC Symbol;Acc:HGNC:3712]	protein_coding
ENSG00000119862	LGALSL	-2,787871904	0,411304179	1,22E-11	8,84E-10	TRUE	FALSE	galectin like [Source:HGNC Symbol;Acc:HGNC:25012]	protein_coding
ENSG00000119865	CNRIP1	1,440271308	0,514446604	0,005115777	0,028362368	FALSE	TRUE	cannabinoid receptor interacting protein 1 [Source:HGNC Symbol;Acc:HGNC:24546]	protein_coding
ENSG00000119900	OGFRL1	-1,129240046	0,378050281	0,002817203	0,017478734	TRUE	FALSE	opioid growth factor receptor like 1 [Source:HGNC Symbol;Acc:HGNC:21378]	protein_coding
ENSG00000119917	IFIT3	1,787466962	0,572453798	0,001793434	0,01211712	FALSE	TRUE	interferon induced protein with tetratricopeptide repeats 3 [Source:HGNC Symbol;Acc:HGNC:5411]	protein_coding
ENSG00000119922	IFIT2	1,678141724	0,50130301	0,000815264	0,006352159	FALSE	TRUE	interferon induced protein with tetratricopeptide repeats 2 [Source:HGNC Symbol;Acc:HGNC:5409]	protein_coding
ENSG00000119950	MXI1	-1,81684973	0,497772944	0,000262284	0,00250132	TRUE	FALSE	MAX interactor 1, dimerization protein [Source:HGNC Symbol;Acc:HGNC:7534]	protein_coding
ENSG00000120162	MOB3B	1,247814472	0,212056135	4,00E-09	1,53E-07	FALSE	TRUE	MOB kinase activator 3B [Source:HGNC Symbol;Acc:HGNC:23825]	protein_coding
ENSG00000120254	MTHFD1L	-1,165710704	0,24270622	1,56E-06	3,13E-05	TRUE	FALSE	methylenetetrahydrofolate dehydrogenase (NADP+ dependent) 1 like [Source:HGNC Symbol;Acc:HGNC:21055]	protein_coding
ENSG00000120280	CXorf21	1,004305529	0,216479877	3,50E-06	6,29E-05	FALSE	TRUE	chromosome X open reading frame 21 [Source:HGNC Symbol;Acc:HGNC:25667]	protein_coding
ENSG00000120949	TNFRSF8	1,907648406	0,630795298	0,002492951	0,015778036	FALSE	TRUE	TNF receptor superfamily member 8 [Source:HGNC Symbol;Acc:HGNC:11923]	protein_coding
ENSG00000121101	TEX14	-3,061203533	0,707238441	1,50E-05	0,00022128	TRUE	FALSE	testis expressed 14, intercellular bridge forming factor [Source:HGNC Symbol;Acc:HGNC:11737]	protein_coding
ENSG00000121152	NCAPH	-1,747054029	0,450211549	0,000104234	0,001152467	TRUE	FALSE	non-SMC condensin I complex subunit H [Source:HGNC Symbol;Acc:HGNC:1112]	protein_coding
ENSG00000121236	TRIM6	1,409224038	0,423829955	0,000884264	0,006816401	FALSE	TRUE	tripartite motif containing 6 [Source:HGNC Symbol;Acc:HGNC:16277]	protein_coding
ENSG00000121297	TSHZ3	1,096098247	0,19040093	8,57E-09	3,04E-07	FALSE	TRUE	teashirt zinc finger homeobox 3 [Source:HGNC Symbol;Acc:HGNC:30700]	protein_coding
ENSG00000121570	DPPA4	1,554513942	0,554114228	0,005025364	0,027983763	FALSE	TRUE	developmental pluripotency associated 4 [Source:HGNC Symbol;Acc:HGNC:19200]	protein_coding
ENSG00000121691	CAT	-1,098113356	0,168748656	7,65E-11	4,60E-09	TRUE	FALSE	catalase [Source:HGNC Symbol;Acc:HGNC:1516]	protein_coding
ENSG00000121742	GJB6	5,945783538	1,695484135	0,00045347	0,003930977	FALSE	TRUE	gap junction protein beta 6 [Source:HGNC Symbol;Acc:HGNC:4288]	protein_coding
ENSG00000121769	FABP3	-2,580506156	0,586119039	1,07E-05	0,000165828	TRUE	FALSE	fatty acid binding protein 3 [Source:HGNC Symbol;Acc:HGNC:3557]	protein_coding
ENSG00000121807	CCR2	2,512341307	0,512065913	9,28E-07	2,01E-05	FALSE	TRUE	C-C motif chemokine receptor 2 [Source:HGNC Symbol;Acc:HGNC:1603]	protein_coding
ENSG00000121858	TNFSF10	1,36556982	0,338671537	5,53E-05	0,000679249	FALSE	TRUE	TNF superfamily member 10 [Source:HGNC Symbol;Acc:HGNC:11925]	protein_coding
ENSG00000121900	TMEM54	3,324672497	0,880723331	0,00016005	0,001650278	FALSE	TRUE	transmembrane protein 54 [Source:HGNC Symbol;Acc:HGNC:24143]	protein_coding
ENSG00000121933	TMIGD3	-2,21948084	0,603197101	0,000233666	0,00227332	TRUE	FALSE	transmembrane and immunoglobulin domain containing 3 [Source:HGNC Symbol;Acc:HGNC:51375]	protein_coding
ENSG00000122121	XPNPEP2	-3,195805819	0,398795988	1,11E-15	1,56E-13	TRUE	FALSE	X-prolyl aminopeptidase 2 [Source:HGNC Symbol;Acc:HGNC:12823]	protein_coding
ENSG00000122224	LY9	-1,81861834	0,327777266	2,88E-08	9,02E-07	TRUE	FALSE	lymphocyte antigen 9 [Source:HGNC Symbol;Acc:HGNC:6730]	protein_coding
ENSG00000122254	HS3ST2	-4,030666401	0,804460232	5,43E-07	1,25E-05	TRUE	FALSE	heparan sulfate-glucosamine 3-sulfotransferase 2 [Source:HGNC Symbol;Acc:HGNC:5195]	protein_coding
ENSG00000122574	WIPF3	4,009726508	1,337968398	0,002727609	0,017025015	FALSE	TRUE	WAS/WASL interacting protein family member 3 [Source:HGNC Symbol;Acc:HGNC:22004]	protein_coding
ENSG00000122591	FAM126A	-2,301702785	0,259845276	8,15E-19	1,96E-16	TRUE	FALSE	family with sequence similarity 126 member A [Source:HGNC Symbol;Acc:HGNC:24587]	protein_coding
ENSG00000122729	ACO1	1,178536949	0,160024632	1,78E-13	1,84E-11	FALSE	TRUE	aconitase 1 [Source:HGNC Symbol;Acc:HGNC:117]	protein_coding
ENSG00000122786	CALD1	4,157842699	0,715939927	6,34E-09	2,32E-07	FALSE	TRUE	caldesmon 1 [Source:HGNC Symbol;Acc:HGNC:1441]	protein_coding
ENSG00000122863	CHST3	-1,540987265	0,591904428	0,00922936	0,044875852	TRUE	FALSE	carbohydrate sulfotransferase 3 [Source:HGNC Symbol;Acc:HGNC:1971]	protein_coding
ENSG00000123095	BHLHE41	1,988551693	0,357988097	2,78E-08	8,73E-07	FALSE	TRUE	basic helix-loop-helix family member e41 [Source:HGNC Symbol;Acc:HGNC:16617]	protein_coding
ENSG00000123104	ITPR2	1,218389475	0,303589448	5,99E-05	0,000724811	FALSE	TRUE	inositol 1,4,5-trisphosphate receptor type 2 [Source:HGNC Symbol;Acc:HGNC:6181]	protein_coding
ENSG00000123191	ATP7B	-2,088793347	0,379558198	3,73E-08	1,13E-06	TRUE	FALSE	ATPase copper transporting beta [Source:HGNC Symbol;Acc:HGNC:870]	protein_coding
ENSG00000123388	HOXC11	3,284117316	0,955862012	0,000590883	0,00488243	FALSE	TRUE	homeobox C11 [Source:HGNC Symbol;Acc:HGNC:5123]	protein_coding
ENSG00000123453	SARDH	-1,051668207	0,405256207	0,009457167	0,045717359	TRUE	FALSE	sarcosine dehydrogenase [Source:HGNC Symbol;Acc:HGNC:10536]	protein_coding
ENSG00000123689	G0S2	1,520801432	0,487748662	0,001820814	0,012267756	FALSE	TRUE	G0/G1 switch 2 [Source:HGNC Symbol;Acc:HGNC:30229]	protein_coding
ENSG00000123700	KCNJ2	1,52920005	0,370509106	3,67E-05	0,000486015	FALSE	TRUE	potassium voltage-gated channel subfamily J member 2 [Source:HGNC Symbol;Acc:HGNC:6263]	protein_coding
ENSG00000123901	GPR83	3,390005362	1,161316544	0,003510375	0,020798855	FALSE	TRUE	G protein-coupled receptor 83 [Source:HGNC Symbol;Acc:HGNC:4523]	protein_coding
ENSG00000124003	MOGAT1	-6,566986948	2,016470916	0,001127261	0,008326011	TRUE	FALSE	monoacylglycerol O-acyltransferase 1 [Source:HGNC Symbol;Acc:HGNC:18210]	protein_coding
ENSG00000124097	HMGB1P1	1,085257942	0,346029087	0,001710824	0,01167889	FALSE	TRUE	high mobility group box 1 pseudogene 1 [Source:HGNC Symbol;Acc:HGNC:4993]	processed_pseudogene
ENSG00000124157	SEMG2	-3,759451619	0,801720894	2,74E-06	5,11E-05	TRUE	FALSE	semenogelin II [Source:HGNC Symbol;Acc:HGNC:10743]	protein_coding
ENSG00000124191	TOX2	-2,147309997	0,780057416	0,00590954	0,031779509	TRUE	FALSE	TOX high mobility group box family member 2 [Source:HGNC Symbol;Acc:HGNC:16095]	protein_coding
ENSG00000124233	SEMG1	-3,311793812	0,922108507	0,000328724	0,003011123	TRUE	FALSE	semenogelin I [Source:HGNC Symbol;Acc:HGNC:10742]	protein_coding
ENSG00000124256	ZBP1	1,768879885	0,247378008	8,65E-13	7,71E-11	FALSE	TRUE	Z-DNA binding protein 1 [Source:HGNC Symbol;Acc:HGNC:16176]	protein_coding
ENSG00000124334	IL9R	1,846538779	0,27800714	3,09E-11	2,05E-09	FALSE	TRUE	interleukin 9 receptor [Source:HGNC Symbol;Acc:HGNC:6030]	protein_coding
ENSG00000124466	LYPD3	-1,576535284	0,508185107	0,001920327	0,012795303	TRUE	FALSE	LY6/PLAUR domain containing 3 [Source:HGNC Symbol;Acc:HGNC:24880]	protein_coding
ENSG00000124479	NDP	1,9732939	0,541377581	0,000267444	0,002538267	FALSE	TRUE	NDP, norrin cystine knot growth factor [Source:HGNC Symbol;Acc:HGNC:7678]	protein_coding
ENSG00000124731	TREM1	1,800141715	0,660563776	0,006427041	0,033874563	FALSE	TRUE	triggering receptor expressed on myeloid cells 1 [Source:HGNC Symbol;Acc:HGNC:17760]	protein_coding
ENSG00000124875	CXCL6	4,728055703	1,798517752	0,008567102	0,042319066	FALSE	TRUE	C-X-C motif chemokine ligand 6 [Source:HGNC Symbol;Acc:HGNC:10643]	protein_coding
ENSG00000124882	EREG	3,959743659	0,601881114	4,74E-11	3,01E-09	FALSE	TRUE	epiregulin [Source:HGNC Symbol;Acc:HGNC:3443]	protein_coding
ENSG00000124920	MYRF	-3,530345151	0,598154801	3,59E-09	1,39E-07	TRUE	FALSE	myelin regulatory factor [Source:HGNC Symbol;Acc:HGNC:1181]	protein_coding
ENSG00000125144	MT1G	2,02910865	0,693976412	0,003456901	0,020554933	FALSE	TRUE	metallothionein 1G [Source:HGNC Symbol;Acc:HGNC:7399]	protein_coding
ENSG00000125170	DOK4	-1,301431514	0,492132918	0,008181858	0,040947002	TRUE	FALSE	docking protein 4 [Source:HGNC Symbol;Acc:HGNC:19868]	protein_coding
ENSG00000125347	IRF1	1,417857067	0,384069736	0,00022279	0,002180211	FALSE	TRUE	interferon regulatory factor 1 [Source:HGNC Symbol;Acc:HGNC:6116]	protein_coding
ENSG00000125384	PTGER2	1,064520524	0,239501995	8,80E-06	0,000140412	FALSE	TRUE	prostaglandin E receptor 2 [Source:HGNC Symbol;Acc:HGNC:9594]	protein_coding
ENSG00000125430	HS3ST3B1	1,999804436	0,426784727	2,79E-06	5,18E-05	FALSE	TRUE	heparan sulfate-glucosamine 3-sulfotransferase 3B1 [Source:HGNC Symbol;Acc:HGNC:5198]	protein_coding
ENSG00000125434	SLC25A35	-1,094661707	0,212178998	2,48E-07	6,15E-06	TRUE	FALSE	solute carrier family 25 member 35 [Source:HGNC Symbol;Acc:HGNC:31921]	protein_coding
ENSG00000125462	C1orf61	1,548959607	0,523906731	0,003110957	0,018877252	FALSE	TRUE	chromosome 1 open reading frame 61 [Source:HGNC Symbol;Acc:HGNC:30780]	protein_coding
ENSG00000125510	OPRL1	-1,062517981	0,234004627	5,61E-06	9,45E-05	TRUE	FALSE	opioid related nociceptin receptor 1 [Source:HGNC Symbol;Acc:HGNC:8155]	protein_coding
ENSG00000125538	IL1B	3,607662419	0,761480872	2,16E-06	4,10E-05	FALSE	TRUE	interleukin 1 beta [Source:HGNC Symbol;Acc:HGNC:5992]	protein_coding
ENSG00000125657	TNFSF9	2,121094967	0,64542567	0,001014946	0,007642011	FALSE	TRUE	TNF superfamily member 9 [Source:HGNC Symbol;Acc:HGNC:11939]	protein_coding
ENSG00000125730	C3	3,902912284	0,483782184	7,18E-16	1,05E-13	FALSE	TRUE	complement C3 [Source:HGNC Symbol;Acc:HGNC:1318]	protein_coding
ENSG00000125775	SDCBP2	-1,788506482	0,407894948	1,16E-05	0,000177469	TRUE	FALSE	syndecan binding protein 2 [Source:HGNC Symbol;Acc:HGNC:15756]	protein_coding
ENSG00000125810	CD93	-1,64220756	0,461525663	0,000373384	0,003355207	TRUE	FALSE	CD93 molecule [Source:HGNC Symbol;Acc:HGNC:15855]	protein_coding
ENSG00000126262	FFAR2	3,879997651	0,715801403	5,94E-08	1,74E-06	FALSE	TRUE	free fatty acid receptor 2 [Source:HGNC Symbol;Acc:HGNC:4501]	protein_coding
ENSG00000126759	CFP	1,226454083	0,472203751	0,009396024	0,04554345	FALSE	TRUE	complement factor properdin [Source:HGNC Symbol;Acc:HGNC:8864]	protein_coding
ENSG00000126822	PLEKHG3	2,388168884	0,534302587	7,83E-06	0,000127128	FALSE	TRUE	pleckstrin homology and RhoGEF domain containing G3 [Source:HGNC Symbol;Acc:HGNC:20364]	protein_coding
ENSG00000126838	PZP	-2,297416008	0,523067361	1,12E-05	0,000172689	TRUE	FALSE	PZP, alpha-2-macroglobulin like [Source:HGNC Symbol;Acc:HGNC:9750]	protein_coding
ENSG00000127074	RGS13	-4,200133952	1,421797092	0,003135801	0,018988824	TRUE	FALSE	regulator of G protein signaling 13 [Source:HGNC Symbol;Acc:HGNC:9995]	protein_coding
ENSG00000127081	ZNF484	1,541829755	0,305805627	4,61E-07	1,08E-05	FALSE	TRUE	zinc finger protein 484 [Source:HGNC Symbol;Acc:HGNC:23385]	protein_coding
ENSG00000127124	HIVEP3	-1,335296137	0,33644143	7,22E-05	0,000848057	TRUE	FALSE	human immunodeficiency virus type I enhancer binding protein 3 [Source:HGNC Symbol;Acc:HGNC:13561]	protein_coding
ENSG00000127152	BCL11B	1,154098179	0,248803773	3,51E-06	6,30E-05	FALSE	TRUE	B-cell CLL/lymphoma 11B [Source:HGNC Symbol;Acc:HGNC:13222]	protein_coding
ENSG00000127329	PTPRB	5,213127402	1,951295756	0,007548531	0,038405894	FALSE	TRUE	protein tyrosine phosphatase, receptor type B [Source:HGNC Symbol;Acc:HGNC:9665]	protein_coding
ENSG00000127472	PLA2G5	-7,626912807	1,522645891	5,47E-07	1,25E-05	TRUE	FALSE	phospholipase A2 group V [Source:HGNC Symbol;Acc:HGNC:9038]	protein_coding
ENSG00000127507	ADGRE2	1,09320591	0,344268485	0,001496065	0,010496622	FALSE	TRUE	adhesion G protein-coupled receptor E2 [Source:HGNC Symbol;Acc:HGNC:3337]	protein_coding
ENSG00000127585	FBXL16	-1,083549929	0,243488871	8,58E-06	0,00013755	TRUE	FALSE	F-box and leucine rich repeat protein 16 [Source:HGNC Symbol;Acc:HGNC:14150]	protein_coding
ENSG00000127946	HIP1	1,309950808	0,311153056	2,55E-05	0,000352105	FALSE	TRUE	huntingtin interacting protein 1 [Source:HGNC Symbol;Acc:HGNC:4913]	protein_coding
ENSG00000128262	POM121L9P	4,101433796	0,399570901	1,02E-24	5,39E-22	FALSE	TRUE	POM121 transmembrane nucleoporin like 9, pseudogene [Source:HGNC Symbol;Acc:HGNC:30080]	transcribed_unprocessed_pseudogene
ENSG00000128268	MGAT3	-2,033874529	0,795004364	0,010517965	0,049554699	TRUE	FALSE	mannosyl (beta-1,4-)-glycoprotein beta-1,4-N-acetylglucosaminyltransferase [Source:HGNC Symbol;Acc:HGNC:7046]	protein_coding
ENSG00000128284	APOL3	1,381331309	0,367299896	0,00016939	0,001730147	FALSE	TRUE	apolipoprotein L3 [Source:HGNC Symbol;Acc:HGNC:14868]	protein_coding
ENSG00000128394	APOBEC3F	1,027406765	0,304884593	0,000752168	0,005941552	FALSE	TRUE	apolipoprotein B mRNA editing enzyme catalytic subunit 3F [Source:HGNC Symbol;Acc:HGNC:17356]	protein_coding
ENSG00000128422	KRT17	-2,814311702	0,765912666	0,000238358	0,00231275	TRUE	FALSE	keratin 17 [Source:HGNC Symbol;Acc:HGNC:6427]	protein_coding
ENSG00000128482	RNF112	2,86405394	1,089286226	0,008556231	0,042284604	FALSE	TRUE	ring finger protein 112 [Source:HGNC Symbol;Acc:HGNC:12968]	protein_coding
ENSG00000128512	DOCK4	1,754391688	0,258045361	1,06E-11	7,74E-10	FALSE	TRUE	dedicator of cytokinesis 4 [Source:HGNC Symbol;Acc:HGNC:19192]	protein_coding
ENSG00000128567	PODXL	-2,64684775	0,407273995	8,09E-11	4,79E-09	TRUE	FALSE	podocalyxin like [Source:HGNC Symbol;Acc:HGNC:9171]	protein_coding
ENSG00000128602	SMO	1,909563356	0,678400186	0,004880704	0,027280432	FALSE	TRUE	smoothened, frizzled class receptor [Source:HGNC Symbol;Acc:HGNC:11119]	protein_coding
ENSG00000128641	MYO1B	2,456005904	0,631531251	0,000100671	0,00112082	FALSE	TRUE	myosin IB [Source:HGNC Symbol;Acc:HGNC:7596]	protein_coding
ENSG00000128683	GAD1	1,628969656	0,426981475	0,000136137	0,001447709	FALSE	TRUE	glutamate decarboxylase 1 [Source:HGNC Symbol;Acc:HGNC:4092]	protein_coding
ENSG00000128805	ARHGAP22	-1,519657566	0,280176722	5,83E-08	1,71E-06	TRUE	FALSE	Rho GTPase activating protein 22 [Source:HGNC Symbol;Acc:HGNC:30320]	protein_coding
ENSG00000128815	WDFY4	-1,949495903	0,2251595	4,79E-18	1,01E-15	TRUE	FALSE	WDFY family member 4 [Source:HGNC Symbol;Acc:HGNC:29323]	protein_coding
ENSG00000128872	TMOD2	1,885860442	0,360160908	1,64E-07	4,25E-06	FALSE	TRUE	tropomodulin 2 [Source:HGNC Symbol;Acc:HGNC:11872]	protein_coding
ENSG00000128917	DLL4	4,431210172	1,272745229	0,000498398	0,0042442	FALSE	TRUE	delta like canonical Notch ligand 4 [Source:HGNC Symbol;Acc:HGNC:2910]	protein_coding
ENSG00000128918	ALDH1A2	-2,312347454	0,893380977	0,009644797	0,046397157	TRUE	FALSE	aldehyde dehydrogenase 1 family member A2 [Source:HGNC Symbol;Acc:HGNC:15472]	protein_coding
ENSG00000129028	THAP10	1,932803793	0,446620568	1,51E-05	0,000221905	FALSE	TRUE	THAP domain containing 10 [Source:HGNC Symbol;Acc:HGNC:23193]	protein_coding
ENSG00000129116	PALLD	-2,488516156	0,356029008	2,76E-12	2,28E-10	TRUE	FALSE	palladin, cytoskeletal associated protein [Source:HGNC Symbol;Acc:HGNC:17068]	protein_coding
ENSG00000129244	ATP1B2	-2,125595071	0,813975879	0,009017933	0,044063312	TRUE	FALSE	ATPase Na+/K+ transporting subunit beta 2 [Source:HGNC Symbol;Acc:HGNC:805]	protein_coding
ENSG00000129295	LRRC6	-1,870296823	0,587674893	0,001459911	0,010279496	TRUE	FALSE	leucine rich repeat containing 6 [Source:HGNC Symbol;Acc:HGNC:16725]	protein_coding
ENSG00000129422	MTUS1	-2,561937375	0,454236684	1,70E-08	5,62E-07	TRUE	FALSE	microtubule associated scaffold protein 1 [Source:HGNC Symbol;Acc:HGNC:29789]	protein_coding
ENSG00000129437	KLK14	2,821358712	0,749824832	0,000168095	0,001720164	FALSE	TRUE	kallikrein related peptidase 14 [Source:HGNC Symbol;Acc:HGNC:6362]	protein_coding
ENSG00000129521	EGLN3	-3,929593039	0,590323744	2,80E-11	1,89E-09	TRUE	FALSE	egl-9 family hypoxia inducible factor 3 [Source:HGNC Symbol;Acc:HGNC:14661]	protein_coding
ENSG00000129646	QRICH2	1,044731311	0,25786176	5,09E-05	0,00063372	FALSE	TRUE	glutamine rich 2 [Source:HGNC Symbol;Acc:HGNC:25326]	protein_coding
ENSG00000129757	CDKN1C	2,647889235	0,845457815	0,001736791	0,0118227	FALSE	TRUE	cyclin dependent kinase inhibitor 1C [Source:HGNC Symbol;Acc:HGNC:1786]	protein_coding
ENSG00000129951	PLPPR3	3,588596189	0,91896079	9,42E-05	0,0010621	FALSE	TRUE	phospholipid phosphatase related 3 [Source:HGNC Symbol;Acc:HGNC:23497]	protein_coding
ENSG00000130147	SH3BP4	-1,027451999	0,385372285	0,007673038	0,03894811	TRUE	FALSE	SH3 domain binding protein 4 [Source:HGNC Symbol;Acc:HGNC:10826]	protein_coding
ENSG00000130158	DOCK6	-1,44916614	0,174978087	1,21E-16	1,98E-14	TRUE	FALSE	dedicator of cytokinesis 6 [Source:HGNC Symbol;Acc:HGNC:19189]	protein_coding
ENSG00000130167	TSPAN16	-4,217098501	1,276983424	0,000958644	0,007296511	TRUE	FALSE	tetraspanin 16 [Source:HGNC Symbol;Acc:HGNC:30725]	protein_coding
ENSG00000130312	MRPL34	-1,891232723	0,563180129	0,000784714	0,006159128	TRUE	FALSE	mitochondrial ribosomal protein L34 [Source:HGNC Symbol;Acc:HGNC:14488]	protein_coding
ENSG00000130413	STK33	1,837776503	0,657586966	0,005194345	0,028620959	FALSE	TRUE	serine/threonine kinase 33 [Source:HGNC Symbol;Acc:HGNC:14568]	protein_coding
ENSG00000130479	MAP1S	-1,1066471	0,419859375	0,008394994	0,041725174	TRUE	FALSE	microtubule associated protein 1S [Source:HGNC Symbol;Acc:HGNC:15715]	protein_coding
ENSG00000130592	LSP1	-1,025514076	0,163845238	3,87E-10	1,95E-08	TRUE	FALSE	lymphocyte-specific protein 1 [Source:HGNC Symbol;Acc:HGNC:6707]	protein_coding
ENSG00000130653	PNPLA7	-2,460986188	0,454768694	6,25E-08	1,81E-06	TRUE	FALSE	patatin like phospholipase domain containing 7 [Source:HGNC Symbol;Acc:HGNC:24768]	protein_coding
ENSG00000130707	ASS1	-3,519707953	0,690274374	3,41E-07	8,22E-06	TRUE	FALSE	argininosuccinate synthase 1 [Source:HGNC Symbol;Acc:HGNC:758]	protein_coding
ENSG00000130787	HIP1R	1,238262241	0,241853172	3,06E-07	7,46E-06	FALSE	TRUE	huntingtin interacting protein 1 related [Source:HGNC Symbol;Acc:HGNC:18415]	protein_coding
ENSG00000130812	ANGPTL6	-1,014591047	0,272748368	0,000199318	0,001982679	TRUE	FALSE	angiopoietin like 6 [Source:HGNC Symbol;Acc:HGNC:23140]	protein_coding
ENSG00000130844	ZNF331	1,28565295	0,364283659	0,000416718	0,00367399	FALSE	TRUE	zinc finger protein 331 [Source:HGNC Symbol;Acc:HGNC:15489]	protein_coding
ENSG00000131016	AKAP12	-3,954077832	0,42320763	9,35E-21	2,99E-18	TRUE	FALSE	A-kinase anchoring protein 12 [Source:HGNC Symbol;Acc:HGNC:370]	protein_coding
ENSG00000131042	LILRB2	3,219584917	0,262336412	1,27E-34	1,31E-31	FALSE	TRUE	leukocyte immunoglobulin like receptor B2 [Source:HGNC Symbol;Acc:HGNC:6606]	protein_coding
ENSG00000131095	GFAP	2,324615206	0,788386101	0,003192431	0,019256567	FALSE	TRUE	glial fibrillary acidic protein [Source:HGNC Symbol;Acc:HGNC:4235]	protein_coding
ENSG00000131203	IDO1	3,731790681	1,188921195	0,001696388	0,011613201	FALSE	TRUE	indoleamine 2,3-dioxygenase 1 [Source:HGNC Symbol;Acc:HGNC:6059]	protein_coding
ENSG00000131242	RAB11FIP4	-1,058052086	0,219571498	1,44E-06	2,93E-05	TRUE	FALSE	RAB11 family interacting protein 4 [Source:HGNC Symbol;Acc:HGNC:30267]	protein_coding
ENSG00000131355	ADGRE3	3,637621384	0,734384523	7,30E-07	1,62E-05	FALSE	TRUE	adhesion G protein-coupled receptor E3 [Source:HGNC Symbol;Acc:HGNC:23647]	protein_coding
ENSG00000131370	SH3BP5	1,227801114	0,355414362	0,000551187	0,004614115	FALSE	TRUE	SH3 domain binding protein 5 [Source:HGNC Symbol;Acc:HGNC:10827]	protein_coding
ENSG00000131401	NAPSB	-3,406234783	0,526613485	9,92E-11	5,76E-09	TRUE	FALSE	napsin B aspartic peptidase, pseudogene [Source:HGNC Symbol;Acc:HGNC:13396]	transcribed_unprocessed_pseudogene
ENSG00000131435	PDLIM4	-1,55793451	0,538136056	0,003790898	0,022116966	TRUE	FALSE	PDZ and LIM domain 4 [Source:HGNC Symbol;Acc:HGNC:16501]	protein_coding
ENSG00000131669	NINJ1	1,122675699	0,23764628	2,31E-06	4,36E-05	FALSE	TRUE	ninjurin 1 [Source:HGNC Symbol;Acc:HGNC:7824]	protein_coding
ENSG00000131746	TNS4	2,638876493	0,992520666	0,007842828	0,039606283	FALSE	TRUE	tensin 4 [Source:HGNC Symbol;Acc:HGNC:24352]	protein_coding
ENSG00000131981	LGALS3	-1,187108115	0,245659134	1,35E-06	2,76E-05	TRUE	FALSE	galectin 3 [Source:HGNC Symbol;Acc:HGNC:6563]	protein_coding
ENSG00000132000	PODNL1	-2,685026405	0,54909208	1,01E-06	2,16E-05	TRUE	FALSE	podocan like 1 [Source:HGNC Symbol;Acc:HGNC:26275]	protein_coding
ENSG00000132170	PPARG	-1,717956304	0,463646746	0,00021113	0,002087744	TRUE	FALSE	peroxisome proliferator activated receptor gamma [Source:HGNC Symbol;Acc:HGNC:9236]	protein_coding
ENSG00000132185	FCRLA	1,38723591	0,501488257	0,005670712	0,030746444	FALSE	TRUE	Fc receptor like A [Source:HGNC Symbol;Acc:HGNC:18504]	protein_coding
ENSG00000132274	TRIM22	1,55479995	0,325970211	1,84E-06	3,61E-05	FALSE	TRUE	tripartite motif containing 22 [Source:HGNC Symbol;Acc:HGNC:16379]	protein_coding
ENSG00000132329	RAMP1	-3,847913843	0,304903516	1,64E-36	2,37E-33	TRUE	FALSE	receptor activity modifying protein 1 [Source:HGNC Symbol;Acc:HGNC:9843]	protein_coding
ENSG00000132465	JCHAIN	1,753006608	0,281123217	4,50E-10	2,24E-08	FALSE	TRUE	joining chain of multimeric IgA and IgM [Source:HGNC Symbol;Acc:HGNC:5713]	protein_coding
ENSG00000132510	KDM6B	1,012366455	0,301488953	0,000785401	0,006161359	FALSE	TRUE	lysine demethylase 6B [Source:HGNC Symbol;Acc:HGNC:29012]	protein_coding
ENSG00000132535	DLG4	1,560138816	0,221849774	2,03E-12	1,72E-10	FALSE	TRUE	discs large MAGUK scaffold protein 4 [Source:HGNC Symbol;Acc:HGNC:2903]	protein_coding
ENSG00000132561	MATN2	-2,338917174	0,88827879	0,008461215	0,041919985	TRUE	FALSE	matrilin 2 [Source:HGNC Symbol;Acc:HGNC:6908]	protein_coding
ENSG00000132688	NES	-4,025681913	0,670710543	1,95E-09	8,15E-08	TRUE	FALSE	nestin [Source:HGNC Symbol;Acc:HGNC:7756]	protein_coding
ENSG00000132692	BCAN	-4,846615882	1,401301059	0,000542881	0,004555126	TRUE	FALSE	brevican [Source:HGNC Symbol;Acc:HGNC:23059]	protein_coding
ENSG00000132821	VSTM2L	-4,187231515	0,978887964	1,89E-05	0,000269967	TRUE	FALSE	V-set and transmembrane domain containing 2 like [Source:HGNC Symbol;Acc:HGNC:16096]	protein_coding
ENSG00000132874	SLC14A2	-1,924793478	0,704221804	0,006271833	0,033314109	TRUE	FALSE	solute carrier family 14 member 2 [Source:HGNC Symbol;Acc:HGNC:10919]	protein_coding
ENSG00000133063	CHIT1	-2,468880724	0,837297134	0,003191843	0,019256567	TRUE	FALSE	chitinase 1 [Source:HGNC Symbol;Acc:HGNC:1936]	protein_coding
ENSG00000133067	LGR6	2,227815361	0,546593846	4,59E-05	0,000582286	FALSE	TRUE	leucine rich repeat containing G protein-coupled receptor 6 [Source:HGNC Symbol;Acc:HGNC:19719]	protein_coding
ENSG00000133101	CCNA1	-1,448488609	0,168680441	8,91E-18	1,79E-15	TRUE	FALSE	cyclin A1 [Source:HGNC Symbol;Acc:HGNC:1577]	protein_coding
ENSG00000133138	TBC1D8B	1,977373544	0,771437218	0,010370235	0,048996877	FALSE	TRUE	TBC1 domain family member 8B [Source:HGNC Symbol;Acc:HGNC:24715]	protein_coding
ENSG00000133216	EPHB2	1,46460096	0,340209697	1,67E-05	0,000243042	FALSE	TRUE	EPH receptor B2 [Source:HGNC Symbol;Acc:HGNC:3393]	protein_coding
ENSG00000133321	RARRES3	1,258244864	0,410683684	0,002185588	0,014158727	FALSE	TRUE	retinoic acid receptor responder 3 [Source:HGNC Symbol;Acc:HGNC:9869]	protein_coding
ENSG00000133597	ADCK2	-1,200855989	0,14881929	7,07E-16	1,04E-13	TRUE	FALSE	aarF domain containing kinase 2 [Source:HGNC Symbol;Acc:HGNC:19039]	protein_coding
ENSG00000133619	KRBA1	1,23693162	0,334804627	0,00022033	0,002158086	FALSE	TRUE	KRAB-A domain containing 1 [Source:HGNC Symbol;Acc:HGNC:22228]	protein_coding
ENSG00000133739	LRRCC1	1,241983721	0,260509266	1,87E-06	3,65E-05	FALSE	TRUE	leucine rich repeat and coiled-coil centrosomal protein 1 [Source:HGNC Symbol;Acc:HGNC:29373]	protein_coding
ENSG00000133805	AMPD3	1,125670059	0,312328362	0,000313208	0,00290406	FALSE	TRUE	adenosine monophosphate deaminase 3 [Source:HGNC Symbol;Acc:HGNC:470]	protein_coding
ENSG00000134028	ADAMDEC1	8,532073096	0,57043249	1,40E-50	7,59E-47	FALSE	TRUE	ADAM like decysin 1 [Source:HGNC Symbol;Acc:HGNC:16299]	protein_coding
ENSG00000134070	IRAK2	1,66077162	0,336033815	7,72E-07	1,71E-05	FALSE	TRUE	interleukin 1 receptor associated kinase 2 [Source:HGNC Symbol;Acc:HGNC:6113]	protein_coding
ENSG00000134198	TSPAN2	-1,887859563	0,279957455	1,55E-11	1,11E-09	TRUE	FALSE	tetraspanin 2 [Source:HGNC Symbol;Acc:HGNC:20659]	protein_coding
ENSG00000134202	GSTM3	1,318565803	0,398803032	0,00094534	0,007218022	FALSE	TRUE	glutathione S-transferase mu 3 [Source:HGNC Symbol;Acc:HGNC:4635]	protein_coding
ENSG00000134215	VAV3	1,07541587	0,332458219	0,001217536	0,008863155	FALSE	TRUE	vav guanine nucleotide exchange factor 3 [Source:HGNC Symbol;Acc:HGNC:12659]	protein_coding
ENSG00000134256	CD101	1,443110017	0,480714513	0,002682029	0,016798461	FALSE	TRUE	CD101 molecule [Source:HGNC Symbol;Acc:HGNC:5949]	protein_coding
ENSG00000134317	GRHL1	-1,240490902	0,341772023	0,000283876	0,002670873	TRUE	FALSE	grainyhead like transcription factor 1 [Source:HGNC Symbol;Acc:HGNC:17923]	protein_coding
ENSG00000134323	MYCN	1,763273308	0,642068147	0,006028262	0,032234355	FALSE	TRUE	MYCN proto-oncogene, bHLH transcription factor [Source:HGNC Symbol;Acc:HGNC:7559]	protein_coding
ENSG00000134363	FST	-1,936946337	0,488857852	7,43E-05	0,000869376	TRUE	FALSE	follistatin [Source:HGNC Symbol;Acc:HGNC:3971]	protein_coding
ENSG00000134470	IL15RA	1,175797078	0,454524142	0,009685076	0,046529075	FALSE	TRUE	interleukin 15 receptor subunit alpha [Source:HGNC Symbol;Acc:HGNC:5978]	protein_coding
ENSG00000134480	CCNH	-1,473783679	0,260594466	1,55E-08	5,22E-07	TRUE	FALSE	cyclin H [Source:HGNC Symbol;Acc:HGNC:1594]	protein_coding
ENSG00000134490	TMEM241	-1,324019517	0,378266881	0,000464864	0,004015324	TRUE	FALSE	transmembrane protein 241 [Source:HGNC Symbol;Acc:HGNC:31723]	protein_coding
ENSG00000134531	EMP1	1,091548863	0,31433659	0,000515543	0,004357728	FALSE	TRUE	epithelial membrane protein 1 [Source:HGNC Symbol;Acc:HGNC:3333]	protein_coding
ENSG00000134532	SOX5	3,130113049	0,412862281	3,42E-14	3,80E-12	FALSE	TRUE	SRY-box 5 [Source:HGNC Symbol;Acc:HGNC:11201]	protein_coding
ENSG00000134539	KLRD1	1,457917954	0,565843415	0,009979478	0,047575053	FALSE	TRUE	killer cell lectin like receptor D1 [Source:HGNC Symbol;Acc:HGNC:6378]	protein_coding
ENSG00000134545	KLRC1	1,583840505	0,374026695	2,29E-05	0,000318961	FALSE	TRUE	killer cell lectin like receptor C1 [Source:HGNC Symbol;Acc:HGNC:6374]	protein_coding
ENSG00000134594	RAB33A	-3,684926267	0,454680791	5,30E-16	7,94E-14	TRUE	FALSE	RAB33A, member RAS oncogene family [Source:HGNC Symbol;Acc:HGNC:9773]	protein_coding
ENSG00000134668	SPOCD1	-2,093652683	0,656764741	0,00143346	0,010139281	TRUE	FALSE	SPOC domain containing 1 [Source:HGNC Symbol;Acc:HGNC:26338]	protein_coding
ENSG00000134709	HOOK1	1,755703201	0,586499702	0,002757723	0,017167305	FALSE	TRUE	hook microtubule tethering protein 1 [Source:HGNC Symbol;Acc:HGNC:19884]	protein_coding
ENSG00000134755	DSC2	1,193615951	0,343471799	0,000510568	0,004320728	FALSE	TRUE	desmocollin 2 [Source:HGNC Symbol;Acc:HGNC:3036]	protein_coding
ENSG00000134769	DTNA	-1,226963455	0,478235957	0,010299673	0,048723577	TRUE	FALSE	dystrobrevin alpha [Source:HGNC Symbol;Acc:HGNC:3057]	protein_coding
ENSG00000134824	FADS2	-1,289965585	0,206001391	3,80E-10	1,92E-08	TRUE	FALSE	fatty acid desaturase 2 [Source:HGNC Symbol;Acc:HGNC:3575]	protein_coding
ENSG00000135063	FAM189A2	-3,015528384	0,923768616	0,001097054	0,008136106	TRUE	FALSE	family with sequence similarity 189 member A2 [Source:HGNC Symbol;Acc:HGNC:24820]	protein_coding
ENSG00000135069	PSAT1	-2,014504492	0,410367836	9,15E-07	1,99E-05	TRUE	FALSE	phosphoserine aminotransferase 1 [Source:HGNC Symbol;Acc:HGNC:19129]	protein_coding
ENSG00000135074	ADAM19	-1,229752201	0,362025979	0,000681634	0,005474625	TRUE	FALSE	ADAM metallopeptidase domain 19 [Source:HGNC Symbol;Acc:HGNC:197]	protein_coding
ENSG00000135077	HAVCR2	-1,769760607	0,168594775	8,91E-26	5,37E-23	TRUE	FALSE	hepatitis A virus cellular receptor 2 [Source:HGNC Symbol;Acc:HGNC:18437]	protein_coding
ENSG00000135094	SDS	-2,777004865	0,678203315	4,23E-05	0,000545206	TRUE	FALSE	serine dehydratase [Source:HGNC Symbol;Acc:HGNC:10691]	protein_coding
ENSG00000135114	OASL	1,827771287	0,378425023	1,37E-06	2,78E-05	FALSE	TRUE	2'-5'-oligoadenylate synthetase like [Source:HGNC Symbol;Acc:HGNC:8090]	protein_coding
ENSG00000135144	DTX1	1,854179239	0,589598432	0,001661907	0,011456606	FALSE	TRUE	deltex E3 ubiquitin ligase 1 [Source:HGNC Symbol;Acc:HGNC:3060]	protein_coding
ENSG00000135250	SRPK2	-1,219131578	0,145375065	5,02E-17	8,73E-15	TRUE	FALSE	SRSF protein kinase 2 [Source:HGNC Symbol;Acc:HGNC:11306]	protein_coding
ENSG00000135299	ANKRD6	-1,070628868	0,359369977	0,002890183	0,017799296	TRUE	FALSE	ankyrin repeat domain 6 [Source:HGNC Symbol;Acc:HGNC:17280]	protein_coding
ENSG00000135362	PRR5L	1,527466748	0,575253677	0,007923968	0,039969561	FALSE	TRUE	proline rich 5 like [Source:HGNC Symbol;Acc:HGNC:25878]	protein_coding
ENSG00000135407	AVIL	1,512867968	0,251690401	1,85E-09	7,84E-08	FALSE	TRUE	advillin [Source:HGNC Symbol;Acc:HGNC:14188]	protein_coding
ENSG00000135472	FAIM2	-1,765895006	0,465303187	0,000147555	0,001545659	TRUE	FALSE	Fas apoptotic inhibitory molecule 2 [Source:HGNC Symbol;Acc:HGNC:17067]	protein_coding
ENSG00000135503	ACVR1B	1,534356178	0,361328676	2,17E-05	0,000304495	FALSE	TRUE	activin A receptor type 1B [Source:HGNC Symbol;Acc:HGNC:172]	protein_coding
ENSG00000135519	KCNH3	-1,695003662	0,439929339	0,000116727	0,001266099	TRUE	FALSE	potassium voltage-gated channel subfamily H member 3 [Source:HGNC Symbol;Acc:HGNC:6252]	protein_coding
ENSG00000135549	PKIB	-2,974839127	0,651652845	4,99E-06	8,56E-05	TRUE	FALSE	cAMP-dependent protein kinase inhibitor beta [Source:HGNC Symbol;Acc:HGNC:9018]	protein_coding
ENSG00000135596	MICAL1	-1,251378547	0,121170266	5,30E-25	2,87E-22	TRUE	FALSE	microtubule associated monooxygenase, calponin and LIM domain containing 1 [Source:HGNC Symbol;Acc:HGNC:20619]	protein_coding
ENSG00000135605	TEC	1,378624051	0,321876493	1,84E-05	0,000264193	FALSE	TRUE	tec protein tyrosine kinase [Source:HGNC Symbol;Acc:HGNC:11719]	protein_coding
ENSG00000135636	DYSF	-2,323103653	0,489227123	2,05E-06	3,93E-05	TRUE	FALSE	dysferlin [Source:HGNC Symbol;Acc:HGNC:3097]	protein_coding
ENSG00000135821	GLUL	1,294046771	0,214832915	1,71E-09	7,30E-08	FALSE	TRUE	glutamate-ammonia ligase [Source:HGNC Symbol;Acc:HGNC:4341]	protein_coding
ENSG00000135905	DOCK10	-1,198764185	0,137758792	3,26E-18	7,23E-16	TRUE	FALSE	dedicator of cytokinesis 10 [Source:HGNC Symbol;Acc:HGNC:23479]	protein_coding
ENSG00000135916	ITM2C	1,295858909	0,384730559	0,00075654	0,00597174	FALSE	TRUE	integral membrane protein 2C [Source:HGNC Symbol;Acc:HGNC:6175]	protein_coding
ENSG00000135929	CYP27A1	1,962598549	0,545965328	0,000324727	0,002989166	FALSE	TRUE	cytochrome P450 family 27 subfamily A member 1 [Source:HGNC Symbol;Acc:HGNC:2605]	protein_coding
ENSG00000136010	ALDH1L2	-1,77755479	0,318076183	2,29E-08	7,32E-07	TRUE	FALSE	aldehyde dehydrogenase 1 family member L2 [Source:HGNC Symbol;Acc:HGNC:26777]	protein_coding
ENSG00000136048	DRAM1	1,929889603	0,285136833	1,30E-11	9,40E-10	FALSE	TRUE	DNA damage regulated autophagy modulator 1 [Source:HGNC Symbol;Acc:HGNC:25645]	protein_coding
ENSG00000136068	FLNB	-2,181953765	0,37553284	6,24E-09	2,30E-07	TRUE	FALSE	filamin B [Source:HGNC Symbol;Acc:HGNC:3755]	protein_coding
ENSG00000136114	THSD1	-1,840637603	0,560736339	0,001028776	0,007730059	TRUE	FALSE	thrombospondin type 1 domain containing 1 [Source:HGNC Symbol;Acc:HGNC:17754]	protein_coding
ENSG00000136167	LCP1	-1,018032466	0,130398802	5,85E-15	7,26E-13	TRUE	FALSE	lymphocyte cytosolic protein 1 [Source:HGNC Symbol;Acc:HGNC:6528]	protein_coding
ENSG00000136193	SCRN1	-1,869975911	0,261301315	8,28E-13	7,46E-11	TRUE	FALSE	secernin 1 [Source:HGNC Symbol;Acc:HGNC:22192]	protein_coding
ENSG00000136205	TNS3	1,116724785	0,174940397	1,73E-10	9,59E-09	FALSE	TRUE	tensin 3 [Source:HGNC Symbol;Acc:HGNC:21616]	protein_coding
ENSG00000136250	AOAH	-1,010826653	0,259751259	9,96E-05	0,001113918	TRUE	FALSE	acyloxyacyl hydrolase [Source:HGNC Symbol;Acc:HGNC:548]	protein_coding
ENSG00000136274	NACAD	3,901266623	1,422721459	0,006104486	0,032553763	FALSE	TRUE	NAC alpha domain containing [Source:HGNC Symbol;Acc:HGNC:22196]	protein_coding
ENSG00000136634	IL10	2,455076206	0,807157736	0,002352999	0,015072384	FALSE	TRUE	interleukin 10 [Source:HGNC Symbol;Acc:HGNC:5962]	protein_coding
ENSG00000136688	IL36G	16,43949023	2,595058606	2,37E-10	1,26E-08	FALSE	TRUE	interleukin 36 gamma [Source:HGNC Symbol;Acc:HGNC:15741]	protein_coding
ENSG00000136802	LRRC8A	-1,111218484	0,347290128	0,001375786	0,009795145	TRUE	FALSE	leucine rich repeat containing 8 VRAC subunit A [Source:HGNC Symbol;Acc:HGNC:19027]	protein_coding
ENSG00000136826	KLF4	-1,840863188	0,350640633	1,52E-07	3,98E-06	TRUE	FALSE	Kruppel like factor 4 [Source:HGNC Symbol;Acc:HGNC:6348]	protein_coding
ENSG00000136943	CTSV	-3,39246779	1,120579145	0,00246648	0,015660707	TRUE	FALSE	cathepsin V [Source:HGNC Symbol;Acc:HGNC:2538]	protein_coding
ENSG00000137193	PIM1	1,72579535	0,349217106	7,74E-07	1,71E-05	FALSE	TRUE	Pim-1 proto-oncogene, serine/threonine kinase [Source:HGNC Symbol;Acc:HGNC:8986]	protein_coding
ENSG00000137198	GMPR	-2,767064076	0,324103962	1,37E-17	2,71E-15	TRUE	FALSE	guanosine monophosphate reductase [Source:HGNC Symbol;Acc:HGNC:4376]	protein_coding
ENSG00000137225	CAPN11	-3,307674523	0,967822856	0,000631655	0,005164306	TRUE	FALSE	calpain 11 [Source:HGNC Symbol;Acc:HGNC:1478]	protein_coding
ENSG00000137252	HCRTR2	-4,566992729	1,358106724	0,000771662	0,00607345	TRUE	FALSE	hypocretin receptor 2 [Source:HGNC Symbol;Acc:HGNC:4849]	protein_coding
ENSG00000137261	KIAA0319	3,949718614	1,493777726	0,008190506	0,040971399	FALSE	TRUE	KIAA0319 [Source:HGNC Symbol;Acc:HGNC:21580]	protein_coding
ENSG00000137265	IRF4	-1,151121933	0,136732391	3,80E-17	6,94E-15	TRUE	FALSE	interferon regulatory factor 4 [Source:HGNC Symbol;Acc:HGNC:6119]	protein_coding
ENSG00000137267	TUBB2A	-1,146814095	0,387862678	0,003108972	0,018877252	TRUE	FALSE	tubulin beta 2A class IIa [Source:HGNC Symbol;Acc:HGNC:12412]	protein_coding
ENSG00000137269	LRRC1	-1,21035259	0,388327175	0,001828025	0,012299515	TRUE	FALSE	leucine rich repeat containing 1 [Source:HGNC Symbol;Acc:HGNC:14307]	protein_coding
ENSG00000137331	IER3	2,788422278	0,438923304	2,11E-10	1,14E-08	FALSE	TRUE	immediate early response 3 [Source:HGNC Symbol;Acc:HGNC:5392]	protein_coding
ENSG00000137441	FGFBP2	1,573664541	0,315145242	5,93E-07	1,34E-05	FALSE	TRUE	fibroblast growth factor binding protein 2 [Source:HGNC Symbol;Acc:HGNC:29451]	protein_coding
ENSG00000137462	TLR2	1,288388127	0,435356497	0,003082523	0,018755107	FALSE	TRUE	toll like receptor 2 [Source:HGNC Symbol;Acc:HGNC:11848]	protein_coding
ENSG00000137501	SYTL2	1,33405746	0,28501448	2,86E-06	5,27E-05	FALSE	TRUE	synaptotagmin like 2 [Source:HGNC Symbol;Acc:HGNC:15585]	protein_coding
ENSG00000137502	RAB30	-1,388956997	0,320237928	1,44E-05	0,000214718	TRUE	FALSE	RAB30, member RAS oncogene family [Source:HGNC Symbol;Acc:HGNC:9770]	protein_coding
ENSG00000137628	DDX60	1,169331696	0,218818327	9,10E-08	2,54E-06	FALSE	TRUE	DExD/H-box helicase 60 [Source:HGNC Symbol;Acc:HGNC:25942]	protein_coding
ENSG00000137642	SORL1	1,674928239	0,408035231	4,05E-05	0,000526675	FALSE	TRUE	sortilin related receptor 1 [Source:HGNC Symbol;Acc:HGNC:11185]	protein_coding
ENSG00000137747	TMPRSS13	-1,05982881	0,350224905	0,002476994	0,015705149	TRUE	FALSE	transmembrane protease, serine 13 [Source:HGNC Symbol;Acc:HGNC:29808]	protein_coding
ENSG00000137757	CASP5	3,355519314	0,882900597	0,000144368	0,00152108	FALSE	TRUE	caspase 5 [Source:HGNC Symbol;Acc:HGNC:1506]	protein_coding
ENSG00000137809	ITGA11	-1,674239558	0,454202794	0,000227712	0,002223363	TRUE	FALSE	integrin subunit alpha 11 [Source:HGNC Symbol;Acc:HGNC:6136]	protein_coding
ENSG00000137857	DUOX1	-1,651928618	0,486314745	0,000681713	0,005474625	TRUE	FALSE	dual oxidase 1 [Source:HGNC Symbol;Acc:HGNC:3062]	protein_coding
ENSG00000137869	CYP19A1	-5,545262831	1,209764293	4,57E-06	7,91E-05	TRUE	FALSE	cytochrome P450 family 19 subfamily A member 1 [Source:HGNC Symbol;Acc:HGNC:2594]	protein_coding
ENSG00000137878	GCOM1	-3,722805474	0,824472564	6,32E-06	0,000105009	TRUE	FALSE	GRINL1A complex locus 1 [Source:HGNC Symbol;Acc:HGNC:26424]	protein_coding
ENSG00000137936	BCAR3	-1,706372461	0,256504199	2,88E-11	1,93E-09	TRUE	FALSE	breast cancer anti-estrogen resistance 3 [Source:HGNC Symbol;Acc:HGNC:973]	protein_coding
ENSG00000137959	IFI44L	2,262789643	0,594606713	0,000141505	0,001495996	FALSE	TRUE	interferon induced protein 44 like [Source:HGNC Symbol;Acc:HGNC:17817]	protein_coding
ENSG00000137976	DNASE2B	-6,642466468	1,303550841	3,48E-07	8,33E-06	TRUE	FALSE	deoxyribonuclease 2 beta [Source:HGNC Symbol;Acc:HGNC:28875]	protein_coding
ENSG00000138002	IFT172	1,099791043	0,149616894	1,97E-13	2,03E-11	FALSE	TRUE	intraflagellar transport 172 [Source:HGNC Symbol;Acc:HGNC:30391]	protein_coding
ENSG00000138031	ADCY3	-1,215234972	0,297885674	4,51E-05	0,000574053	TRUE	FALSE	adenylate cyclase 3 [Source:HGNC Symbol;Acc:HGNC:234]	protein_coding
ENSG00000138061	CYP1B1	1,02398621	0,355550659	0,003976741	0,023071045	FALSE	TRUE	cytochrome P450 family 1 subfamily B member 1 [Source:HGNC Symbol;Acc:HGNC:2597]	protein_coding
ENSG00000138080	EMILIN1	2,010814408	0,294274887	8,31E-12	6,38E-10	FALSE	TRUE	elastin microfibril interfacer 1 [Source:HGNC Symbol;Acc:HGNC:19880]	protein_coding
ENSG00000138101	DTNB	1,162410355	0,287976987	5,43E-05	0,000667965	FALSE	TRUE	dystrobrevin beta [Source:HGNC Symbol;Acc:HGNC:3058]	protein_coding
ENSG00000138135	CH25H	-5,029965786	0,645488798	6,57E-15	7,97E-13	TRUE	FALSE	cholesterol 25-hydroxylase [Source:HGNC Symbol;Acc:HGNC:1907]	protein_coding
ENSG00000138162	TACC2	-4,233784472	1,217605632	0,000506794	0,004298026	TRUE	FALSE	transforming acidic coiled-coil containing protein 2 [Source:HGNC Symbol;Acc:HGNC:11523]	protein_coding
ENSG00000138316	ADAMTS14	3,258440211	0,453380995	6,62E-13	6,17E-11	FALSE	TRUE	ADAM metallopeptidase with thrombospondin type 1 motif 14 [Source:HGNC Symbol;Acc:HGNC:14899]	protein_coding
ENSG00000138443	ABI2	-1,035672254	0,212093586	1,04E-06	2,23E-05	TRUE	FALSE	abl interactor 2 [Source:HGNC Symbol;Acc:HGNC:24011]	protein_coding
ENSG00000138623	SEMA7A	-1,460579782	0,162814703	2,94E-19	7,52E-17	TRUE	FALSE	semaphorin 7A (John Milton Hagen blood group) [Source:HGNC Symbol;Acc:HGNC:10741]	protein_coding
ENSG00000138639	ARHGAP24	2,094252052	0,663889835	0,001607638	0,011149746	FALSE	TRUE	Rho GTPase activating protein 24 [Source:HGNC Symbol;Acc:HGNC:25361]	protein_coding
ENSG00000138646	HERC5	1,716851066	0,462117283	0,000203055	0,002018007	FALSE	TRUE	HECT and RLD domain containing E3 ubiquitin protein ligase 5 [Source:HGNC Symbol;Acc:HGNC:24368]	protein_coding
ENSG00000138698	RAP1GDS1	-1,015121882	0,133236438	2,56E-14	2,89E-12	TRUE	FALSE	Rap1 GTPase-GDP dissociation stimulator 1 [Source:HGNC Symbol;Acc:HGNC:9859]	protein_coding
ENSG00000138738	PRDM5	4,517593911	1,327516577	0,000666402	0,005381522	FALSE	TRUE	PR/SET domain 5 [Source:HGNC Symbol;Acc:HGNC:9349]	protein_coding
ENSG00000138758	SEPT11	-1,679463688	0,200808172	6,09E-17	1,05E-14	TRUE	FALSE	septin 11 [Source:HGNC Symbol;Acc:HGNC:25589]	protein_coding
ENSG00000138764	CCNG2	-1,579694426	0,196272914	8,38E-16	1,20E-13	TRUE	FALSE	cyclin G2 [Source:HGNC Symbol;Acc:HGNC:1593]	protein_coding
ENSG00000138944	KIAA1644	6,022410667	1,887407561	0,001418611	0,010057177	FALSE	TRUE	KIAA1644 [Source:HGNC Symbol;Acc:HGNC:29335]	protein_coding
ENSG00000139132	FGD4	-1,644302932	0,319859301	2,74E-07	6,72E-06	TRUE	FALSE	FYVE, RhoGEF and PH domain containing 4 [Source:HGNC Symbol;Acc:HGNC:19125]	protein_coding
ENSG00000139173	TMEM117	-2,21754952	0,518610437	1,90E-05	0,00027155	TRUE	FALSE	transmembrane protein 117 [Source:HGNC Symbol;Acc:HGNC:25308]	protein_coding
ENSG00000139178	C1RL	1,305760089	0,399214908	0,001072362	0,00798571	FALSE	TRUE	complement C1r subcomponent like [Source:HGNC Symbol;Acc:HGNC:21265]	protein_coding
ENSG00000139318	DUSP6	1,63269301	0,346140753	2,40E-06	4,52E-05	FALSE	TRUE	dual specificity phosphatase 6 [Source:HGNC Symbol;Acc:HGNC:3072]	protein_coding
ENSG00000139372	TDG	-1,148026487	0,342749538	0,000809687	0,006322364	TRUE	FALSE	thymine DNA glycosylase [Source:HGNC Symbol;Acc:HGNC:11700]	protein_coding
ENSG00000139438	FAM222A	-2,00951055	0,371707721	6,44E-08	1,85E-06	TRUE	FALSE	family with sequence similarity 222 member A [Source:HGNC Symbol;Acc:HGNC:25915]	protein_coding
ENSG00000139567	ACVRL1	1,387924656	0,4095293	0,000701294	0,005613192	FALSE	TRUE	activin A receptor like type 1 [Source:HGNC Symbol;Acc:HGNC:175]	protein_coding
ENSG00000139572	GPR84	3,712597305	0,662151443	2,06E-08	6,63E-07	FALSE	TRUE	G protein-coupled receptor 84 [Source:HGNC Symbol;Acc:HGNC:4535]	protein_coding
ENSG00000139725	RHOF	-1,573508999	0,265038482	2,90E-09	1,15E-07	TRUE	FALSE	ras homolog family member F, filopodia associated [Source:HGNC Symbol;Acc:HGNC:15703]	protein_coding
ENSG00000139946	PELI2	1,507407461	0,299646696	4,89E-07	1,13E-05	FALSE	TRUE	pellino E3 ubiquitin protein ligase family member 2 [Source:HGNC Symbol;Acc:HGNC:8828]	protein_coding
ENSG00000139998	RAB15	-3,303363454	0,587285069	1,86E-08	6,06E-07	TRUE	FALSE	RAB15, member RAS oncogene family [Source:HGNC Symbol;Acc:HGNC:20150]	protein_coding
ENSG00000140030	GPR65	1,011684039	0,260051177	0,000100109	0,001117673	FALSE	TRUE	G protein-coupled receptor 65 [Source:HGNC Symbol;Acc:HGNC:4517]	protein_coding
ENSG00000140280	LYSMD2	2,095968934	0,406771148	2,57E-07	6,35E-06	FALSE	TRUE	LysM domain containing 2 [Source:HGNC Symbol;Acc:HGNC:28571]	protein_coding
ENSG00000140287	HDC	1,166143687	0,454736468	0,01033429	0,048869581	FALSE	TRUE	histidine decarboxylase [Source:HGNC Symbol;Acc:HGNC:4855]	protein_coding
ENSG00000140398	NEIL1	-1,048764434	0,372352681	0,004853661	0,027157238	TRUE	FALSE	nei like DNA glycosylase 1 [Source:HGNC Symbol;Acc:HGNC:18448]	protein_coding
ENSG00000140416	TPM1	-2,59715768	0,489643828	1,13E-07	3,06E-06	TRUE	FALSE	tropomyosin 1 [Source:HGNC Symbol;Acc:HGNC:12010]	protein_coding
ENSG00000140465	CYP1A1	4,344133079	1,380776052	0,001654333	0,011418894	FALSE	TRUE	cytochrome P450 family 1 subfamily A member 1 [Source:HGNC Symbol;Acc:HGNC:2595]	protein_coding
ENSG00000140511	HAPLN3	1,263106434	0,470043506	0,007205126	0,037040556	FALSE	TRUE	hyaluronan and proteoglycan link protein 3 [Source:HGNC Symbol;Acc:HGNC:21446]	protein_coding
ENSG00000140563	MCTP2	1,405990149	0,411238251	0,000628705	0,005142121	FALSE	TRUE	multiple C2 and transmembrane domain containing 2 [Source:HGNC Symbol;Acc:HGNC:25636]	protein_coding
ENSG00000140577	CRTC3	1,074739124	0,174151762	6,77E-10	3,21E-08	FALSE	TRUE	CREB regulated transcription coactivator 3 [Source:HGNC Symbol;Acc:HGNC:26148]	protein_coding
ENSG00000140807	NKD1	1,266631455	0,267088053	2,11E-06	4,03E-05	FALSE	TRUE	naked cuticle homolog 1 [Source:HGNC Symbol;Acc:HGNC:17045]	protein_coding
ENSG00000140876	NUDT7	-1,187426559	0,268326894	9,63E-06	0,000151877	TRUE	FALSE	nudix hydrolase 7 [Source:HGNC Symbol;Acc:HGNC:8054]	protein_coding
ENSG00000140968	IRF8	1,061582935	0,289265277	0,000242618	0,002345705	FALSE	TRUE	interferon regulatory factor 8 [Source:HGNC Symbol;Acc:HGNC:5358]	protein_coding
ENSG00000141068	KSR1	1,349479181	0,260420129	2,20E-07	5,51E-06	FALSE	TRUE	kinase suppressor of ras 1 [Source:HGNC Symbol;Acc:HGNC:6465]	protein_coding
ENSG00000141314	RHBDL3	1,361858771	0,431481484	0,001598177	0,011094764	FALSE	TRUE	rhomboid like 3 [Source:HGNC Symbol;Acc:HGNC:16502]	protein_coding
ENSG00000141448	GATA6	5,418392023	2,056991371	0,008435206	0,041819746	FALSE	TRUE	GATA binding protein 6 [Source:HGNC Symbol;Acc:HGNC:4174]	protein_coding
ENSG00000141497	ZMYND15	2,481384269	0,291435441	1,68E-17	3,21E-15	FALSE	TRUE	zinc finger MYND-type containing 15 [Source:HGNC Symbol;Acc:HGNC:20997]	protein_coding
ENSG00000141505	ASGR1	1,50948763	0,505553394	0,00282826	0,017519608	FALSE	TRUE	asialoglycoprotein receptor 1 [Source:HGNC Symbol;Acc:HGNC:742]	protein_coding
ENSG00000141524	TMC6	-1,016013254	0,153554299	3,67E-11	2,41E-09	TRUE	FALSE	transmembrane channel like 6 [Source:HGNC Symbol;Acc:HGNC:18021]	protein_coding
ENSG00000141542	RAB40B	-1,413774783	0,31626067	7,81E-06	0,000126873	TRUE	FALSE	RAB40B, member RAS oncogene family [Source:HGNC Symbol;Acc:HGNC:18284]	protein_coding
ENSG00000141574	SECTM1	2,953409301	0,446720175	3,81E-11	2,49E-09	FALSE	TRUE	secreted and transmembrane 1 [Source:HGNC Symbol;Acc:HGNC:10707]	protein_coding
ENSG00000141655	TNFRSF11A	-3,818455687	0,253164331	2,10E-51	1,52E-47	TRUE	FALSE	TNF receptor superfamily member 11a [Source:HGNC Symbol;Acc:HGNC:11908]	protein_coding
ENSG00000141753	IGFBP4	-2,327606331	0,569191083	4,33E-05	0,000554583	TRUE	FALSE	insulin like growth factor binding protein 4 [Source:HGNC Symbol;Acc:HGNC:5473]	protein_coding
ENSG00000141854	MISP3	-2,444238282	0,264678933	2,59E-20	7,92E-18	TRUE	FALSE	MISP family member 3 [Source:HGNC Symbol;Acc:HGNC:26963]	protein_coding
ENSG00000141968	VAV1	1,060039619	0,241649799	1,15E-05	0,000176266	FALSE	TRUE	vav guanine nucleotide exchange factor 1 [Source:HGNC Symbol;Acc:HGNC:12657]	protein_coding
ENSG00000142046	TMEM91	-1,998283703	0,308582257	9,44E-11	5,51E-09	TRUE	FALSE	transmembrane protein 91 [Source:HGNC Symbol;Acc:HGNC:32393]	protein_coding
ENSG00000142102	PGGHG	1,035597219	0,320048348	0,001213226	0,008837704	FALSE	TRUE	protein-glucosylgalactosylhydroxylysine glucosidase [Source:HGNC Symbol;Acc:HGNC:26210]	protein_coding
ENSG00000142185	TRPM2	1,126449478	0,341060255	0,00095729	0,007293876	FALSE	TRUE	transient receptor potential cation channel subfamily M member 2 [Source:HGNC Symbol;Acc:HGNC:12339]	protein_coding
ENSG00000142197	DOPEY2	-1,008134271	0,193427335	1,87E-07	4,77E-06	TRUE	FALSE	dopey family member 2 [Source:HGNC Symbol;Acc:HGNC:1291]	protein_coding
ENSG00000142224	IL19	6,394888618	1,3417325	1,88E-06	3,67E-05	FALSE	TRUE	interleukin 19 [Source:HGNC Symbol;Acc:HGNC:5990]	protein_coding
ENSG00000142303	ADAMTS10	1,750505928	0,563980294	0,001910251	0,012754488	FALSE	TRUE	ADAM metallopeptidase with thrombospondin type 1 motif 10 [Source:HGNC Symbol;Acc:HGNC:13201]	protein_coding
ENSG00000142405	NLRP12	3,254116054	0,727927097	7,81E-06	0,000126873	FALSE	TRUE	NLR family pyrin domain containing 12 [Source:HGNC Symbol;Acc:HGNC:22938]	protein_coding
ENSG00000142512	SIGLEC10	1,295275683	0,475684607	0,006469762	0,034066652	FALSE	TRUE	sialic acid binding Ig like lectin 10 [Source:HGNC Symbol;Acc:HGNC:15620]	protein_coding
ENSG00000142552	RCN3	1,492992239	0,387283275	0,000115711	0,001257176	FALSE	TRUE	reticulocalbin 3 [Source:HGNC Symbol;Acc:HGNC:21145]	protein_coding
ENSG00000142675	CNKSR1	2,02044094	0,643892751	0,001701901	0,011628941	FALSE	TRUE	connector enhancer of kinase suppressor of Ras 1 [Source:HGNC Symbol;Acc:HGNC:19700]	protein_coding
ENSG00000142733	MAP3K6	-1,167561485	0,31572867	0,000217313	0,002132683	TRUE	FALSE	mitogen-activated protein kinase kinase kinase 6 [Source:HGNC Symbol;Acc:HGNC:6858]	protein_coding
ENSG00000142765	SYTL1	-2,073979102	0,337059781	7,60E-10	3,55E-08	TRUE	FALSE	synaptotagmin like 1 [Source:HGNC Symbol;Acc:HGNC:15584]	protein_coding
ENSG00000142798	HSPG2	-2,012286862	0,292642425	6,14E-12	4,83E-10	TRUE	FALSE	heparan sulfate proteoglycan 2 [Source:HGNC Symbol;Acc:HGNC:5273]	protein_coding
ENSG00000142875	PRKACB	-1,891735003	0,30098978	3,28E-10	1,68E-08	TRUE	FALSE	protein kinase cAMP-activated catalytic subunit beta [Source:HGNC Symbol;Acc:HGNC:9381]	protein_coding
ENSG00000142949	PTPRF	2,708457446	0,341786878	2,29E-15	3,07E-13	FALSE	TRUE	protein tyrosine phosphatase, receptor type F [Source:HGNC Symbol;Acc:HGNC:9670]	protein_coding
ENSG00000143061	IGSF3	-2,472631083	0,393333535	3,25E-10	1,67E-08	TRUE	FALSE	immunoglobulin superfamily member 3 [Source:HGNC Symbol;Acc:HGNC:5950]	protein_coding
ENSG00000143110	C1orf162	-1,320244437	0,372715715	0,000396761	0,003536806	TRUE	FALSE	chromosome 1 open reading frame 162 [Source:HGNC Symbol;Acc:HGNC:28344]	protein_coding
ENSG00000143126	CELSR2	-2,424701129	0,267531488	1,27E-19	3,53E-17	TRUE	FALSE	cadherin EGF LAG seven-pass G-type receptor 2 [Source:HGNC Symbol;Acc:HGNC:3231]	protein_coding
ENSG00000143127	ITGA10	1,352918868	0,491878583	0,005950187	0,031934828	FALSE	TRUE	integrin subunit alpha 10 [Source:HGNC Symbol;Acc:HGNC:6135]	protein_coding
ENSG00000143153	ATP1B1	-2,038930832	0,325133833	3,59E-10	1,82E-08	TRUE	FALSE	ATPase Na+/K+ transporting subunit beta 1 [Source:HGNC Symbol;Acc:HGNC:804]	protein_coding
ENSG00000143158	MPC2	-1,035249864	0,293808558	0,000425803	0,003740416	TRUE	FALSE	mitochondrial pyruvate carrier 2 [Source:HGNC Symbol;Acc:HGNC:24515]	protein_coding
ENSG00000143217	NECTIN4	1,554663592	0,58439835	0,007807558	0,039491819	FALSE	TRUE	nectin cell adhesion molecule 4 [Source:HGNC Symbol;Acc:HGNC:19688]	protein_coding
ENSG00000143226	FCGR2A	2,851670691	0,483441416	3,66E-09	1,41E-07	FALSE	TRUE	Fc fragment of IgG receptor IIa [Source:HGNC Symbol;Acc:HGNC:3616]	protein_coding
ENSG00000143315	PIGM	1,484563653	0,242397477	9,10E-10	4,15E-08	FALSE	TRUE	phosphatidylinositol glycan anchor biosynthesis class M [Source:HGNC Symbol;Acc:HGNC:18858]	protein_coding
ENSG00000143344	RGL1	1,84894436	0,47579965	0,000101921	0,001131501	FALSE	TRUE	ral guanine nucleotide dissociation stimulator like 1 [Source:HGNC Symbol;Acc:HGNC:30281]	protein_coding
ENSG00000143367	TUFT1	-1,820810943	0,356649466	3,30E-07	8,00E-06	TRUE	FALSE	tuftelin 1 [Source:HGNC Symbol;Acc:HGNC:12422]	protein_coding
ENSG00000143369	ECM1	-1,766245845	0,290762248	1,24E-09	5,48E-08	TRUE	FALSE	extracellular matrix protein 1 [Source:HGNC Symbol;Acc:HGNC:3153]	protein_coding
ENSG00000143387	CTSK	1,13395316	0,341802436	0,000908045	0,006977422	FALSE	TRUE	cathepsin K [Source:HGNC Symbol;Acc:HGNC:2536]	protein_coding
ENSG00000143434	SEMA6C	1,58784446	0,516675556	0,002117804	0,013797816	FALSE	TRUE	semaphorin 6C [Source:HGNC Symbol;Acc:HGNC:10740]	protein_coding
ENSG00000143507	DUSP10	1,177641765	0,311496305	0,000156453	0,001622729	FALSE	TRUE	dual specificity phosphatase 10 [Source:HGNC Symbol;Acc:HGNC:3065]	protein_coding
ENSG00000143546	S100A8	3,495550794	0,621233503	1,84E-08	6,01E-07	FALSE	TRUE	S100 calcium binding protein A8 [Source:HGNC Symbol;Acc:HGNC:10498]	protein_coding
ENSG00000143570	SLC39A1	1,266621863	0,474707191	0,007625496	0,038761152	FALSE	TRUE	solute carrier family 39 member 1 [Source:HGNC Symbol;Acc:HGNC:12876]	protein_coding
ENSG00000143669	LYST	-1,013086698	0,141141459	7,08E-13	6,54E-11	TRUE	FALSE	lysosomal trafficking regulator [Source:HGNC Symbol;Acc:HGNC:1968]	protein_coding
ENSG00000143772	ITPKB	-1,871713499	0,188644388	3,34E-23	1,40E-20	TRUE	FALSE	inositol-trisphosphate 3-kinase B [Source:HGNC Symbol;Acc:HGNC:6179]	protein_coding
ENSG00000143786	CNIH3	-2,458592454	0,596856358	3,80E-05	0,000499366	TRUE	FALSE	cornichon family AMPA receptor auxiliary protein 3 [Source:HGNC Symbol;Acc:HGNC:26802]	protein_coding
ENSG00000143801	PSEN2	-1,283816149	0,183835468	2,88E-12	2,38E-10	TRUE	FALSE	presenilin 2 [Source:HGNC Symbol;Acc:HGNC:9509]	protein_coding
ENSG00000143842	SOX13	1,517409572	0,456665555	0,000891179	0,006864829	FALSE	TRUE	SRY-box 13 [Source:HGNC Symbol;Acc:HGNC:11192]	protein_coding
ENSG00000143845	ETNK2	-1,615960349	0,482953772	0,000819882	0,006381269	TRUE	FALSE	ethanolamine kinase 2 [Source:HGNC Symbol;Acc:HGNC:25575]	protein_coding
ENSG00000143847	PPFIA4	-3,29514169	0,74206453	8,97E-06	0,000142566	TRUE	FALSE	PTPRF interacting protein alpha 4 [Source:HGNC Symbol;Acc:HGNC:9248]	protein_coding
ENSG00000143850	PLEKHA6	-3,016275615	0,466624965	1,02E-10	5,89E-09	TRUE	FALSE	pleckstrin homology domain containing A6 [Source:HGNC Symbol;Acc:HGNC:17053]	protein_coding
ENSG00000143851	PTPN7	-1,037007925	0,288307058	0,000322048	0,002969544	TRUE	FALSE	protein tyrosine phosphatase, non-receptor type 7 [Source:HGNC Symbol;Acc:HGNC:9659]	protein_coding
ENSG00000143891	GALM	-1,004190679	0,241286594	3,16E-05	0,000425837	TRUE	FALSE	galactose mutarotase [Source:HGNC Symbol;Acc:HGNC:24063]	protein_coding
ENSG00000144214	LYG1	-1,045827844	0,374890356	0,005275854	0,028952535	TRUE	FALSE	lysozyme g1 [Source:HGNC Symbol;Acc:HGNC:27014]	protein_coding
ENSG00000144218	AFF3	-2,176597285	0,600044569	0,000286298	0,002691322	TRUE	FALSE	AF4/FMR2 family member 3 [Source:HGNC Symbol;Acc:HGNC:6473]	protein_coding
ENSG00000144406	UNC80	2,584156401	0,977418342	0,008196676	0,04099282	FALSE	TRUE	unc-80 homolog, NALCN channel complex subunit [Source:HGNC Symbol;Acc:HGNC:26582]	protein_coding
ENSG00000144476	ACKR3	1,781627593	0,576858419	0,002011693	0,013265686	FALSE	TRUE	atypical chemokine receptor 3 [Source:HGNC Symbol;Acc:HGNC:23692]	protein_coding
ENSG00000144485	HES6	-1,307820915	0,2352576	2,71E-08	8,56E-07	TRUE	FALSE	hes family bHLH transcription factor 6 [Source:HGNC Symbol;Acc:HGNC:18254]	protein_coding
ENSG00000144488	ESPNL	-1,598503674	0,589507427	0,006696094	0,034961692	TRUE	FALSE	espin like [Source:HGNC Symbol;Acc:HGNC:27937]	protein_coding
ENSG00000144645	OSBPL10	-1,864608898	0,521906641	0,000353337	0,003202953	TRUE	FALSE	oxysterol binding protein like 10 [Source:HGNC Symbol;Acc:HGNC:16395]	protein_coding
ENSG00000144677	CTDSPL	-1,539770897	0,561365362	0,006089862	0,032523696	TRUE	FALSE	CTD small phosphatase like [Source:HGNC Symbol;Acc:HGNC:16890]	protein_coding
ENSG00000144730	IL17RD	-16,53077115	4,102373568	5,59E-05	0,000684791	TRUE	FALSE	interleukin 17 receptor D [Source:HGNC Symbol;Acc:HGNC:17616]	protein_coding
ENSG00000144802	NFKBIZ	1,700147342	0,277497845	8,97E-10	4,11E-08	FALSE	TRUE	NFKB inhibitor zeta [Source:HGNC Symbol;Acc:HGNC:29805]	protein_coding
ENSG00000144824	PHLDB2	1,413565049	0,366683782	0,000115731	0,001257176	FALSE	TRUE	pleckstrin homology like domain family B member 2 [Source:HGNC Symbol;Acc:HGNC:29573]	protein_coding
ENSG00000144857	BOC	-3,534919404	1,026371043	0,000572974	0,004756168	TRUE	FALSE	BOC cell adhesion associated, oncogene regulated [Source:HGNC Symbol;Acc:HGNC:17173]	protein_coding
ENSG00000145014	TMEM44	-1,2762318	0,323303267	7,90E-05	0,000917134	TRUE	FALSE	transmembrane protein 44 [Source:HGNC Symbol;Acc:HGNC:25120]	protein_coding
ENSG00000145107	TM4SF19	-2,025568998	0,676428945	0,002748917	0,017138309	TRUE	FALSE	transmembrane 4 L six family member 19 [Source:HGNC Symbol;Acc:HGNC:25167]	protein_coding
ENSG00000145284	SCD5	-2,067111563	0,348245242	2,92E-09	1,15E-07	TRUE	FALSE	stearoyl-CoA desaturase 5 [Source:HGNC Symbol;Acc:HGNC:21088]	protein_coding
ENSG00000145335	SNCA	1,650709376	0,331219178	6,24E-07	1,40E-05	FALSE	TRUE	synuclein alpha [Source:HGNC Symbol;Acc:HGNC:11138]	protein_coding
ENSG00000145349	CAMK2D	-1,77944077	0,169754164	1,04E-25	6,10E-23	TRUE	FALSE	calcium/calmodulin dependent protein kinase II delta [Source:HGNC Symbol;Acc:HGNC:1462]	protein_coding
ENSG00000145545	SRD5A1	-1,313193187	0,201949553	7,90E-11	4,72E-09	TRUE	FALSE	steroid 5 alpha-reductase 1 [Source:HGNC Symbol;Acc:HGNC:11284]	protein_coding
ENSG00000145555	MYO10	1,479709807	0,329864484	7,26E-06	0,000118731	FALSE	TRUE	myosin X [Source:HGNC Symbol;Acc:HGNC:7593]	protein_coding
ENSG00000145703	IQGAP2	1,028608077	0,235784844	1,29E-05	0,000194051	FALSE	TRUE	IQ motif containing GTPase activating protein 2 [Source:HGNC Symbol;Acc:HGNC:6111]	protein_coding
ENSG00000145777	TSLP	-19,98394648	2,444611749	2,97E-16	4,60E-14	TRUE	FALSE	thymic stromal lymphopoietin [Source:HGNC Symbol;Acc:HGNC:30743]	protein_coding
ENSG00000145990	GFOD1	-1,465847868	0,327699499	7,71E-06	0,000125373	TRUE	FALSE	glucose-fructose oxidoreductase domain containing 1 [Source:HGNC Symbol;Acc:HGNC:21096]	protein_coding
ENSG00000146070	PLA2G7	1,020160874	0,29630653	0,000575461	0,004774984	FALSE	TRUE	phospholipase A2 group VII [Source:HGNC Symbol;Acc:HGNC:9040]	protein_coding
ENSG00000146281	PM20D2	1,033732379	0,348782658	0,003038364	0,018554017	FALSE	TRUE	peptidase M20 domain containing 2 [Source:HGNC Symbol;Acc:HGNC:21408]	protein_coding
ENSG00000146285	SCML4	1,229662532	0,311165869	7,76E-05	0,000903647	FALSE	TRUE	Scm polycomb group protein like 4 [Source:HGNC Symbol;Acc:HGNC:21397]	protein_coding
ENSG00000146386	ABRACL	-1,074026802	0,114427056	6,22E-21	2,05E-18	TRUE	FALSE	ABRA C-terminal like [Source:HGNC Symbol;Acc:HGNC:21230]	protein_coding
ENSG00000146416	AIG1	-1,113650545	0,234466116	2,04E-06	3,91E-05	TRUE	FALSE	androgen induced 1 [Source:HGNC Symbol;Acc:HGNC:21607]	protein_coding
ENSG00000146555	SDK1	-2,529041505	0,466713876	6,00E-08	1,75E-06	TRUE	FALSE	sidekick cell adhesion molecule 1 [Source:HGNC Symbol;Acc:HGNC:19307]	protein_coding
ENSG00000146858	ZC3HAV1L	-1,756192559	0,269355992	7,03E-11	4,25E-09	TRUE	FALSE	zinc finger CCCH-type containing, antiviral 1 like [Source:HGNC Symbol;Acc:HGNC:22423]	protein_coding
ENSG00000146904	EPHA1	1,600289251	0,361940888	9,81E-06	0,000154189	FALSE	TRUE	EPH receptor A1 [Source:HGNC Symbol;Acc:HGNC:3385]	protein_coding
ENSG00000147138	GPR174	1,103835911	0,301632608	0,000252671	0,002423617	FALSE	TRUE	G protein-coupled receptor 174 [Source:HGNC Symbol;Acc:HGNC:30245]	protein_coding
ENSG00000147166	ITGB1BP2	-1,437036297	0,365181769	8,32E-05	0,000957914	TRUE	FALSE	integrin subunit beta 1 binding protein 2 [Source:HGNC Symbol;Acc:HGNC:6154]	protein_coding
ENSG00000147224	PRPS1	-1,312746007	0,200860469	6,34E-11	3,89E-09	TRUE	FALSE	phosphoribosyl pyrophosphate synthetase 1 [Source:HGNC Symbol;Acc:HGNC:9462]	protein_coding
ENSG00000147231	CXorf57	1,183102693	0,28918108	4,29E-05	0,000551374	FALSE	TRUE	chromosome X open reading frame 57 [Source:HGNC Symbol;Acc:HGNC:25486]	protein_coding
ENSG00000147443	DOK2	-1,01917372	0,334683088	0,002325331	0,014930383	TRUE	FALSE	docking protein 2 [Source:HGNC Symbol;Acc:HGNC:2991]	protein_coding
ENSG00000147509	RGS20	-2,57971614	0,599135597	1,66E-05	0,000242398	TRUE	FALSE	regulator of G protein signaling 20 [Source:HGNC Symbol;Acc:HGNC:14600]	protein_coding
ENSG00000147570	DNAJC5B	1,634247047	0,419766566	9,89E-05	0,001107844	FALSE	TRUE	DnaJ heat shock protein family (Hsp40) member C5 beta [Source:HGNC Symbol;Acc:HGNC:24138]	protein_coding
ENSG00000147724	FAM135B	-4,547604857	1,097379945	3,41E-05	0,000457376	TRUE	FALSE	family with sequence similarity 135 member B [Source:HGNC Symbol;Acc:HGNC:28029]	protein_coding
ENSG00000148090	AUH	-1,384933903	0,316569438	1,22E-05	0,000184596	TRUE	FALSE	AU RNA binding methylglutaconyl-CoA hydratase [Source:HGNC Symbol;Acc:HGNC:890]	protein_coding
ENSG00000148175	STOM	1,710213966	0,169582834	6,45E-24	2,86E-21	FALSE	TRUE	stomatin [Source:HGNC Symbol;Acc:HGNC:3383]	protein_coding
ENSG00000148204	CRB2	-4,413082989	0,605073014	3,02E-13	3,01E-11	TRUE	FALSE	crumbs 2, cell polarity complex component [Source:HGNC Symbol;Acc:HGNC:18688]	protein_coding
ENSG00000148288	GBGT1	2,143784743	0,294929439	3,63E-13	3,53E-11	FALSE	TRUE	globoside alpha-1,3-N-acetylgalactosaminyltransferase 1 (FORS blood group) [Source:HGNC Symbol;Acc:HGNC:20460]	protein_coding
ENSG00000148482	SLC39A12	1,826296972	0,669491828	0,006374175	0,033718688	FALSE	TRUE	solute carrier family 39 member 12 [Source:HGNC Symbol;Acc:HGNC:20860]	protein_coding
ENSG00000148484	RSU1	-1,174378087	0,29251099	5,95E-05	0,000721714	TRUE	FALSE	Ras suppressor protein 1 [Source:HGNC Symbol;Acc:HGNC:10464]	protein_coding
ENSG00000148600	CDHR1	3,450978756	0,587954217	4,37E-09	1,65E-07	FALSE	TRUE	cadherin related family member 1 [Source:HGNC Symbol;Acc:HGNC:14550]	protein_coding
ENSG00000148677	ANKRD1	3,830795539	0,884284817	1,48E-05	0,000218489	FALSE	TRUE	ankyrin repeat domain 1 [Source:HGNC Symbol;Acc:HGNC:15819]	protein_coding
ENSG00000148680	HTR7	1,53903565	0,525934581	0,003430341	0,020430567	FALSE	TRUE	5-hydroxytryptamine receptor 7 [Source:HGNC Symbol;Acc:HGNC:5302]	protein_coding
ENSG00000148700	ADD3	-1,13800571	0,213331369	9,58E-08	2,65E-06	TRUE	FALSE	adducin 3 [Source:HGNC Symbol;Acc:HGNC:245]	protein_coding
ENSG00000148734	NPFFR1	4,039454213	1,053360027	0,000125652	0,001352243	FALSE	TRUE	neuropeptide FF receptor 1 [Source:HGNC Symbol;Acc:HGNC:17425]	protein_coding
ENSG00000148832	PAOX	-1,06981247	0,163679868	6,32E-11	3,89E-09	TRUE	FALSE	polyamine oxidase [Source:HGNC Symbol;Acc:HGNC:20837]	protein_coding
ENSG00000148848	ADAM12	-2,88593012	0,456998066	2,70E-10	1,41E-08	TRUE	FALSE	ADAM metallopeptidase domain 12 [Source:HGNC Symbol;Acc:HGNC:190]	protein_coding
ENSG00000149150	SLC43A1	1,216237087	0,323278207	0,000168426	0,001721112	FALSE	TRUE	solute carrier family 43 member 1 [Source:HGNC Symbol;Acc:HGNC:9225]	protein_coding
ENSG00000149243	KLHL35	-1,05364851	0,271764356	0,000105723	0,001166557	TRUE	FALSE	kelch like family member 35 [Source:HGNC Symbol;Acc:HGNC:26597]	protein_coding
ENSG00000149294	NCAM1	1,795750746	0,493759308	0,000275944	0,002604143	FALSE	TRUE	neural cell adhesion molecule 1 [Source:HGNC Symbol;Acc:HGNC:7656]	protein_coding
ENSG00000149483	TMEM138	1,387455071	0,228320543	1,23E-09	5,42E-08	FALSE	TRUE	transmembrane protein 138 [Source:HGNC Symbol;Acc:HGNC:26944]	protein_coding
ENSG00000149516	MS4A3	1,67687431	0,546836178	0,002165793	0,014057026	FALSE	TRUE	membrane spanning 4-domains A3 [Source:HGNC Symbol;Acc:HGNC:7317]	protein_coding
ENSG00000149577	SIDT2	-1,600879426	0,18706725	1,15E-17	2,29E-15	TRUE	FALSE	SID1 transmembrane family member 2 [Source:HGNC Symbol;Acc:HGNC:24272]	protein_coding
ENSG00000149591	TAGLN	-1,393875403	0,185502005	5,73E-14	6,29E-12	TRUE	FALSE	transgelin [Source:HGNC Symbol;Acc:HGNC:11553]	protein_coding
ENSG00000150045	KLRF1	1,316639748	0,393140274	0,000810941	0,006325284	FALSE	TRUE	killer cell lectin like receptor F1 [Source:HGNC Symbol;Acc:HGNC:13342]	protein_coding
ENSG00000150337	FCGR1A	2,522708664	0,85293512	0,003099643	0,01883816	FALSE	TRUE	Fc fragment of IgG receptor Ia [Source:HGNC Symbol;Acc:HGNC:3613]	protein_coding
ENSG00000150627	WDR17	1,534232982	0,468091583	0,00104681	0,007835604	FALSE	TRUE	WD repeat domain 17 [Source:HGNC Symbol;Acc:HGNC:16661]	protein_coding
ENSG00000150637	CD226	-1,496689012	0,428145445	0,000472733	0,004076807	TRUE	FALSE	CD226 molecule [Source:HGNC Symbol;Acc:HGNC:16961]	protein_coding
ENSG00000150681	RGS18	-2,660701801	0,316678279	4,39E-17	7,76E-15	TRUE	FALSE	regulator of G protein signaling 18 [Source:HGNC Symbol;Acc:HGNC:14261]	protein_coding
ENSG00000150687	PRSS23	1,083491383	0,32486917	0,000852497	0,006611415	FALSE	TRUE	protease, serine 23 [Source:HGNC Symbol;Acc:HGNC:14370]	protein_coding
ENSG00000150760	DOCK1	-1,429822715	0,214333567	2,54E-11	1,73E-09	TRUE	FALSE	dedicator of cytokinesis 1 [Source:HGNC Symbol;Acc:HGNC:2987]	protein_coding
ENSG00000150938	CRIM1	3,880641772	0,485521953	1,32E-15	1,81E-13	FALSE	TRUE	cysteine rich transmembrane BMP regulator 1 [Source:HGNC Symbol;Acc:HGNC:2359]	protein_coding
ENSG00000150967	ABCB9	-1,40151258	0,313910049	8,02E-06	0,000129745	TRUE	FALSE	ATP binding cassette subfamily B member 9 [Source:HGNC Symbol;Acc:HGNC:50]	protein_coding
ENSG00000151012	SLC7A11	1,913266727	0,332008664	8,28E-09	2,96E-07	FALSE	TRUE	solute carrier family 7 member 11 [Source:HGNC Symbol;Acc:HGNC:11059]	protein_coding
ENSG00000151014	NOCT	-1,191211108	0,16009868	1,00E-13	1,07E-11	TRUE	FALSE	nocturnin [Source:HGNC Symbol;Acc:HGNC:14254]	protein_coding
ENSG00000151136	BTBD11	1,386801111	0,383979201	0,000304247	0,002833072	FALSE	TRUE	BTB domain containing 11 [Source:HGNC Symbol;Acc:HGNC:23844]	protein_coding
ENSG00000151150	ANK3	1,298508543	0,434853778	0,002825779	0,017516927	FALSE	TRUE	ankyrin 3 [Source:HGNC Symbol;Acc:HGNC:494]	protein_coding
ENSG00000151164	RAD9B	-1,12019685	0,295035945	0,000146567	0,001536055	TRUE	FALSE	RAD9 checkpoint clamp component B [Source:HGNC Symbol;Acc:HGNC:21700]	protein_coding
ENSG00000151208	DLG5	1,443589726	0,239418448	1,64E-09	7,06E-08	FALSE	TRUE	discs large MAGUK scaffold protein 5 [Source:HGNC Symbol;Acc:HGNC:2904]	protein_coding
ENSG00000151240	DIP2C	-3,556443629	0,511699187	3,65E-12	2,93E-10	TRUE	FALSE	disco interacting protein 2 homolog C [Source:HGNC Symbol;Acc:HGNC:29150]	protein_coding
ENSG00000151490	PTPRO	-1,684429004	0,182660677	2,93E-20	8,70E-18	TRUE	FALSE	protein tyrosine phosphatase, receptor type O [Source:HGNC Symbol;Acc:HGNC:9678]	protein_coding
ENSG00000151491	EPS8	-3,085173778	0,495145513	4,64E-10	2,30E-08	TRUE	FALSE	epidermal growth factor receptor pathway substrate 8 [Source:HGNC Symbol;Acc:HGNC:3420]	protein_coding
ENSG00000151623	NR3C2	1,393110917	0,358163139	0,00010041	0,001119304	FALSE	TRUE	nuclear receptor subfamily 3 group C member 2 [Source:HGNC Symbol;Acc:HGNC:7979]	protein_coding
ENSG00000151692	RNF144A	1,387664861	0,225544654	7,63E-10	3,56E-08	FALSE	TRUE	ring finger protein 144A [Source:HGNC Symbol;Acc:HGNC:20457]	protein_coding
ENSG00000151948	GLT1D1	3,807563221	0,527144946	5,09E-13	4,82E-11	FALSE	TRUE	glycosyltransferase 1 domain containing 1 [Source:HGNC Symbol;Acc:HGNC:26483]	protein_coding
ENSG00000152056	AP1S3	-2,335721993	0,254629584	4,60E-20	1,33E-17	TRUE	FALSE	adaptor related protein complex 1 sigma 3 subunit [Source:HGNC Symbol;Acc:HGNC:18971]	protein_coding
ENSG00000152128	TMEM163	3,301330666	1,140301778	0,003789922	0,022116966	FALSE	TRUE	transmembrane protein 163 [Source:HGNC Symbol;Acc:HGNC:25380]	protein_coding
ENSG00000152217	SETBP1	-2,288112147	0,217741249	7,90E-26	4,90E-23	TRUE	FALSE	SET binding protein 1 [Source:HGNC Symbol;Acc:HGNC:15573]	protein_coding
ENSG00000152465	NMT2	1,472564376	0,211334588	3,22E-12	2,63E-10	FALSE	TRUE	N-myristoyltransferase 2 [Source:HGNC Symbol;Acc:HGNC:7858]	protein_coding
ENSG00000152578	GRIA4	5,468818601	1,534577298	0,000365623	0,003294396	FALSE	TRUE	glutamate ionotropic receptor AMPA type subunit 4 [Source:HGNC Symbol;Acc:HGNC:4574]	protein_coding
ENSG00000152580	IGSF10	-2,814182498	1,022936509	0,005939872	0,031918913	TRUE	FALSE	immunoglobulin superfamily member 10 [Source:HGNC Symbol;Acc:HGNC:26384]	protein_coding
ENSG00000152582	SPEF2	2,08044953	0,482483711	1,62E-05	0,000236621	FALSE	TRUE	sperm flagellar 2 [Source:HGNC Symbol;Acc:HGNC:26293]	protein_coding
ENSG00000152672	CLEC4F	-1,88891566	0,612771779	0,002052172	0,013467187	TRUE	FALSE	C-type lectin domain family 4 member F [Source:HGNC Symbol;Acc:HGNC:25357]	protein_coding
ENSG00000152689	RASGRP3	-1,133280087	0,169529795	2,31E-11	1,59E-09	TRUE	FALSE	RAS guanyl releasing protein 3 [Source:HGNC Symbol;Acc:HGNC:14545]	protein_coding
ENSG00000152953	STK32B	2,53429454	0,97645696	0,009448141	0,045694074	FALSE	TRUE	serine/threonine kinase 32B [Source:HGNC Symbol;Acc:HGNC:14217]	protein_coding
ENSG00000152969	JAKMIP1	1,044678477	0,292185296	0,000349697	0,003175421	FALSE	TRUE	janus kinase and microtubule interacting protein 1 [Source:HGNC Symbol;Acc:HGNC:26460]	protein_coding
ENSG00000153208	MERTK	1,61881224	0,513803417	0,001629103	0,011277588	FALSE	TRUE	MER proto-oncogene, tyrosine kinase [Source:HGNC Symbol;Acc:HGNC:7027]	protein_coding
ENSG00000153283	CD96	1,177277448	0,24287657	1,25E-06	2,59E-05	FALSE	TRUE	CD96 molecule [Source:HGNC Symbol;Acc:HGNC:16892]	protein_coding
ENSG00000153291	SLC25A27	2,22943337	0,820255841	0,006568316	0,034426983	FALSE	TRUE	solute carrier family 25 member 27 [Source:HGNC Symbol;Acc:HGNC:21065]	protein_coding
ENSG00000153563	CD8A	1,335082833	0,224786054	2,86E-09	1,14E-07	FALSE	TRUE	CD8a molecule [Source:HGNC Symbol;Acc:HGNC:1706]	protein_coding
ENSG00000153684	GOLGA8F	2,110261884	0,373828414	1,65E-08	5,50E-07	FALSE	TRUE	golgin A8 family member F [Source:HGNC Symbol;Acc:HGNC:32378]	protein_coding
ENSG00000153721	CNKSR3	-1,897875582	0,402766904	2,45E-06	4,61E-05	TRUE	FALSE	CNKSR family member 3 [Source:HGNC Symbol;Acc:HGNC:23034]	protein_coding
ENSG00000153904	DDAH1	4,518907125	1,503928419	0,002658119	0,016658312	FALSE	TRUE	dimethylarginine dimethylaminohydrolase 1 [Source:HGNC Symbol;Acc:HGNC:2715]	protein_coding
ENSG00000154096	THY1	-3,157349535	0,632782052	6,05E-07	1,37E-05	TRUE	FALSE	Thy-1 cell surface antigen [Source:HGNC Symbol;Acc:HGNC:11801]	protein_coding
ENSG00000154237	LRRK1	-1,546082239	0,263602004	4,49E-09	1,69E-07	TRUE	FALSE	leucine rich repeat kinase 1 [Source:HGNC Symbol;Acc:HGNC:18608]	protein_coding
ENSG00000154240	CEP112	-1,414546284	0,290946502	1,16E-06	2,42E-05	TRUE	FALSE	centrosomal protein 112 [Source:HGNC Symbol;Acc:HGNC:28514]	protein_coding
ENSG00000154258	ABCA9	-2,994439223	0,475938306	3,14E-10	1,62E-08	TRUE	FALSE	ATP binding cassette subfamily A member 9 [Source:HGNC Symbol;Acc:HGNC:39]	protein_coding
ENSG00000154262	ABCA6	-3,182445235	0,466604043	9,08E-12	6,82E-10	TRUE	FALSE	ATP binding cassette subfamily A member 6 [Source:HGNC Symbol;Acc:HGNC:36]	protein_coding
ENSG00000154263	ABCA10	-1,287330236	0,31702829	4,89E-05	0,000614182	TRUE	FALSE	ATP binding cassette subfamily A member 10 [Source:HGNC Symbol;Acc:HGNC:30]	protein_coding
ENSG00000154277	UCHL1	-1,578957973	0,394676666	6,32E-05	0,000757056	TRUE	FALSE	ubiquitin C-terminal hydrolase L1 [Source:HGNC Symbol;Acc:HGNC:12513]	protein_coding
ENSG00000154310	TNIK	1,470111642	0,209668065	2,36E-12	1,98E-10	FALSE	TRUE	TRAF2 and NCK interacting kinase [Source:HGNC Symbol;Acc:HGNC:30765]	protein_coding
ENSG00000154319	FAM167A	-1,997283663	0,683916448	0,003496249	0,02073779	TRUE	FALSE	family with sequence similarity 167 member A [Source:HGNC Symbol;Acc:HGNC:15549]	protein_coding
ENSG00000154330	PGM5	-3,796738297	0,750373567	4,20E-07	9,88E-06	TRUE	FALSE	phosphoglucomutase 5 [Source:HGNC Symbol;Acc:HGNC:8908]	protein_coding
ENSG00000154429	CCSAP	-1,105998182	0,169413648	6,65E-11	4,04E-09	TRUE	FALSE	centriole, cilia and spindle associated protein [Source:HGNC Symbol;Acc:HGNC:29578]	protein_coding
ENSG00000154511	FAM69A	-1,945563928	0,228393126	1,62E-17	3,13E-15	TRUE	FALSE	family with sequence similarity 69 member A [Source:HGNC Symbol;Acc:HGNC:32213]	protein_coding
ENSG00000154548	SRSF12	1,750813242	0,48300409	0,000289139	0,002714504	FALSE	TRUE	serine and arginine rich splicing factor 12 [Source:HGNC Symbol;Acc:HGNC:21220]	protein_coding
ENSG00000154640	BTG3	1,034046162	0,239405599	1,57E-05	0,000230049	FALSE	TRUE	BTG anti-proliferation factor 3 [Source:HGNC Symbol;Acc:HGNC:1132]	protein_coding
ENSG00000154783	FGD5	-1,048329211	0,331176661	0,001548336	0,010803044	TRUE	FALSE	FYVE, RhoGEF and PH domain containing 5 [Source:HGNC Symbol;Acc:HGNC:19117]	protein_coding
ENSG00000155026	RSPH10B	3,722910899	1,214208083	0,002168543	0,01406509	FALSE	TRUE	radial spoke head 10 homolog B [Source:HGNC Symbol;Acc:HGNC:27362]	protein_coding
ENSG00000155034	FBXL18	-1,079012218	0,172197501	3,70E-10	1,87E-08	TRUE	FALSE	F-box and leucine rich repeat protein 18 [Source:HGNC Symbol;Acc:HGNC:21874]	protein_coding
ENSG00000155254	MARVELD1	-1,571511959	0,333220154	2,40E-06	4,53E-05	TRUE	FALSE	MARVEL domain containing 1 [Source:HGNC Symbol;Acc:HGNC:28674]	protein_coding
ENSG00000155366	RHOC	-1,173358842	0,284348106	3,68E-05	0,000487425	TRUE	FALSE	ras homolog family member C [Source:HGNC Symbol;Acc:HGNC:669]	protein_coding
ENSG00000155367	PPM1J	-1,960693461	0,469803954	3,00E-05	0,000407478	TRUE	FALSE	protein phosphatase, Mg2+/Mn2+ dependent 1J [Source:HGNC Symbol;Acc:HGNC:20785]	protein_coding
ENSG00000155659	VSIG4	3,450833571	0,974943382	0,000400852	0,003563041	FALSE	TRUE	V-set and immunoglobulin domain containing 4 [Source:HGNC Symbol;Acc:HGNC:17032]	protein_coding
ENSG00000155792	DEPTOR	-2,188545331	0,351196456	4,61E-10	2,29E-08	TRUE	FALSE	DEP domain containing MTOR interacting protein [Source:HGNC Symbol;Acc:HGNC:22953]	protein_coding
ENSG00000155962	CLIC2	-1,404903777	0,177828625	2,78E-15	3,62E-13	TRUE	FALSE	chloride intracellular channel 2 [Source:HGNC Symbol;Acc:HGNC:2063]	protein_coding
ENSG00000155980	KIF5A	2,851985615	0,65351713	1,28E-05	0,000192796	FALSE	TRUE	kinesin family member 5A [Source:HGNC Symbol;Acc:HGNC:6323]	protein_coding
ENSG00000156011	PSD3	-1,136641953	0,253299525	7,21E-06	0,000118013	TRUE	FALSE	pleckstrin and Sec7 domain containing 3 [Source:HGNC Symbol;Acc:HGNC:19093]	protein_coding
ENSG00000156050	FAM161B	1,650369641	0,466978385	0,000409096	0,003620012	FALSE	TRUE	family with sequence similarity 161 member B [Source:HGNC Symbol;Acc:HGNC:19854]	protein_coding
ENSG00000156113	KCNMA1	1,449073462	0,528507139	0,00610991	0,032574688	FALSE	TRUE	potassium calcium-activated channel subfamily M alpha 1 [Source:HGNC Symbol;Acc:HGNC:6284]	protein_coding
ENSG00000156253	RWDD2B	-1,025707934	0,188081626	4,94E-08	1,47E-06	TRUE	FALSE	RWD domain containing 2B [Source:HGNC Symbol;Acc:HGNC:1302]	protein_coding
ENSG00000156738	MS4A1	1,043834591	0,388376899	0,007194933	0,037005678	FALSE	TRUE	membrane spanning 4-domains A1 [Source:HGNC Symbol;Acc:HGNC:7315]	protein_coding
ENSG00000156869	FRRS1	-1,574332274	0,431632215	0,000264915	0,00252308	TRUE	FALSE	ferric chelate reductase 1 [Source:HGNC Symbol;Acc:HGNC:27622]	protein_coding
ENSG00000157168	NRG1	3,652359973	1,201584535	0,002368771	0,015137687	FALSE	TRUE	neuregulin 1 [Source:HGNC Symbol;Acc:HGNC:7997]	protein_coding
ENSG00000157227	MMP14	3,245878825	0,217317135	1,92E-50	8,33E-47	FALSE	TRUE	matrix metallopeptidase 14 [Source:HGNC Symbol;Acc:HGNC:7160]	protein_coding
ENSG00000157322	CLEC18A	-1,101903732	0,226641078	1,16E-06	2,42E-05	TRUE	FALSE	C-type lectin domain family 18 member A [Source:HGNC Symbol;Acc:HGNC:30388]	protein_coding
ENSG00000157510	AFAP1L1	-5,770506291	1,77080208	0,001119254	0,008273658	TRUE	FALSE	actin filament associated protein 1 like 1 [Source:HGNC Symbol;Acc:HGNC:26714]	protein_coding
ENSG00000157514	TSC22D3	1,087261448	0,223724611	1,17E-06	2,44E-05	FALSE	TRUE	TSC22 domain family member 3 [Source:HGNC Symbol;Acc:HGNC:3051]	protein_coding
ENSG00000157557	ETS2	1,921332812	0,230824138	8,52E-17	1,45E-14	FALSE	TRUE	ETS proto-oncogene 2, transcription factor [Source:HGNC Symbol;Acc:HGNC:3489]	protein_coding
ENSG00000157657	ZNF618	-1,414897351	0,344195347	3,94E-05	0,000515849	TRUE	FALSE	zinc finger protein 618 [Source:HGNC Symbol;Acc:HGNC:29416]	protein_coding
ENSG00000157827	FMNL2	-1,697046746	0,41473142	4,28E-05	0,000550037	TRUE	FALSE	formin like 2 [Source:HGNC Symbol;Acc:HGNC:18267]	protein_coding
ENSG00000158008	EXTL1	-2,894387804	0,812413086	0,000367054	0,00330426	TRUE	FALSE	exostosin like glycosyltransferase 1 [Source:HGNC Symbol;Acc:HGNC:3515]	protein_coding
ENSG00000158023	WDR66	-3,289144506	0,759615356	1,49E-05	0,000219804	TRUE	FALSE	WD repeat domain 66 [Source:HGNC Symbol;Acc:HGNC:28506]	protein_coding
ENSG00000158050	DUSP2	-1,118156935	0,201264784	2,77E-08	8,70E-07	TRUE	FALSE	dual specificity phosphatase 2 [Source:HGNC Symbol;Acc:HGNC:3068]	protein_coding
ENSG00000158106	RHPN1	-1,351332505	0,296022526	5,00E-06	8,56E-05	TRUE	FALSE	rhophilin Rho GTPase binding protein 1 [Source:HGNC Symbol;Acc:HGNC:19973]	protein_coding
ENSG00000158270	COLEC12	1,486667177	0,461242833	0,001267773	0,009152158	FALSE	TRUE	collectin subfamily member 12 [Source:HGNC Symbol;Acc:HGNC:16016]	protein_coding
ENSG00000158286	RNF207	-1,389333501	0,543097523	0,010522591	0,049554993	TRUE	FALSE	ring finger protein 207 [Source:HGNC Symbol;Acc:HGNC:32947]	protein_coding
ENSG00000158352	SHROOM4	2,7182005	0,995674855	0,006333275	0,033543189	FALSE	TRUE	shroom family member 4 [Source:HGNC Symbol;Acc:HGNC:29215]	protein_coding
ENSG00000158373	HIST1H2BD	-2,136254722	0,500098921	1,94E-05	0,000275909	TRUE	FALSE	histone cluster 1 H2B family member d [Source:HGNC Symbol;Acc:HGNC:4747]	protein_coding
ENSG00000158428	CATIP	4,334178683	1,242407513	0,00048568	0,004166948	FALSE	TRUE	ciliogenesis associated TTC17 interacting protein [Source:HGNC Symbol;Acc:HGNC:25062]	protein_coding
ENSG00000158457	TSPAN33	1,138177399	0,206131256	3,36E-08	1,03E-06	FALSE	TRUE	tetraspanin 33 [Source:HGNC Symbol;Acc:HGNC:28743]	protein_coding
ENSG00000158477	CD1A	-2,834767509	0,661843035	1,84E-05	0,000264193	TRUE	FALSE	CD1a molecule [Source:HGNC Symbol;Acc:HGNC:1634]	protein_coding
ENSG00000158481	CD1C	-2,362185391	0,466750163	4,17E-07	9,85E-06	TRUE	FALSE	CD1c molecule [Source:HGNC Symbol;Acc:HGNC:1636]	protein_coding
ENSG00000158485	CD1B	-2,902817014	0,635498072	4,93E-06	8,47E-05	TRUE	FALSE	CD1b molecule [Source:HGNC Symbol;Acc:HGNC:1635]	protein_coding
ENSG00000158486	DNAH3	-1,050819572	0,257381675	4,45E-05	0,000568215	TRUE	FALSE	dynein axonemal heavy chain 3 [Source:HGNC Symbol;Acc:HGNC:2949]	protein_coding
ENSG00000158488	CD1E	-1,557565369	0,505492259	0,002061097	0,01350535	TRUE	FALSE	CD1e molecule [Source:HGNC Symbol;Acc:HGNC:1638]	protein_coding
ENSG00000158517	NCF1	2,465140743	0,414269329	2,67E-09	1,07E-07	FALSE	TRUE	neutrophil cytosolic factor 1 [Source:HGNC Symbol;Acc:HGNC:7660]	protein_coding
ENSG00000158578	ALAS2	5,647728256	1,576105975	0,000339225	0,003093769	FALSE	TRUE	5'-aminolevulinate synthase 2 [Source:HGNC Symbol;Acc:HGNC:397]	protein_coding
ENSG00000159166	LAD1	1,956895052	0,628600937	0,001851358	0,012431119	FALSE	TRUE	ladinin 1 [Source:HGNC Symbol;Acc:HGNC:6472]	protein_coding
ENSG00000159217	IGF2BP1	4,99341201	1,237584678	5,46E-05	0,000672338	FALSE	TRUE	insulin like growth factor 2 mRNA binding protein 1 [Source:HGNC Symbol;Acc:HGNC:28866]	protein_coding
ENSG00000159231	CBR3	-3,53029464	0,284384351	2,20E-35	2,39E-32	TRUE	FALSE	carbonyl reductase 3 [Source:HGNC Symbol;Acc:HGNC:1549]	protein_coding
ENSG00000159335	PTMS	-1,358811818	0,163403726	9,12E-17	1,54E-14	TRUE	FALSE	parathymosin [Source:HGNC Symbol;Acc:HGNC:9629]	protein_coding
ENSG00000159403	C1R	2,576038121	0,805588566	0,001385238	0,009859208	FALSE	TRUE	complement C1r [Source:HGNC Symbol;Acc:HGNC:1246]	protein_coding
ENSG00000159625	DRC7	3,303013642	1,11469648	0,003045075	0,018574163	FALSE	TRUE	dynein regulatory complex subunit 7 [Source:HGNC Symbol;Acc:HGNC:25289]	protein_coding
ENSG00000159674	SPON2	-2,187962531	0,727613759	0,002638064	0,016556521	TRUE	FALSE	spondin 2 [Source:HGNC Symbol;Acc:HGNC:11253]	protein_coding
ENSG00000159784	FAM131B	-1,706153352	0,202835257	4,05E-17	7,26E-15	TRUE	FALSE	family with sequence similarity 131 member B [Source:HGNC Symbol;Acc:HGNC:22202]	protein_coding
ENSG00000160062	ZBTB8A	-2,047774165	0,486685258	2,58E-05	0,000354954	TRUE	FALSE	zinc finger and BTB domain containing 8A [Source:HGNC Symbol;Acc:HGNC:24172]	protein_coding
ENSG00000160117	ANKLE1	1,132177006	0,357194035	0,001526272	0,010674071	FALSE	TRUE	ankyrin repeat and LEM domain containing 1 [Source:HGNC Symbol;Acc:HGNC:26812]	protein_coding
ENSG00000160200	CBS	-1,040186628	0,2938726	0,000400759	0,003563041	TRUE	FALSE	cystathionine-beta-synthase [Source:HGNC Symbol;Acc:HGNC:1550]	protein_coding
ENSG00000160208	RRP1B	-1,464366978	0,209791715	2,95E-12	2,42E-10	TRUE	FALSE	ribosomal RNA processing 1B [Source:HGNC Symbol;Acc:HGNC:23818]	protein_coding
ENSG00000160213	CSTB	-1,188795737	0,186583175	1,87E-10	1,03E-08	TRUE	FALSE	cystatin B [Source:HGNC Symbol;Acc:HGNC:2482]	protein_coding
ENSG00000160233	LRRC3	-1,093792013	0,293906773	0,000197995	0,001973135	TRUE	FALSE	leucine rich repeat containing 3 [Source:HGNC Symbol;Acc:HGNC:14965]	protein_coding
ENSG00000160460	SPTBN4	-1,722825208	0,423617103	4,76E-05	0,000601386	TRUE	FALSE	spectrin beta, non-erythrocytic 4 [Source:HGNC Symbol;Acc:HGNC:14896]	protein_coding
ENSG00000160588	MPZL3	-1,010414478	0,282026028	0,000340062	0,00309963	TRUE	FALSE	myelin protein zero like 3 [Source:HGNC Symbol;Acc:HGNC:27279]	protein_coding
ENSG00000160654	CD3G	1,727441102	0,260254957	3,19E-11	2,11E-09	FALSE	TRUE	CD3g molecule [Source:HGNC Symbol;Acc:HGNC:1675]	protein_coding
ENSG00000160781	PAQR6	1,27316106	0,267199799	1,89E-06	3,68E-05	FALSE	TRUE	progestin and adipoQ receptor family member 6 [Source:HGNC Symbol;Acc:HGNC:30132]	protein_coding
ENSG00000160886	LY6K	3,912870755	1,289861016	0,002416867	0,01538167	FALSE	TRUE	lymphocyte antigen 6 family member K [Source:HGNC Symbol;Acc:HGNC:24225]	protein_coding
ENSG00000160961	ZNF333	1,560234063	0,345876649	6,45E-06	0,000106733	FALSE	TRUE	zinc finger protein 333 [Source:HGNC Symbol;Acc:HGNC:15624]	protein_coding
ENSG00000160963	COL26A1	-1,385981686	0,536977937	0,009849246	0,047161274	TRUE	FALSE	collagen type XXVI alpha 1 chain [Source:HGNC Symbol;Acc:HGNC:18038]	protein_coding
ENSG00000160973	FOXH1	-4,822483951	1,225766065	8,35E-05	0,000959985	TRUE	FALSE	forkhead box H1 [Source:HGNC Symbol;Acc:HGNC:3814]	protein_coding
ENSG00000161091	MFSD12	-1,25138961	0,398922526	0,001707304	0,011658526	TRUE	FALSE	major facilitator superfamily domain containing 12 [Source:HGNC Symbol;Acc:HGNC:28299]	protein_coding
ENSG00000161103	AC008132.1	4,22056014	1,067389586	7,68E-05	0,000896427	FALSE	TRUE		transcribed_processed_pseudogene
ENSG00000161180	CCDC116	1,901913822	0,696136121	0,006293195	0,033379757	FALSE	TRUE	coiled-coil domain containing 116 [Source:HGNC Symbol;Acc:HGNC:26688]	protein_coding
ENSG00000161243	FBXO27	-1,984367923	0,748975937	0,008062493	0,040494691	TRUE	FALSE	F-box protein 27 [Source:HGNC Symbol;Acc:HGNC:18753]	protein_coding
ENSG00000161643	SIGLEC16	3,209626551	1,026265259	0,001763104	0,011956838	FALSE	TRUE	sialic acid binding Ig like lectin 16 (gene/pseudogene) [Source:HGNC Symbol;Acc:HGNC:24851]	transcribed_unprocessed_pseudogene
ENSG00000161921	CXCL16	1,445607501	0,19492005	1,20E-13	1,27E-11	FALSE	TRUE	C-X-C motif chemokine ligand 16 [Source:HGNC Symbol;Acc:HGNC:16642]	protein_coding
ENSG00000161929	SCIMP	-1,19984374	0,374785429	0,001367544	0,009749248	TRUE	FALSE	SLP adaptor and CSK interacting membrane protein [Source:HGNC Symbol;Acc:HGNC:33504]	protein_coding
ENSG00000161944	ASGR2	1,820042255	0,636420635	0,004238946	0,024287257	FALSE	TRUE	asialoglycoprotein receptor 2 [Source:HGNC Symbol;Acc:HGNC:743]	protein_coding
ENSG00000162078	ZG16B	-1,044909859	0,300914843	0,000515743	0,004357728	TRUE	FALSE	zymogen granule protein 16B [Source:HGNC Symbol;Acc:HGNC:30456]	protein_coding
ENSG00000162148	PPP1R32	-1,448950575	0,501960437	0,003894497	0,022659986	TRUE	FALSE	protein phosphatase 1 regulatory subunit 32 [Source:HGNC Symbol;Acc:HGNC:28869]	protein_coding
ENSG00000162174	ASRGL1	1,476121923	0,315356011	2,86E-06	5,27E-05	FALSE	TRUE	asparaginase like 1 [Source:HGNC Symbol;Acc:HGNC:16448]	protein_coding
ENSG00000162337	LRP5	1,881685503	0,659303692	0,004316578	0,024647512	FALSE	TRUE	LDL receptor related protein 5 [Source:HGNC Symbol;Acc:HGNC:6697]	protein_coding
ENSG00000162367	TAL1	-2,570421311	0,500505381	2,81E-07	6,90E-06	TRUE	FALSE	TAL bHLH transcription factor 1, erythroid differentiation factor [Source:HGNC Symbol;Acc:HGNC:11556]	protein_coding
ENSG00000162373	BEND5	-2,951082302	0,809300732	0,000265878	0,002528931	TRUE	FALSE	BEN domain containing 5 [Source:HGNC Symbol;Acc:HGNC:25668]	protein_coding
ENSG00000162374	ELAVL4	-2,145529243	0,634261769	0,000717721	0,005725456	TRUE	FALSE	ELAV like RNA binding protein 4 [Source:HGNC Symbol;Acc:HGNC:3315]	protein_coding
ENSG00000162493	PDPN	4,510950741	0,587974131	1,69E-14	1,97E-12	FALSE	TRUE	podoplanin [Source:HGNC Symbol;Acc:HGNC:29602]	protein_coding
ENSG00000162496	DHRS3	-1,261250119	0,398627721	0,001556275	0,010848961	TRUE	FALSE	dehydrogenase/reductase 3 [Source:HGNC Symbol;Acc:HGNC:17693]	protein_coding
ENSG00000162512	SDC3	-2,029652693	0,412949636	8,88E-07	1,93E-05	TRUE	FALSE	syndecan 3 [Source:HGNC Symbol;Acc:HGNC:10660]	protein_coding
ENSG00000162520	SYNC	-3,925288354	0,602609164	7,33E-11	4,42E-09	TRUE	FALSE	syncoilin, intermediate filament protein [Source:HGNC Symbol;Acc:HGNC:28897]	protein_coding
ENSG00000162545	CAMK2N1	2,83784764	0,713148067	6,91E-05	0,000819068	FALSE	TRUE	calcium/calmodulin dependent protein kinase II inhibitor 1 [Source:HGNC Symbol;Acc:HGNC:24190]	protein_coding
ENSG00000162594	IL23R	-2,490243323	0,857465996	0,003682058	0,021629374	TRUE	FALSE	interleukin 23 receptor [Source:HGNC Symbol;Acc:HGNC:19100]	protein_coding
ENSG00000162692	VCAM1	-4,365349312	0,821977805	1,09E-07	2,96E-06	TRUE	FALSE	vascular cell adhesion molecule 1 [Source:HGNC Symbol;Acc:HGNC:12663]	protein_coding
ENSG00000162706	CADM3	-3,464930875	0,761296951	5,33E-06	9,05E-05	TRUE	FALSE	cell adhesion molecule 3 [Source:HGNC Symbol;Acc:HGNC:17601]	protein_coding
ENSG00000162711	NLRP3	1,127690742	0,319231384	0,000411622	0,003635836	FALSE	TRUE	NLR family pyrin domain containing 3 [Source:HGNC Symbol;Acc:HGNC:16400]	protein_coding
ENSG00000162723	SLAMF9	-2,770902476	0,725540343	0,000133946	0,001427902	TRUE	FALSE	SLAM family member 9 [Source:HGNC Symbol;Acc:HGNC:18430]	protein_coding
ENSG00000162745	OLFML2B	9,17898771	1,369593697	2,06E-11	1,43E-09	FALSE	TRUE	olfactomedin like 2B [Source:HGNC Symbol;Acc:HGNC:24558]	protein_coding
ENSG00000162746	FCRLB	1,425964275	0,528598293	0,006983435	0,036149057	FALSE	TRUE	Fc receptor like B [Source:HGNC Symbol;Acc:HGNC:26431]	protein_coding
ENSG00000162747	FCGR3B	1,156642213	0,424005123	0,006373955	0,033718688	FALSE	TRUE	Fc fragment of IgG receptor IIIb [Source:HGNC Symbol;Acc:HGNC:3620]	protein_coding
ENSG00000162779	AXDND1	-4,492743467	1,428778921	0,001663915	0,011463174	TRUE	FALSE	axonemal dynein light chain domain containing 1 [Source:HGNC Symbol;Acc:HGNC:26564]	protein_coding
ENSG00000162804	SNED1	-1,531171989	0,277397367	3,39E-08	1,04E-06	TRUE	FALSE	sushi, nidogen and EGF like domains 1 [Source:HGNC Symbol;Acc:HGNC:24696]	protein_coding
ENSG00000162817	C1orf115	-4,407807534	0,45733462	5,52E-22	2,00E-19	TRUE	FALSE	chromosome 1 open reading frame 115 [Source:HGNC Symbol;Acc:HGNC:25873]	protein_coding
ENSG00000162892	IL24	7,231952033	2,384178017	0,002418866	0,015389076	FALSE	TRUE	interleukin 24 [Source:HGNC Symbol;Acc:HGNC:11346]	protein_coding
ENSG00000162999	DUSP19	-1,349149686	0,429784274	0,001694489	0,011607218	TRUE	FALSE	dual specificity phosphatase 19 [Source:HGNC Symbol;Acc:HGNC:18894]	protein_coding
ENSG00000163002	NUP35	1,184715155	0,249440955	2,04E-06	3,91E-05	FALSE	TRUE	nucleoporin 35 [Source:HGNC Symbol;Acc:HGNC:29797]	protein_coding
ENSG00000163106	HPGDS	-1,416729323	0,552704914	0,010369278	0,048996877	TRUE	FALSE	hematopoietic prostaglandin D synthase [Source:HGNC Symbol;Acc:HGNC:17890]	protein_coding
ENSG00000163121	NEURL3	1,310169282	0,414731257	0,00158268	0,011001244	FALSE	TRUE	neuralized E3 ubiquitin protein ligase 3 [Source:HGNC Symbol;Acc:HGNC:25162]	protein_coding
ENSG00000163157	TMOD4	1,663229206	0,570677934	0,003562821	0,021029261	FALSE	TRUE	tropomodulin 4 [Source:HGNC Symbol;Acc:HGNC:11874]	protein_coding
ENSG00000163217	BMP10	5,909031938	1,305370528	5,99E-06	0,000100024	FALSE	TRUE	bone morphogenetic protein 10 [Source:HGNC Symbol;Acc:HGNC:20869]	protein_coding
ENSG00000163220	S100A9	3,089211439	0,539481884	1,03E-08	3,58E-07	FALSE	TRUE	S100 calcium binding protein A9 [Source:HGNC Symbol;Acc:HGNC:10499]	protein_coding
ENSG00000163221	S100A12	3,182682101	0,730778646	1,33E-05	0,000199516	FALSE	TRUE	S100 calcium binding protein A12 [Source:HGNC Symbol;Acc:HGNC:10489]	protein_coding
ENSG00000163293	NIPAL1	-1,965016004	0,214160626	4,50E-20	1,32E-17	TRUE	FALSE	NIPA like domain containing 1 [Source:HGNC Symbol;Acc:HGNC:27194]	protein_coding
ENSG00000163328	GPR155	-1,606495361	0,287799504	2,38E-08	7,58E-07	TRUE	FALSE	G protein-coupled receptor 155 [Source:HGNC Symbol;Acc:HGNC:22951]	protein_coding
ENSG00000163347	CLDN1	-3,36889546	0,736787103	4,82E-06	8,31E-05	TRUE	FALSE	claudin 1 [Source:HGNC Symbol;Acc:HGNC:2032]	protein_coding
ENSG00000163376	KBTBD8	-1,142262912	0,256010288	8,13E-06	0,000131226	TRUE	FALSE	kelch repeat and BTB domain containing 8 [Source:HGNC Symbol;Acc:HGNC:30691]	protein_coding
ENSG00000163406	SLC15A2	1,023903295	0,319427528	0,001348598	0,00963316	FALSE	TRUE	solute carrier family 15 member 2 [Source:HGNC Symbol;Acc:HGNC:10921]	protein_coding
ENSG00000163464	CXCR1	2,345073273	0,489530923	1,66E-06	3,31E-05	FALSE	TRUE	C-X-C motif chemokine receptor 1 [Source:HGNC Symbol;Acc:HGNC:6026]	protein_coding
ENSG00000163485	ADORA1	-3,901938898	0,911557207	1,86E-05	0,000266727	TRUE	FALSE	adenosine A1 receptor [Source:HGNC Symbol;Acc:HGNC:262]	protein_coding
ENSG00000163508	EOMES	1,666943004	0,287634628	6,82E-09	2,48E-07	FALSE	TRUE	eomesodermin [Source:HGNC Symbol;Acc:HGNC:3372]	protein_coding
ENSG00000163576	EFHB	2,675773857	1,03787825	0,009933972	0,04745187	FALSE	TRUE	EF-hand domain family member B [Source:HGNC Symbol;Acc:HGNC:26330]	protein_coding
ENSG00000163590	PPM1L	-1,455555817	0,243584717	2,29E-09	9,39E-08	TRUE	FALSE	protein phosphatase, Mg2+/Mn2+ dependent 1L [Source:HGNC Symbol;Acc:HGNC:16381]	protein_coding
ENSG00000163606	CD200R1	-1,72982867	0,558575466	0,001955838	0,012960337	TRUE	FALSE	CD200 receptor 1 [Source:HGNC Symbol;Acc:HGNC:24235]	protein_coding
ENSG00000163624	CDS1	-1,327445458	0,410905926	0,001235593	0,008967549	TRUE	FALSE	CDP-diacylglycerol synthase 1 [Source:HGNC Symbol;Acc:HGNC:1800]	protein_coding
ENSG00000163633	C4orf36	-1,113022523	0,180084867	6,39E-10	3,06E-08	TRUE	FALSE	chromosome 4 open reading frame 36 [Source:HGNC Symbol;Acc:HGNC:28386]	protein_coding
ENSG00000163673	DCLK3	-3,904765005	1,244136158	0,001697946	0,011616997	TRUE	FALSE	doublecortin like kinase 3 [Source:HGNC Symbol;Acc:HGNC:19005]	protein_coding
ENSG00000163687	DNASE1L3	-1,706301072	0,456098097	0,000183229	0,00185147	TRUE	FALSE	deoxyribonuclease 1 like 3 [Source:HGNC Symbol;Acc:HGNC:2959]	protein_coding
ENSG00000163710	PCOLCE2	1,935854306	0,711676725	0,006525595	0,034267738	FALSE	TRUE	procollagen C-endopeptidase enhancer 2 [Source:HGNC Symbol;Acc:HGNC:8739]	protein_coding
ENSG00000163735	CXCL5	9,647727255	1,399163217	5,37E-12	4,24E-10	FALSE	TRUE	C-X-C motif chemokine ligand 5 [Source:HGNC Symbol;Acc:HGNC:10642]	protein_coding
ENSG00000163736	PPBP	2,482491117	0,919707023	0,006950232	0,035994346	FALSE	TRUE	pro-platelet basic protein [Source:HGNC Symbol;Acc:HGNC:9240]	protein_coding
ENSG00000163739	CXCL1	5,68891141	1,481798738	0,000123439	0,001331587	FALSE	TRUE	C-X-C motif chemokine ligand 1 [Source:HGNC Symbol;Acc:HGNC:4602]	protein_coding
ENSG00000163751	CPA3	1,182282764	0,398624811	0,003017951	0,018455308	FALSE	TRUE	carboxypeptidase A3 [Source:HGNC Symbol;Acc:HGNC:2298]	protein_coding
ENSG00000163803	PLB1	-1,159675093	0,252287296	4,29E-06	7,52E-05	TRUE	FALSE	phospholipase B1 [Source:HGNC Symbol;Acc:HGNC:30041]	protein_coding
ENSG00000163814	CDCP1	-1,691390655	0,434651837	9,97E-05	0,001114028	TRUE	FALSE	CUB domain containing protein 1 [Source:HGNC Symbol;Acc:HGNC:24357]	protein_coding
ENSG00000163820	FYCO1	1,001045898	0,249605495	6,06E-05	0,000731722	FALSE	TRUE	FYVE and coiled-coil domain containing 1 [Source:HGNC Symbol;Acc:HGNC:14673]	protein_coding
ENSG00000163827	LRRC2	2,782471631	0,758313422	0,000243225	0,002350529	FALSE	TRUE	leucine rich repeat containing 2 [Source:HGNC Symbol;Acc:HGNC:14676]	protein_coding
ENSG00000163864	NMNAT3	-1,531743386	0,319745658	1,66E-06	3,31E-05	TRUE	FALSE	nicotinamide nucleotide adenylyltransferase 3 [Source:HGNC Symbol;Acc:HGNC:20989]	protein_coding
ENSG00000163874	ZC3H12A	1,041769888	0,1721173	1,42E-09	6,20E-08	FALSE	TRUE	zinc finger CCCH-type containing 12A [Source:HGNC Symbol;Acc:HGNC:26259]	protein_coding
ENSG00000163898	LIPH	-3,698527631	1,285877893	0,004024097	0,023308419	TRUE	FALSE	lipase H [Source:HGNC Symbol;Acc:HGNC:18483]	protein_coding
ENSG00000164007	CLDN19	-17,0209719	4,1149527	3,53E-05	0,000470058	TRUE	FALSE	claudin 19 [Source:HGNC Symbol;Acc:HGNC:2040]	protein_coding
ENSG00000164054	SHISA5	1,107702593	0,28170615	8,42E-05	0,000965363	FALSE	TRUE	shisa family member 5 [Source:HGNC Symbol;Acc:HGNC:30376]	protein_coding
ENSG00000164171	ITGA2	-2,931206238	0,933268582	0,001684893	0,011567329	TRUE	FALSE	integrin subunit alpha 2 [Source:HGNC Symbol;Acc:HGNC:6137]	protein_coding
ENSG00000164211	STARD4	-1,536013681	0,307284504	5,77E-07	1,31E-05	TRUE	FALSE	StAR related lipid transfer domain containing 4 [Source:HGNC Symbol;Acc:HGNC:18058]	protein_coding
ENSG00000164251	F2RL1	1,512337269	0,401154152	0,00016327	0,001677111	FALSE	TRUE	F2R like trypsin receptor 1 [Source:HGNC Symbol;Acc:HGNC:3538]	protein_coding
ENSG00000164330	EBF1	2,813635379	0,910706131	0,002004872	0,013228743	FALSE	TRUE	early B-cell factor 1 [Source:HGNC Symbol;Acc:HGNC:3126]	protein_coding
ENSG00000164342	TLR3	-2,432566226	0,508917586	1,75E-06	3,46E-05	TRUE	FALSE	toll like receptor 3 [Source:HGNC Symbol;Acc:HGNC:11849]	protein_coding
ENSG00000164379	FOXQ1	-1,423647746	0,439139688	0,001187349	0,008687092	TRUE	FALSE	forkhead box Q1 [Source:HGNC Symbol;Acc:HGNC:20951]	protein_coding
ENSG00000164398	ACSL6	1,248586132	0,38796771	0,001289649	0,009282307	FALSE	TRUE	acyl-CoA synthetase long chain family member 6 [Source:HGNC Symbol;Acc:HGNC:16496]	protein_coding
ENSG00000164403	SHROOM1	-1,518890911	0,241638268	3,26E-10	1,67E-08	TRUE	FALSE	shroom family member 1 [Source:HGNC Symbol;Acc:HGNC:24084]	protein_coding
ENSG00000164483	SAMD3	1,560400716	0,197198035	2,52E-15	3,33E-13	FALSE	TRUE	sterile alpha motif domain containing 3 [Source:HGNC Symbol;Acc:HGNC:21574]	protein_coding
ENSG00000164485	IL22RA2	-1,825477689	0,556218003	0,001030932	0,007740901	TRUE	FALSE	interleukin 22 receptor subunit alpha 2 [Source:HGNC Symbol;Acc:HGNC:14901]	protein_coding
ENSG00000164512	ANKRD55	-2,686462365	0,581440967	3,83E-06	6,79E-05	TRUE	FALSE	ankyrin repeat domain 55 [Source:HGNC Symbol;Acc:HGNC:25681]	protein_coding
ENSG00000164687	FABP5	-2,572080277	0,35856987	7,33E-13	6,71E-11	TRUE	FALSE	fatty acid binding protein 5 [Source:HGNC Symbol;Acc:HGNC:3560]	protein_coding
ENSG00000164742	ADCY1	-4,970809812	0,806881005	7,25E-10	3,41E-08	TRUE	FALSE	adenylate cyclase 1 [Source:HGNC Symbol;Acc:HGNC:232]	protein_coding
ENSG00000164761	TNFRSF11B	-4,179538531	1,168037214	0,000345892	0,003146645	TRUE	FALSE	TNF receptor superfamily member 11b [Source:HGNC Symbol;Acc:HGNC:11909]	protein_coding
ENSG00000164778	EN2	6,467522577	1,789870216	0,000302204	0,002816467	FALSE	TRUE	engrailed homeobox 2 [Source:HGNC Symbol;Acc:HGNC:3343]	protein_coding
ENSG00000164849	GPR146	-2,435947042	0,296442839	2,08E-16	3,30E-14	TRUE	FALSE	G protein-coupled receptor 146 [Source:HGNC Symbol;Acc:HGNC:21718]	protein_coding
ENSG00000164867	NOS3	-2,248737907	0,627427178	0,000338292	0,003086557	TRUE	FALSE	nitric oxide synthase 3 [Source:HGNC Symbol;Acc:HGNC:7876]	protein_coding
ENSG00000164929	BAALC	3,311187447	0,342726782	4,40E-22	1,62E-19	FALSE	TRUE	BAALC, MAP3K1 and KLF4 binding [Source:HGNC Symbol;Acc:HGNC:14333]	protein_coding
ENSG00000165029	ABCA1	1,568589504	0,379543103	3,58E-05	0,000475889	FALSE	TRUE	ATP binding cassette subfamily A member 1 [Source:HGNC Symbol;Acc:HGNC:29]	protein_coding
ENSG00000165030	NFIL3	-1,059364274	0,2949607	0,000328725	0,003011123	TRUE	FALSE	nuclear factor, interleukin 3 regulated [Source:HGNC Symbol;Acc:HGNC:7787]	protein_coding
ENSG00000165121	AL353743.1	1,106856334	0,414012748	0,007506792	0,038258101	FALSE	TRUE		transcribed_unprocessed_pseudogene
ENSG00000165138	ANKS6	-2,736614583	0,308522693	7,31E-19	1,80E-16	TRUE	FALSE	ankyrin repeat and sterile alpha motif domain containing 6 [Source:HGNC Symbol;Acc:HGNC:26724]	protein_coding
ENSG00000165168	CYBB	3,068986426	0,341145655	2,34E-19	6,27E-17	FALSE	TRUE	cytochrome b-245 beta chain [Source:HGNC Symbol;Acc:HGNC:2578]	protein_coding
ENSG00000165178	NCF1C	3,088691932	0,443759462	3,40E-12	2,75E-10	FALSE	TRUE	neutrophil cytosolic factor 1C pseudogene [Source:HGNC Symbol;Acc:HGNC:32523]	unprocessed_pseudogene
ENSG00000165209	STRBP	-1,04494954	0,160156054	6,82E-11	4,14E-09	TRUE	FALSE	spermatid perinuclear RNA binding protein [Source:HGNC Symbol;Acc:HGNC:16462]	protein_coding
ENSG00000165434	PGM2L1	1,027302127	0,215997057	1,97E-06	3,81E-05	FALSE	TRUE	phosphoglucomutase 2 like 1 [Source:HGNC Symbol;Acc:HGNC:20898]	protein_coding
ENSG00000165521	EML5	1,613987377	0,569532904	0,004598673	0,026005257	FALSE	TRUE	echinoderm microtubule associated protein like 5 [Source:HGNC Symbol;Acc:HGNC:18197]	protein_coding
ENSG00000165646	SLC18A2	-3,33693735	0,569581678	4,67E-09	1,75E-07	TRUE	FALSE	solute carrier family 18 member A2 [Source:HGNC Symbol;Acc:HGNC:10935]	protein_coding
ENSG00000165698	SPACA9	-3,01772266	0,485397458	5,07E-10	2,49E-08	TRUE	FALSE	sperm acrosome associated 9 [Source:HGNC Symbol;Acc:HGNC:1367]	protein_coding
ENSG00000165752	STK32C	-1,671288174	0,271208516	7,17E-10	3,38E-08	TRUE	FALSE	serine/threonine kinase 32C [Source:HGNC Symbol;Acc:HGNC:21332]	protein_coding
ENSG00000165757	JCAD	2,165388291	0,530043301	4,40E-05	0,000562941	FALSE	TRUE	junctional cadherin 5 associated [Source:HGNC Symbol;Acc:HGNC:29283]	protein_coding
ENSG00000165879	FRAT1	1,774799621	0,460049114	0,00011439	0,001246348	FALSE	TRUE	FRAT1, WNT signaling pathway regulator [Source:HGNC Symbol;Acc:HGNC:3944]	protein_coding
ENSG00000165929	TC2N	1,018144878	0,27922346	0,000265998	0,002528956	FALSE	TRUE	tandem C2 domains, nuclear [Source:HGNC Symbol;Acc:HGNC:19859]	protein_coding
ENSG00000165996	HACD1	-1,485443916	0,403924467	0,000235504	0,002288133	TRUE	FALSE	3-hydroxyacyl-CoA dehydratase 1 [Source:HGNC Symbol;Acc:HGNC:9639]	protein_coding
ENSG00000166025	AMOTL1	1,758298515	0,416668691	2,44E-05	0,000338056	FALSE	TRUE	angiomotin like 1 [Source:HGNC Symbol;Acc:HGNC:17811]	protein_coding
ENSG00000166106	ADAMTS15	-4,933508636	1,033315171	1,80E-06	3,54E-05	TRUE	FALSE	ADAM metallopeptidase with thrombospondin type 1 motif 15 [Source:HGNC Symbol;Acc:HGNC:16305]	protein_coding
ENSG00000166123	GPT2	-1,440296829	0,498729474	0,003877836	0,022569611	TRUE	FALSE	glutamic--pyruvic transaminase 2 [Source:HGNC Symbol;Acc:HGNC:18062]	protein_coding
ENSG00000166165	CKB	-3,093026267	0,36876281	4,96E-17	8,69E-15	TRUE	FALSE	creatine kinase B [Source:HGNC Symbol;Acc:HGNC:1991]	protein_coding
ENSG00000166265	CYYR1	-2,351196899	0,784538858	0,00272726	0,017025015	TRUE	FALSE	cysteine and tyrosine rich 1 [Source:HGNC Symbol;Acc:HGNC:16274]	protein_coding
ENSG00000166394	CYB5R2	2,463020962	0,572721319	1,70E-05	0,000246802	FALSE	TRUE	cytochrome b5 reductase 2 [Source:HGNC Symbol;Acc:HGNC:24376]	protein_coding
ENSG00000166428	PLD4	-4,391439178	0,479590435	5,35E-20	1,53E-17	TRUE	FALSE	phospholipase D family member 4 [Source:HGNC Symbol;Acc:HGNC:23792]	protein_coding
ENSG00000166444	ST5	-1,384252495	0,398287229	0,000509877	0,004316561	TRUE	FALSE	suppression of tumorigenicity 5 [Source:HGNC Symbol;Acc:HGNC:11350]	protein_coding
ENSG00000166448	TMEM130	-3,520421818	0,584327548	1,69E-09	7,25E-08	TRUE	FALSE	transmembrane protein 130 [Source:HGNC Symbol;Acc:HGNC:25429]	protein_coding
ENSG00000166503	HDGFL3	1,333310653	0,339455467	8,57E-05	0,000977222	FALSE	TRUE	HDGF like 3 [Source:HGNC Symbol;Acc:HGNC:24937]	protein_coding
ENSG00000166523	CLEC4E	5,959868914	0,378110991	5,66E-56	1,23E-51	FALSE	TRUE	C-type lectin domain family 4 member E [Source:HGNC Symbol;Acc:HGNC:14555]	protein_coding
ENSG00000166526	ZNF3	1,22486953	0,351736548	0,000497035	0,004235915	FALSE	TRUE	zinc finger protein 3 [Source:HGNC Symbol;Acc:HGNC:13089]	protein_coding
ENSG00000166527	CLEC4D	3,107360013	0,31743845	1,26E-22	4,87E-20	FALSE	TRUE	C-type lectin domain family 4 member D [Source:HGNC Symbol;Acc:HGNC:14554]	protein_coding
ENSG00000166532	RIMKLB	1,803510807	0,385061063	2,82E-06	5,22E-05	FALSE	TRUE	ribosomal modification protein rimK like family member B [Source:HGNC Symbol;Acc:HGNC:29228]	protein_coding
ENSG00000166689	PLEKHA7	2,591045362	0,287673703	2,12E-19	5,83E-17	FALSE	TRUE	pleckstrin homology domain containing A7 [Source:HGNC Symbol;Acc:HGNC:27049]	protein_coding
ENSG00000166741	NNMT	4,795743119	1,434324977	0,000827126	0,006428431	FALSE	TRUE	nicotinamide N-methyltransferase [Source:HGNC Symbol;Acc:HGNC:7861]	protein_coding
ENSG00000166816	LDHD	-2,367039696	0,322446317	2,12E-13	2,16E-11	TRUE	FALSE	lactate dehydrogenase D [Source:HGNC Symbol;Acc:HGNC:19708]	protein_coding
ENSG00000166866	MYO1A	2,395599725	0,871975317	0,006008353	0,032143729	FALSE	TRUE	myosin IA [Source:HGNC Symbol;Acc:HGNC:7595]	protein_coding
ENSG00000166923	GREM1	3,535408378	1,26852349	0,005319416	0,029140037	FALSE	TRUE	gremlin 1, DAN family BMP antagonist [Source:HGNC Symbol;Acc:HGNC:2001]	protein_coding
ENSG00000166927	MS4A7	2,271905059	0,435360584	1,80E-07	4,62E-06	FALSE	TRUE	membrane spanning 4-domains A7 [Source:HGNC Symbol;Acc:HGNC:13378]	protein_coding
ENSG00000166928	MS4A14	1,901938999	0,576082584	0,000961679	0,007315213	FALSE	TRUE	membrane spanning 4-domains A14 [Source:HGNC Symbol;Acc:HGNC:30706]	protein_coding
ENSG00000166963	MAP1A	-1,814595619	0,398670725	5,32E-06	9,05E-05	TRUE	FALSE	microtubule associated protein 1A [Source:HGNC Symbol;Acc:HGNC:6835]	protein_coding
ENSG00000167083	GNGT2	-1,183242074	0,247389461	1,73E-06	3,41E-05	TRUE	FALSE	G protein subunit gamma transducin 2 [Source:HGNC Symbol;Acc:HGNC:4412]	protein_coding
ENSG00000167100	SAMD14	1,999356414	0,678228008	0,003199282	0,019274102	FALSE	TRUE	sterile alpha motif domain containing 14 [Source:HGNC Symbol;Acc:HGNC:27312]	protein_coding
ENSG00000167103	PIP5KL1	-4,47657213	0,688260899	7,81E-11	4,69E-09	TRUE	FALSE	phosphatidylinositol-4-phosphate 5-kinase like 1 [Source:HGNC Symbol;Acc:HGNC:28711]	protein_coding
ENSG00000167107	ACSF2	-1,406320985	0,163428651	7,62E-18	1,56E-15	TRUE	FALSE	acyl-CoA synthetase family member 2 [Source:HGNC Symbol;Acc:HGNC:26101]	protein_coding
ENSG00000167123	CERCAM	-2,337691629	0,228869388	1,71E-24	8,46E-22	TRUE	FALSE	cerebral endothelial cell adhesion molecule [Source:HGNC Symbol;Acc:HGNC:23723]	protein_coding
ENSG00000167157	PRRX2	-3,003226131	0,88925756	0,000732201	0,005804949	TRUE	FALSE	paired related homeobox 2 [Source:HGNC Symbol;Acc:HGNC:21338]	protein_coding
ENSG00000167419	LPO	-5,628705823	1,734249338	0,001171972	0,008583261	TRUE	FALSE	lactoperoxidase [Source:HGNC Symbol;Acc:HGNC:6678]	protein_coding
ENSG00000167552	TUBA1A	-1,745352052	0,273663931	1,80E-10	9,93E-09	TRUE	FALSE	tubulin alpha 1a [Source:HGNC Symbol;Acc:HGNC:20766]	protein_coding
ENSG00000167588	GPD1	-4,318640303	0,727089563	2,86E-09	1,14E-07	TRUE	FALSE	glycerol-3-phosphate dehydrogenase 1 [Source:HGNC Symbol;Acc:HGNC:4455]	protein_coding
ENSG00000167613	LAIR1	1,357799009	0,387127164	0,000452556	0,003926189	FALSE	TRUE	leukocyte associated immunoglobulin like receptor 1 [Source:HGNC Symbol;Acc:HGNC:6477]	protein_coding
ENSG00000167617	CDC42EP5	2,280347785	0,751495313	0,002410036	0,015346792	FALSE	TRUE	CDC42 effector protein 5 [Source:HGNC Symbol;Acc:HGNC:17408]	protein_coding
ENSG00000167641	PPP1R14A	-1,898031565	0,311916199	1,16E-09	5,19E-08	TRUE	FALSE	protein phosphatase 1 regulatory inhibitor subunit 14A [Source:HGNC Symbol;Acc:HGNC:14871]	protein_coding
ENSG00000167664	TMIGD2	1,699566968	0,477313862	0,000369881	0,003325864	FALSE	TRUE	transmembrane and immunoglobulin domain containing 2 [Source:HGNC Symbol;Acc:HGNC:28324]	protein_coding
ENSG00000167676	PLIN4	-2,842390211	0,615077214	3,82E-06	6,77E-05	TRUE	FALSE	perilipin 4 [Source:HGNC Symbol;Acc:HGNC:29393]	protein_coding
ENSG00000167680	SEMA6B	3,974893703	0,661865029	1,91E-09	8,04E-08	FALSE	TRUE	semaphorin 6B [Source:HGNC Symbol;Acc:HGNC:10739]	protein_coding
ENSG00000167700	MFSD3	-1,054977586	0,268531227	8,54E-05	0,000974951	TRUE	FALSE	major facilitator superfamily domain containing 3 [Source:HGNC Symbol;Acc:HGNC:25157]	protein_coding
ENSG00000167701	GPT	-3,168152766	0,527747531	1,94E-09	8,11E-08	TRUE	FALSE	glutamic--pyruvic transaminase [Source:HGNC Symbol;Acc:HGNC:4552]	protein_coding
ENSG00000167702	KIFC2	-1,20910376	0,19751194	9,26E-10	4,22E-08	TRUE	FALSE	kinesin family member C2 [Source:HGNC Symbol;Acc:HGNC:29530]	protein_coding
ENSG00000167711	SERPINF2	-1,102749464	0,391728938	0,004876464	0,027263753	TRUE	FALSE	serpin family F member 2 [Source:HGNC Symbol;Acc:HGNC:9075]	protein_coding
ENSG00000167971	CASKIN1	-1,958095535	0,610327572	0,001335361	0,009560625	TRUE	FALSE	CASK interacting protein 1 [Source:HGNC Symbol;Acc:HGNC:20879]	protein_coding
ENSG00000167984	NLRC3	1,134940545	0,215954659	1,48E-07	3,88E-06	FALSE	TRUE	NLR family CARD domain containing 3 [Source:HGNC Symbol;Acc:HGNC:29889]	protein_coding
ENSG00000167995	BEST1	1,027976933	0,294890325	0,000490368	0,00418896	FALSE	TRUE	bestrophin 1 [Source:HGNC Symbol;Acc:HGNC:12703]	protein_coding
ENSG00000167996	FTH1	1,218415157	0,207729423	4,48E-09	1,69E-07	FALSE	TRUE	ferritin heavy chain 1 [Source:HGNC Symbol;Acc:HGNC:3976]	protein_coding
ENSG00000168306	ACOX2	-1,061708298	0,377375101	0,004902015	0,0273925	TRUE	FALSE	acyl-CoA oxidase 2 [Source:HGNC Symbol;Acc:HGNC:120]	protein_coding
ENSG00000168356	SCN11A	-3,060380339	0,998671404	0,002180693	0,014131232	TRUE	FALSE	sodium voltage-gated channel alpha subunit 11 [Source:HGNC Symbol;Acc:HGNC:10583]	protein_coding
ENSG00000168398	BDKRB2	-7,538031544	1,719425597	1,16E-05	0,000177901	TRUE	FALSE	bradykinin receptor B2 [Source:HGNC Symbol;Acc:HGNC:1030]	protein_coding
ENSG00000168497	CAVIN2	-1,899914649	0,499765726	0,000143759	0,001516133	TRUE	FALSE	caveolae associated protein 2 [Source:HGNC Symbol;Acc:HGNC:10690]	protein_coding
ENSG00000168502	MTCL1	-1,43072272	0,409457099	0,000475495	0,004097367	TRUE	FALSE	microtubule crosslinking factor 1 [Source:HGNC Symbol;Acc:HGNC:29121]	protein_coding
ENSG00000168528	SERINC2	-1,933891526	0,267767362	5,11E-13	4,83E-11	TRUE	FALSE	serine incorporator 2 [Source:HGNC Symbol;Acc:HGNC:23231]	protein_coding
ENSG00000168685	IL7R	3,039732112	0,315597477	5,88E-22	2,09E-19	FALSE	TRUE	interleukin 7 receptor [Source:HGNC Symbol;Acc:HGNC:6024]	protein_coding
ENSG00000168813	ZNF507	1,766876009	0,334187079	1,24E-07	3,34E-06	FALSE	TRUE	zinc finger protein 507 [Source:HGNC Symbol;Acc:HGNC:23783]	protein_coding
ENSG00000168874	ATOH8	2,760980491	0,865096901	0,001415227	0,010046305	FALSE	TRUE	atonal bHLH transcription factor 8 [Source:HGNC Symbol;Acc:HGNC:24126]	protein_coding
ENSG00000168913	ENHO	-3,763588031	0,968862702	0,000102523	0,00113702	TRUE	FALSE	energy homeostasis associated [Source:HGNC Symbol;Acc:HGNC:24838]	protein_coding
ENSG00000168938	PPIC	-2,237540981	0,388393433	8,36E-09	2,98E-07	TRUE	FALSE	peptidylprolyl isomerase C [Source:HGNC Symbol;Acc:HGNC:9256]	protein_coding
ENSG00000169184	MN1	2,667455094	0,324491405	2,03E-16	3,24E-14	FALSE	TRUE	MN1 proto-oncogene, transcriptional regulator [Source:HGNC Symbol;Acc:HGNC:7180]	protein_coding
ENSG00000169252	ADRB2	1,186712928	0,332762355	0,000362129	0,003268345	FALSE	TRUE	adrenoceptor beta 2 [Source:HGNC Symbol;Acc:HGNC:286]	protein_coding
ENSG00000169255	B3GALNT1	-1,35904311	0,379880691	0,000346827	0,003153827	TRUE	FALSE	beta-1,3-N-acetylgalactosaminyltransferase 1 (globoside blood group) [Source:HGNC Symbol;Acc:HGNC:918]	protein_coding
ENSG00000169385	RNASE2	1,616722203	0,390435367	3,46E-05	0,000462738	FALSE	TRUE	ribonuclease A family member 2 [Source:HGNC Symbol;Acc:HGNC:10045]	protein_coding
ENSG00000169397	RNASE3	3,262105442	0,940417028	0,000522816	0,004403779	FALSE	TRUE	ribonuclease A family member 3 [Source:HGNC Symbol;Acc:HGNC:10046]	protein_coding
ENSG00000169398	PTK2	-1,285099354	0,381713789	0,000760853	0,006001424	TRUE	FALSE	protein tyrosine kinase 2 [Source:HGNC Symbol;Acc:HGNC:9611]	protein_coding
ENSG00000169403	PTAFR	1,864558273	0,403463785	3,81E-06	6,77E-05	FALSE	TRUE	platelet activating factor receptor [Source:HGNC Symbol;Acc:HGNC:9582]	protein_coding
ENSG00000169429	CXCL8	4,905495438	0,594699071	1,60E-16	2,59E-14	FALSE	TRUE	C-X-C motif chemokine ligand 8 [Source:HGNC Symbol;Acc:HGNC:6025]	protein_coding
ENSG00000169432	SCN9A	-1,842866199	0,510402766	0,000305476	0,002842593	TRUE	FALSE	sodium voltage-gated channel alpha subunit 9 [Source:HGNC Symbol;Acc:HGNC:10597]	protein_coding
ENSG00000169436	COL22A1	-3,752189791	0,550518648	9,38E-12	7,00E-10	TRUE	FALSE	collagen type XXII alpha 1 chain [Source:HGNC Symbol;Acc:HGNC:22989]	protein_coding
ENSG00000169442	CD52	-2,744298901	0,304926446	2,26E-19	6,13E-17	TRUE	FALSE	CD52 molecule [Source:HGNC Symbol;Acc:HGNC:1804]	protein_coding
ENSG00000169604	ANTXR1	3,460307448	1,254978223	0,00582871	0,031453889	FALSE	TRUE	anthrax toxin receptor 1 [Source:HGNC Symbol;Acc:HGNC:21014]	protein_coding
ENSG00000169758	TMEM266	-3,816104915	0,448511174	1,76E-17	3,33E-15	TRUE	FALSE	transmembrane protein 266 [Source:HGNC Symbol;Acc:HGNC:26763]	protein_coding
ENSG00000169860	P2RY1	-2,290399337	0,263585578	3,64E-18	7,99E-16	TRUE	FALSE	purinergic receptor P2Y1 [Source:HGNC Symbol;Acc:HGNC:8539]	protein_coding
ENSG00000169891	REPS2	-2,309478754	0,63783212	0,000293665	0,002748052	TRUE	FALSE	RALBP1 associated Eps domain containing 2 [Source:HGNC Symbol;Acc:HGNC:9963]	protein_coding
ENSG00000169919	GUSB	-1,018944299	0,149664778	9,88E-12	7,35E-10	TRUE	FALSE	glucuronidase beta [Source:HGNC Symbol;Acc:HGNC:4696]	protein_coding
ENSG00000170017	ALCAM	-1,308423725	0,319483658	4,21E-05	0,000543689	TRUE	FALSE	activated leukocyte cell adhesion molecule [Source:HGNC Symbol;Acc:HGNC:400]	protein_coding
ENSG00000170049	KCNAB3	1,488288061	0,244467727	1,14E-09	5,11E-08	FALSE	TRUE	potassium voltage-gated channel subfamily A regulatory beta subunit 3 [Source:HGNC Symbol;Acc:HGNC:6230]	protein_coding
ENSG00000170122	FOXD4	-1,854601431	0,618283369	0,002703363	0,016897966	TRUE	FALSE	forkhead box D4 [Source:HGNC Symbol;Acc:HGNC:3805]	protein_coding
ENSG00000170323	FABP4	-5,177010814	1,337198244	0,000108152	0,001186727	TRUE	FALSE	fatty acid binding protein 4 [Source:HGNC Symbol;Acc:HGNC:3559]	protein_coding
ENSG00000170345	FOS	1,144157911	0,41842059	0,006248108	0,033205497	FALSE	TRUE	Fos proto-oncogene, AP-1 transcription factor subunit [Source:HGNC Symbol;Acc:HGNC:3796]	protein_coding
ENSG00000170458	CD14	4,861130546	0,561875028	5,08E-18	1,06E-15	FALSE	TRUE	CD14 molecule [Source:HGNC Symbol;Acc:HGNC:1628]	protein_coding
ENSG00000170500	LONRF2	-1,80199722	0,529074314	0,000659358	0,00534927	TRUE	FALSE	LON peptidase N-terminal domain and ring finger 2 [Source:HGNC Symbol;Acc:HGNC:24788]	protein_coding
ENSG00000170558	CDH2	-3,75561195	0,550611436	9,05E-12	6,82E-10	TRUE	FALSE	cadherin 2 [Source:HGNC Symbol;Acc:HGNC:1759]	protein_coding
ENSG00000170615	SLC26A5	-4,602447296	1,606892607	0,004180759	0,024023598	TRUE	FALSE	solute carrier family 26 member 5 [Source:HGNC Symbol;Acc:HGNC:9359]	protein_coding
ENSG00000170667	RASA4B	-1,294595826	0,383760908	0,000742342	0,005870343	TRUE	FALSE	RAS p21 protein activator 4B [Source:HGNC Symbol;Acc:HGNC:35202]	protein_coding
ENSG00000170681	CAVIN4	1,28902806	0,377798554	0,00064501	0,00525069	FALSE	TRUE	caveolae associated protein 4 [Source:HGNC Symbol;Acc:HGNC:33742]	protein_coding
ENSG00000170791	CHCHD7	-1,020783441	0,224990605	5,71E-06	9,60E-05	TRUE	FALSE	coiled-coil-helix-coiled-coil-helix domain containing 7 [Source:HGNC Symbol;Acc:HGNC:28314]	protein_coding
ENSG00000170801	HTRA3	2,963878643	1,126752088	0,008526888	0,042168384	FALSE	TRUE	HtrA serine peptidase 3 [Source:HGNC Symbol;Acc:HGNC:30406]	protein_coding
ENSG00000170837	GPR27	-1,005949717	0,285083022	0,000417732	0,003676957	TRUE	FALSE	G protein-coupled receptor 27 [Source:HGNC Symbol;Acc:HGNC:4482]	protein_coding
ENSG00000170858	LILRP2	1,366720633	0,286788196	1,88E-06	3,67E-05	FALSE	TRUE	leukocyte immunoglobulin-like receptor pseudogene 2 [Source:HGNC Symbol;Acc:HGNC:15497]	transcribed_processed_pseudogene
ENSG00000170955	CAVIN3	-1,893746717	0,342388327	3,18E-08	9,82E-07	TRUE	FALSE	caveolae associated protein 3 [Source:HGNC Symbol;Acc:HGNC:9400]	protein_coding
ENSG00000170962	PDGFD	2,394443921	0,746956516	0,001347811	0,009630708	FALSE	TRUE	platelet derived growth factor D [Source:HGNC Symbol;Acc:HGNC:30620]	protein_coding
ENSG00000171049	FPR2	3,225376654	0,448395553	6,33E-13	5,93E-11	FALSE	TRUE	formyl peptide receptor 2 [Source:HGNC Symbol;Acc:HGNC:3827]	protein_coding
ENSG00000171051	FPR1	3,893185952	0,555605724	2,43E-12	2,04E-10	FALSE	TRUE	formyl peptide receptor 1 [Source:HGNC Symbol;Acc:HGNC:3826]	protein_coding
ENSG00000171115	GIMAP8	1,546839039	0,247156305	3,89E-10	1,95E-08	FALSE	TRUE	GTPase, IMAP family member 8 [Source:HGNC Symbol;Acc:HGNC:21792]	protein_coding
ENSG00000171241	SHCBP1	-1,734821024	0,330795207	1,57E-07	4,09E-06	TRUE	FALSE	SHC binding and spindle associated 1 [Source:HGNC Symbol;Acc:HGNC:29547]	protein_coding
ENSG00000171246	NPTX1	2,560892718	0,607987716	2,53E-05	0,000349304	FALSE	TRUE	neuronal pentraxin 1 [Source:HGNC Symbol;Acc:HGNC:7952]	protein_coding
ENSG00000171388	APLN	-6,352664086	1,542484862	3,81E-05	0,000500746	TRUE	FALSE	apelin [Source:HGNC Symbol;Acc:HGNC:16665]	protein_coding
ENSG00000171522	PTGER4	-1,7198404	0,321553171	8,87E-08	2,48E-06	TRUE	FALSE	prostaglandin E receptor 4 [Source:HGNC Symbol;Acc:HGNC:9596]	protein_coding
ENSG00000171714	ANO5	2,270291239	0,681176532	0,000859467	0,006653596	FALSE	TRUE	anoctamin 5 [Source:HGNC Symbol;Acc:HGNC:27337]	protein_coding
ENSG00000171724	VAT1L	-2,487884907	0,876474189	0,004532403	0,025684009	TRUE	FALSE	vesicle amine transport 1 like [Source:HGNC Symbol;Acc:HGNC:29315]	protein_coding
ENSG00000171766	GATM	-2,483859153	0,43887529	1,52E-08	5,12E-07	TRUE	FALSE	glycine amidinotransferase [Source:HGNC Symbol;Acc:HGNC:4175]	protein_coding
ENSG00000171813	PWWP2B	-1,117195745	0,129553236	6,50E-18	1,34E-15	TRUE	FALSE	PWWP domain containing 2B [Source:HGNC Symbol;Acc:HGNC:25150]	protein_coding
ENSG00000171843	MLLT3	1,14400289	0,240436811	1,96E-06	3,78E-05	FALSE	TRUE	MLLT3, super elongation complex subunit [Source:HGNC Symbol;Acc:HGNC:7136]	protein_coding
ENSG00000171847	FAM90A1	-1,51246766	0,524477227	0,003929552	0,022815569	TRUE	FALSE	family with sequence similarity 90 member A1 [Source:HGNC Symbol;Acc:HGNC:25526]	protein_coding
ENSG00000171860	C3AR1	2,298106422	0,361372614	2,03E-10	1,11E-08	FALSE	TRUE	complement C3a receptor 1 [Source:HGNC Symbol;Acc:HGNC:1319]	protein_coding
ENSG00000171914	TLN2	-2,056996731	0,595726068	0,000554546	0,004635088	TRUE	FALSE	talin 2 [Source:HGNC Symbol;Acc:HGNC:15447]	protein_coding
ENSG00000172014	ANKRD20A4	-1,603259745	0,60025386	0,007563252	0,038471778	TRUE	FALSE	ankyrin repeat domain 20 family member A4 [Source:HGNC Symbol;Acc:HGNC:31982]	protein_coding
ENSG00000172116	CD8B	1,18237133	0,282774829	2,90E-05	0,00039458	FALSE	TRUE	CD8b molecule [Source:HGNC Symbol;Acc:HGNC:1707]	protein_coding
ENSG00000172215	CXCR6	1,212527398	0,404872338	0,002745899	0,01712441	FALSE	TRUE	C-X-C motif chemokine receptor 6 [Source:HGNC Symbol;Acc:HGNC:16647]	protein_coding
ENSG00000172216	CEBPB	1,621335105	0,451579902	0,00033022	0,003023069	FALSE	TRUE	CCAAT/enhancer binding protein beta [Source:HGNC Symbol;Acc:HGNC:1834]	protein_coding
ENSG00000172232	AZU1	2,131714096	0,42960847	6,98E-07	1,56E-05	FALSE	TRUE	azurocidin 1 [Source:HGNC Symbol;Acc:HGNC:913]	protein_coding
ENSG00000172236	TPSAB1	1,057836947	0,321087864	0,000985828	0,007451766	FALSE	TRUE	tryptase alpha/beta 1 [Source:HGNC Symbol;Acc:HGNC:12019]	protein_coding
ENSG00000172322	CLEC12A	3,444027153	0,521566603	4,02E-11	2,60E-09	FALSE	TRUE	C-type lectin domain family 12 member A [Source:HGNC Symbol;Acc:HGNC:31713]	protein_coding
ENSG00000172348	RCAN2	4,335827398	0,866975006	5,70E-07	1,30E-05	FALSE	TRUE	regulator of calcineurin 2 [Source:HGNC Symbol;Acc:HGNC:3041]	protein_coding
ENSG00000172551	MUCL1	6,852530243	0,891658016	1,53E-14	1,78E-12	FALSE	TRUE	mucin like 1 [Source:HGNC Symbol;Acc:HGNC:30588]	protein_coding
ENSG00000172594	SMPDL3A	1,601407146	0,394926652	5,01E-05	0,000626169	FALSE	TRUE	sphingomyelin phosphodiesterase acid like 3A [Source:HGNC Symbol;Acc:HGNC:17389]	protein_coding
ENSG00000172738	TMEM217	-1,454063566	0,464971225	0,001764727	0,011960374	TRUE	FALSE	transmembrane protein 217 [Source:HGNC Symbol;Acc:HGNC:21238]	protein_coding
ENSG00000172889	EGFL7	-1,887264926	0,477919131	7,85E-05	0,000913368	TRUE	FALSE	EGF like domain multiple 7 [Source:HGNC Symbol;Acc:HGNC:20594]	protein_coding
ENSG00000172935	MRGPRF	-4,649828474	1,593703216	0,003527082	0,020863682	TRUE	FALSE	MAS related GPR family member F [Source:HGNC Symbol;Acc:HGNC:24828]	protein_coding
ENSG00000172965	MIR4435-2HG	-1,103863698	0,188266697	4,54E-09	1,71E-07	TRUE	FALSE	MIR4435-2 host gene [Source:HGNC Symbol;Acc:HGNC:35163]	lincRNA
ENSG00000172967	XKR3	-3,358383222	0,528636041	2,11E-10	1,14E-08	TRUE	FALSE	XK related 3 [Source:HGNC Symbol;Acc:HGNC:28778]	protein_coding
ENSG00000172985	SH3RF3	-2,201883854	0,673082072	0,001070371	0,007976361	TRUE	FALSE	SH3 domain containing ring finger 3 [Source:HGNC Symbol;Acc:HGNC:24699]	protein_coding
ENSG00000172986	GXYLT2	1,838204626	0,528002472	0,000498741	0,004245454	FALSE	TRUE	glucoside xylosyltransferase 2 [Source:HGNC Symbol;Acc:HGNC:33383]	protein_coding
ENSG00000173110	HSPA6	1,849995153	0,557926328	0,000913677	0,007013254	FALSE	TRUE	heat shock protein family A (Hsp70) member 6 [Source:HGNC Symbol;Acc:HGNC:5239]	protein_coding
ENSG00000173166	RAPH1	-1,534994614	0,225572997	1,01E-11	7,50E-10	TRUE	FALSE	Ras association (RalGDS/AF-6) and pleckstrin homology domains 1 [Source:HGNC Symbol;Acc:HGNC:14436]	protein_coding
ENSG00000173210	ABLIM3	-7,050687602	1,751650615	5,69E-05	0,000695353	TRUE	FALSE	actin binding LIM protein family member 3 [Source:HGNC Symbol;Acc:HGNC:29132]	protein_coding
ENSG00000173218	VANGL1	-1,320921922	0,249441627	1,19E-07	3,20E-06	TRUE	FALSE	VANGL planar cell polarity protein 1 [Source:HGNC Symbol;Acc:HGNC:15512]	protein_coding
ENSG00000173258	ZNF483	1,991809657	0,661303702	0,002595806	0,016333793	FALSE	TRUE	zinc finger protein 483 [Source:HGNC Symbol;Acc:HGNC:23384]	protein_coding
ENSG00000173391	OLR1	2,98432576	0,444537433	1,90E-11	1,33E-09	FALSE	TRUE	oxidized low density lipoprotein receptor 1 [Source:HGNC Symbol;Acc:HGNC:8133]	protein_coding
ENSG00000173404	INSM1	3,027708888	0,737491229	4,04E-05	0,000525728	FALSE	TRUE	INSM transcriptional repressor 1 [Source:HGNC Symbol;Acc:HGNC:6090]	protein_coding
ENSG00000173546	CSPG4	-3,839503148	1,146253722	0,000809254	0,006322364	TRUE	FALSE	chondroitin sulfate proteoglycan 4 [Source:HGNC Symbol;Acc:HGNC:2466]	protein_coding
ENSG00000173801	JUP	-1,598874836	0,35032203	5,02E-06	8,59E-05	TRUE	FALSE	junction plakoglobin [Source:HGNC Symbol;Acc:HGNC:6207]	protein_coding
ENSG00000173848	NET1	-1,865797061	0,2520842	1,35E-13	1,41E-11	TRUE	FALSE	neuroepithelial cell transforming 1 [Source:HGNC Symbol;Acc:HGNC:14592]	protein_coding
ENSG00000173868	PHOSPHO1	-1,615307201	0,587257063	0,005948687	0,031934828	TRUE	FALSE	phosphoethanolamine/phosphocholine phosphatase [Source:HGNC Symbol;Acc:HGNC:16815]	protein_coding
ENSG00000173890	GPR160	-1,106238163	0,31725781	0,000488701	0,004178478	TRUE	FALSE	G protein-coupled receptor 160 [Source:HGNC Symbol;Acc:HGNC:23693]	protein_coding
ENSG00000173918	C1QTNF1	4,02047318	1,10851572	0,000286847	0,002694408	FALSE	TRUE	C1q and TNF related 1 [Source:HGNC Symbol;Acc:HGNC:14324]	protein_coding
ENSG00000174099	MSRB3	1,104785622	0,39545685	0,005210968	0,028705271	FALSE	TRUE	methionine sulfoxide reductase B3 [Source:HGNC Symbol;Acc:HGNC:27375]	protein_coding
ENSG00000174125	TLR1	1,206131727	0,275016051	1,16E-05	0,000176817	FALSE	TRUE	toll like receptor 1 [Source:HGNC Symbol;Acc:HGNC:11847]	protein_coding
ENSG00000174236	REP15	-1,726125679	0,576864462	0,002769247	0,017221536	TRUE	FALSE	RAB15 effector protein [Source:HGNC Symbol;Acc:HGNC:33748]	protein_coding
ENSG00000174428	GTF2IRD2B	1,222564905	0,28612671	1,93E-05	0,000274856	FALSE	TRUE	GTF2I repeat domain containing 2B [Source:HGNC Symbol;Acc:HGNC:33125]	protein_coding
ENSG00000174502	SLC26A9	1,850940189	0,408254376	5,79E-06	9,73E-05	FALSE	TRUE	solute carrier family 26 member 9 [Source:HGNC Symbol;Acc:HGNC:14469]	protein_coding
ENSG00000174574	AKIRIN1	-1,085710782	0,350229221	0,001935203	0,012874314	TRUE	FALSE	akirin 1 [Source:HGNC Symbol;Acc:HGNC:25744]	protein_coding
ENSG00000174600	CMKLR1	2,653606876	0,401473103	3,85E-11	2,51E-09	FALSE	TRUE	chemerin chemokine-like receptor 1 [Source:HGNC Symbol;Acc:HGNC:2121]	protein_coding
ENSG00000174667	OR7D4	5,546584	1,561437609	0,000381982	0,003419103	FALSE	TRUE	olfactory receptor family 7 subfamily D member 4 [Source:HGNC Symbol;Acc:HGNC:8380]	protein_coding
ENSG00000174705	SH3PXD2B	4,218933776	0,54090795	6,20E-15	7,57E-13	FALSE	TRUE	SH3 and PX domains 2B [Source:HGNC Symbol;Acc:HGNC:29242]	protein_coding
ENSG00000174837	ADGRE1	2,679074179	0,478777951	2,20E-08	7,04E-07	FALSE	TRUE	adhesion G protein-coupled receptor E1 [Source:HGNC Symbol;Acc:HGNC:3336]	protein_coding
ENSG00000175175	PPM1E	-5,447770159	0,839340932	8,55E-11	5,02E-09	TRUE	FALSE	protein phosphatase, Mg2+/Mn2+ dependent 1E [Source:HGNC Symbol;Acc:HGNC:19322]	protein_coding
ENSG00000175264	CHST1	-4,229265389	1,421203772	0,002921937	0,017949043	TRUE	FALSE	carbohydrate sulfotransferase 1 [Source:HGNC Symbol;Acc:HGNC:1969]	protein_coding
ENSG00000175265	GOLGA8A	-1,356954756	0,295000705	4,23E-06	7,42E-05	TRUE	FALSE	golgin A8 family member A [Source:HGNC Symbol;Acc:HGNC:31972]	protein_coding
ENSG00000175489	LRRC25	1,901712181	0,482249835	8,03E-05	0,000930315	FALSE	TRUE	leucine rich repeat containing 25 [Source:HGNC Symbol;Acc:HGNC:29806]	protein_coding
ENSG00000175538	KCNE3	1,243440514	0,320166151	0,000102864	0,001139057	FALSE	TRUE	potassium voltage-gated channel subfamily E regulatory subunit 3 [Source:HGNC Symbol;Acc:HGNC:6243]	protein_coding
ENSG00000175544	CABP4	-3,305249262	0,713307863	3,59E-06	6,43E-05	TRUE	FALSE	calcium binding protein 4 [Source:HGNC Symbol;Acc:HGNC:1386]	protein_coding
ENSG00000175564	UCP3	-1,39793439	0,512881554	0,006417547	0,03384917	TRUE	FALSE	uncoupling protein 3 [Source:HGNC Symbol;Acc:HGNC:12519]	protein_coding
ENSG00000175591	P2RY2	1,530727084	0,37654265	4,80E-05	0,000605146	FALSE	TRUE	purinergic receptor P2Y2 [Source:HGNC Symbol;Acc:HGNC:8541]	protein_coding
ENSG00000175676	GOLGA8EP	2,250898534	0,558462062	5,57E-05	0,000682625	FALSE	TRUE	golgin A8 family member E, pseudogene [Source:HGNC Symbol;Acc:HGNC:32377]	transcribed_unprocessed_pseudogene
ENSG00000175857	GAPT	2,419441935	0,372697087	8,49E-11	4,99E-09	FALSE	TRUE	GRB2 binding adaptor protein, transmembrane [Source:HGNC Symbol;Acc:HGNC:26588]	protein_coding
ENSG00000175899	A2M	-2,424094929	0,344837804	2,07E-12	1,75E-10	TRUE	FALSE	alpha-2-macroglobulin [Source:HGNC Symbol;Acc:HGNC:7]	protein_coding
ENSG00000176049	JAKMIP2	2,049162813	0,635010217	0,001251059	0,009064646	FALSE	TRUE	janus kinase and microtubule interacting protein 2 [Source:HGNC Symbol;Acc:HGNC:29067]	protein_coding
ENSG00000176076	KCNE5	6,427559925	1,206191154	9,89E-08	2,72E-06	FALSE	TRUE	potassium voltage-gated channel subfamily E regulatory subunit 5 [Source:HGNC Symbol;Acc:HGNC:6241]	protein_coding
ENSG00000176083	ZNF683	1,455915652	0,378223213	0,000118429	0,001282636	FALSE	TRUE	zinc finger protein 683 [Source:HGNC Symbol;Acc:HGNC:28495]	protein_coding
ENSG00000176092	CRYBG2	2,008584353	0,638482825	0,001655932	0,011426302	FALSE	TRUE	crystallin beta-gamma domain containing 2 [Source:HGNC Symbol;Acc:HGNC:17295]	protein_coding
ENSG00000176171	BNIP3	-1,558382788	0,363631042	1,82E-05	0,000262241	TRUE	FALSE	BCL2 interacting protein 3 [Source:HGNC Symbol;Acc:HGNC:1084]	protein_coding
ENSG00000176320	AL138899.1	-3,290009968	0,593593473	2,98E-08	9,26E-07	TRUE	FALSE		lincRNA
ENSG00000176454	LPCAT4	-1,228996016	0,19783322	5,22E-10	2,55E-08	TRUE	FALSE	lysophosphatidylcholine acyltransferase 4 [Source:HGNC Symbol;Acc:HGNC:30059]	protein_coding
ENSG00000176485	PLA2G16	-1,233165161	0,442670237	0,005340533	0,029240964	TRUE	FALSE	phospholipase A2 group XVI [Source:HGNC Symbol;Acc:HGNC:17825]	protein_coding
ENSG00000176658	MYO1D	-1,710313812	0,451624122	0,000152459	0,001590893	TRUE	FALSE	myosin ID [Source:HGNC Symbol;Acc:HGNC:7598]	protein_coding
ENSG00000176720	BOK	-4,291287122	1,019147011	2,55E-05	0,000351275	TRUE	FALSE	BOK, BCL2 family apoptosis regulator [Source:HGNC Symbol;Acc:HGNC:1087]	protein_coding
ENSG00000176771	NCKAP5	-7,028274789	1,036260229	1,18E-11	8,62E-10	TRUE	FALSE	NCK associated protein 5 [Source:HGNC Symbol;Acc:HGNC:29847]	protein_coding
ENSG00000176945	MUC20	-1,06065652	0,263097303	5,54E-05	0,000680929	TRUE	FALSE	mucin 20, cell surface associated [Source:HGNC Symbol;Acc:HGNC:23282]	protein_coding
ENSG00000177106	EPS8L2	-3,003514456	0,472151938	2,00E-10	1,09E-08	TRUE	FALSE	EPS8 like 2 [Source:HGNC Symbol;Acc:HGNC:21296]	protein_coding
ENSG00000177181	RIMKLA	-2,814154281	0,999591529	0,004873107	0,027254134	TRUE	FALSE	ribosomal modification protein rimK like family member A [Source:HGNC Symbol;Acc:HGNC:28725]	protein_coding
ENSG00000177238	TRIM72	-3,490778361	0,501784269	3,48E-12	2,81E-10	TRUE	FALSE	tripartite motif containing 72 [Source:HGNC Symbol;Acc:HGNC:32671]	protein_coding
ENSG00000177272	KCNA3	1,566545366	0,453634279	0,000553727	0,004632158	FALSE	TRUE	potassium voltage-gated channel subfamily A member 3 [Source:HGNC Symbol;Acc:HGNC:6221]	protein_coding
ENSG00000177301	KCNA2	-1,660196283	0,425254765	9,46E-05	0,00106619	TRUE	FALSE	potassium voltage-gated channel subfamily A member 2 [Source:HGNC Symbol;Acc:HGNC:6220]	protein_coding
ENSG00000177340	FLJ13224	-2,065787285	0,580123661	0,000369525	0,003324044	TRUE	FALSE	uncharacterized LOC79857 [Source:NCBI gene;Acc:79857]	antisense_RNA
ENSG00000177427	MIEF2	-1,513252627	0,490308056	0,002026436	0,013346693	TRUE	FALSE	mitochondrial elongation factor 2 [Source:HGNC Symbol;Acc:HGNC:17920]	protein_coding
ENSG00000177465	ACOT4	-1,176588351	0,320244853	0,000238757	0,002314559	TRUE	FALSE	acyl-CoA thioesterase 4 [Source:HGNC Symbol;Acc:HGNC:19748]	protein_coding
ENSG00000177575	CD163	3,538724726	1,087563404	0,001138684	0,008393252	FALSE	TRUE	CD163 molecule [Source:HGNC Symbol;Acc:HGNC:1631]	protein_coding
ENSG00000177586	AC092865.1	5,534182721	1,193001509	3,50E-06	6,29E-05	FALSE	TRUE		unprocessed_pseudogene
ENSG00000177679	SRRM3	3,03686924	0,690442766	1,09E-05	0,000168877	FALSE	TRUE	serine/arginine repetitive matrix 3 [Source:HGNC Symbol;Acc:HGNC:26729]	protein_coding
ENSG00000177685	CRACR2B	-1,807855385	0,632290952	0,004246917	0,024313682	TRUE	FALSE	calcium release activated channel regulator 2B [Source:HGNC Symbol;Acc:HGNC:28703]	protein_coding
ENSG00000177707	NECTIN3	2,216743542	0,556469007	6,79E-05	0,000807265	FALSE	TRUE	nectin cell adhesion molecule 3 [Source:HGNC Symbol;Acc:HGNC:17664]	protein_coding
ENSG00000177732	SOX12	-1,046986993	0,223228833	2,73E-06	5,09E-05	TRUE	FALSE	SRY-box 12 [Source:HGNC Symbol;Acc:HGNC:11198]	protein_coding
ENSG00000177791	MYOZ1	-2,135954615	0,647559957	0,000972146	0,007371532	TRUE	FALSE	myozenin 1 [Source:HGNC Symbol;Acc:HGNC:13752]	protein_coding
ENSG00000177807	KCNJ10	5,036374337	1,892875468	0,007797833	0,039461651	FALSE	TRUE	potassium voltage-gated channel subfamily J member 10 [Source:HGNC Symbol;Acc:HGNC:6256]	protein_coding
ENSG00000177989	ODF3B	1,189118767	0,166700774	9,80E-13	8,62E-11	FALSE	TRUE	outer dense fiber of sperm tails 3B [Source:HGNC Symbol;Acc:HGNC:34388]	protein_coding
ENSG00000177990	DPY19L2	2,155387505	0,601650342	0,000340375	0,003100358	FALSE	TRUE	dpy-19 like 2 [Source:HGNC Symbol;Acc:HGNC:19414]	protein_coding
ENSG00000178146	AL672207.1	2,558844509	0,352473968	3,88E-13	3,74E-11	FALSE	TRUE		processed_pseudogene
ENSG00000178498	DTX3	1,199845586	0,298882792	5,96E-05	0,000722076	FALSE	TRUE	deltex E3 ubiquitin ligase 3 [Source:HGNC Symbol;Acc:HGNC:24457]	protein_coding
ENSG00000178723	GLULP4	1,721696943	0,207612557	1,11E-16	1,83E-14	FALSE	TRUE	glutamate-ammonia ligase pseudogene 4 [Source:HGNC Symbol;Acc:HGNC:4345]	processed_pseudogene
ENSG00000178752	ERFE	1,453684222	0,521306633	0,005294626	0,029040872	FALSE	TRUE	erythroferrone [Source:HGNC Symbol;Acc:HGNC:26727]	protein_coding
ENSG00000178826	TMEM139	-3,204638772	0,702161362	5,02E-06	8,59E-05	TRUE	FALSE	transmembrane protein 139 [Source:HGNC Symbol;Acc:HGNC:22058]	protein_coding
ENSG00000179044	EXOC3L1	3,119493677	0,887257592	0,000438294	0,003825388	FALSE	TRUE	exocyst complex component 3 like 1 [Source:HGNC Symbol;Acc:HGNC:27540]	protein_coding
ENSG00000179133	C10orf67	5,253764757	1,966336566	0,00754334	0,038388476	FALSE	TRUE	chromosome 10 open reading frame 67 [Source:HGNC Symbol;Acc:HGNC:28716]	protein_coding
ENSG00000179144	GIMAP7	1,105606294	0,222179762	6,49E-07	1,45E-05	FALSE	TRUE	GTPase, IMAP family member 7 [Source:HGNC Symbol;Acc:HGNC:22404]	protein_coding
ENSG00000179148	ALOXE3	-3,844405363	1,240540286	0,001941903	0,012895545	TRUE	FALSE	arachidonate lipoxygenase 3 [Source:HGNC Symbol;Acc:HGNC:13743]	protein_coding
ENSG00000179241	LDLRAD3	1,857494982	0,498577208	0,000194858	0,001947233	FALSE	TRUE	low density lipoprotein receptor class A domain containing 3 [Source:HGNC Symbol;Acc:HGNC:27046]	protein_coding
ENSG00000179331	RAB39A	1,008857769	0,28180598	0,00034363	0,003128689	FALSE	TRUE	RAB39A, member RAS oncogene family [Source:HGNC Symbol;Acc:HGNC:16521]	protein_coding
ENSG00000179348	GATA2	1,183524735	0,448405782	0,008305155	0,041382844	FALSE	TRUE	GATA binding protein 2 [Source:HGNC Symbol;Acc:HGNC:4171]	protein_coding
ENSG00000179362	HMGN2P46	1,598459435	0,505345094	0,001560962	0,010871595	FALSE	TRUE	high mobility group nucleosomal binding domain 2 pseudogene 46 [Source:HGNC Symbol;Acc:HGNC:26817]	transcribed_processed_pseudogene
ENSG00000179431	FJX1	2,206489331	0,45935723	1,56E-06	3,13E-05	FALSE	TRUE	four jointed box 1 [Source:HGNC Symbol;Acc:HGNC:17166]	protein_coding
ENSG00000179630	LACC1	1,525616783	0,348409758	1,19E-05	0,000181721	FALSE	TRUE	laccase domain containing 1 [Source:HGNC Symbol;Acc:HGNC:26789]	protein_coding
ENSG00000179639	FCER1A	-2,884818772	0,4565988	2,65E-10	1,39E-08	TRUE	FALSE	Fc fragment of IgE receptor Ia [Source:HGNC Symbol;Acc:HGNC:3609]	protein_coding
ENSG00000179761	PIPOX	-1,399260961	0,345299551	5,07E-05	0,000632182	TRUE	FALSE	pipecolic acid and sarcosine oxidase [Source:HGNC Symbol;Acc:HGNC:17804]	protein_coding
ENSG00000179820	MYADM	-1,477828089	0,325747084	5,71E-06	9,60E-05	TRUE	FALSE	myeloid associated differentiation marker [Source:HGNC Symbol;Acc:HGNC:7544]	protein_coding
ENSG00000179841	AKAP5	-2,822361255	0,407081432	4,12E-12	3,27E-10	TRUE	FALSE	A-kinase anchoring protein 5 [Source:HGNC Symbol;Acc:HGNC:375]	protein_coding
ENSG00000179855	GIPC3	-1,432330665	0,553136145	0,009612319	0,046281929	TRUE	FALSE	GIPC PDZ domain containing family member 3 [Source:HGNC Symbol;Acc:HGNC:18183]	protein_coding
ENSG00000179915	NRXN1	2,65878937	0,819284697	0,001173447	0,008591166	FALSE	TRUE	neurexin 1 [Source:HGNC Symbol;Acc:HGNC:8008]	protein_coding
ENSG00000180061	TMEM150B	1,465070645	0,172323712	1,87E-17	3,49E-15	FALSE	TRUE	transmembrane protein 150B [Source:HGNC Symbol;Acc:HGNC:34415]	protein_coding
ENSG00000180066	C10orf91	-2,893285416	0,667861128	1,48E-05	0,000218489	TRUE	FALSE	chromosome 10 open reading frame 91 [Source:HGNC Symbol;Acc:HGNC:27275]	lincRNA
ENSG00000180155	LYNX1	-1,265732602	0,456264824	0,005535154	0,030094111	TRUE	FALSE	Ly6/neurotoxin 1 [Source:HGNC Symbol;Acc:HGNC:29604]	protein_coding
ENSG00000180233	ZNRF2	1,561951815	0,134428669	3,29E-31	2,65E-28	FALSE	TRUE	zinc and ring finger 2 [Source:HGNC Symbol;Acc:HGNC:22316]	protein_coding
ENSG00000180422	LINC00304	3,625942755	1,205999821	0,002641989	0,016571574	FALSE	TRUE	long intergenic non-protein coding RNA 304 [Source:HGNC Symbol;Acc:HGNC:26713]	lincRNA
ENSG00000180549	FUT7	-1,037467107	0,172820322	1,94E-09	8,11E-08	TRUE	FALSE	fucosyltransferase 7 [Source:HGNC Symbol;Acc:HGNC:4018]	protein_coding
ENSG00000180573	HIST1H2AC	-1,066379129	0,327331383	0,001122808	0,008295941	TRUE	FALSE	histone cluster 1 H2A family member c [Source:HGNC Symbol;Acc:HGNC:4733]	protein_coding
ENSG00000180596	HIST1H2BC	-2,286987816	0,598898122	0,000134179	0,001428283	TRUE	FALSE	histone cluster 1 H2B family member c [Source:HGNC Symbol;Acc:HGNC:4757]	protein_coding
ENSG00000180801	ARSJ	2,484903489	0,913447043	0,006521116	0,034262288	FALSE	TRUE	arylsulfatase family member J [Source:HGNC Symbol;Acc:HGNC:26286]	protein_coding
ENSG00000180834	MAP6D1	-3,741047068	0,975425405	0,000125412	0,001350856	TRUE	FALSE	MAP6 domain containing 1 [Source:HGNC Symbol;Acc:HGNC:25753]	protein_coding
ENSG00000180871	CXCR2	3,098579104	0,719857897	1,67E-05	0,000243497	FALSE	TRUE	C-X-C motif chemokine receptor 2 [Source:HGNC Symbol;Acc:HGNC:6027]	protein_coding
ENSG00000180891	CUEDC1	-1,045334252	0,245186911	2,01E-05	0,000285548	TRUE	FALSE	CUE domain containing 1 [Source:HGNC Symbol;Acc:HGNC:31350]	protein_coding
ENSG00000180921	FAM83H	-1,313371103	0,117700442	6,50E-29	4,55E-26	TRUE	FALSE	family with sequence similarity 83 member H [Source:HGNC Symbol;Acc:HGNC:24797]	protein_coding
ENSG00000181036	FCRL6	1,290050193	0,3186698	5,16E-05	0,000640715	FALSE	TRUE	Fc receptor like 6 [Source:HGNC Symbol;Acc:HGNC:31910]	protein_coding
ENSG00000181104	F2R	1,508894191	0,277785352	5,58E-08	1,65E-06	FALSE	TRUE	coagulation factor II thrombin receptor [Source:HGNC Symbol;Acc:HGNC:3537]	protein_coding
ENSG00000181215	C4orf50	1,960470337	0,720776224	0,006529314	0,034272193	FALSE	TRUE	chromosome 4 open reading frame 50 [Source:HGNC Symbol;Acc:HGNC:33766]	protein_coding
ENSG00000181284	TMEM102	-1,256486526	0,081764589	2,72E-53	2,95E-49	TRUE	FALSE	transmembrane protein 102 [Source:HGNC Symbol;Acc:HGNC:26722]	protein_coding
ENSG00000181350	LRRC75A	-1,286582694	0,372202963	0,000546895	0,004585259	TRUE	FALSE	leucine rich repeat containing 75A [Source:HGNC Symbol;Acc:HGNC:32403]	protein_coding
ENSG00000181458	TMEM45A	-4,703519293	0,964801333	1,09E-06	2,30E-05	TRUE	FALSE	transmembrane protein 45A [Source:HGNC Symbol;Acc:HGNC:25480]	protein_coding
ENSG00000181631	P2RY13	1,718022724	0,577346889	0,002923015	0,017950588	FALSE	TRUE	purinergic receptor P2Y13 [Source:HGNC Symbol;Acc:HGNC:4537]	protein_coding
ENSG00000181634	TNFSF15	-2,880678638	0,967553128	0,002908163	0,017889731	TRUE	FALSE	TNF superfamily member 15 [Source:HGNC Symbol;Acc:HGNC:11931]	protein_coding
ENSG00000181722	ZBTB20	2,700099533	0,547049337	7,98E-07	1,75E-05	FALSE	TRUE	zinc finger and BTB domain containing 20 [Source:HGNC Symbol;Acc:HGNC:13503]	protein_coding
ENSG00000181984	GOLGA8CP	2,136558557	0,649126904	0,000996779	0,007515644	FALSE	TRUE	golgin A8 family member C, pseudogene [Source:HGNC Symbol;Acc:HGNC:32375]	unprocessed_pseudogene
ENSG00000182107	TMEM30B	2,23832829	0,662044842	0,000722405	0,005754597	FALSE	TRUE	transmembrane protein 30B [Source:HGNC Symbol;Acc:HGNC:27254]	protein_coding
ENSG00000182162	P2RY8	1,012522243	0,359435237	0,004847739	0,027139848	FALSE	TRUE	P2Y receptor family member 8 [Source:HGNC Symbol;Acc:HGNC:15524]	protein_coding
ENSG00000182183	FAM159A	1,532179434	0,516685631	0,003022899	0,01847516	FALSE	TRUE	family with sequence similarity 159 member A [Source:HGNC Symbol;Acc:HGNC:28757]	protein_coding
ENSG00000182199	SHMT2	-1,240736335	0,284639411	1,31E-05	0,000196916	TRUE	FALSE	serine hydroxymethyltransferase 2 [Source:HGNC Symbol;Acc:HGNC:10852]	protein_coding
ENSG00000182310	SPACA6	3,337534661	0,423518597	3,26E-15	4,21E-13	FALSE	TRUE	sperm acrosome associated 6 [Source:HGNC Symbol;Acc:HGNC:27113]	protein_coding
ENSG00000182326	C1S	4,282039451	0,367309122	2,09E-31	1,75E-28	FALSE	TRUE	complement C1s [Source:HGNC Symbol;Acc:HGNC:1247]	protein_coding
ENSG00000182379	NXPH4	2,557134313	0,420611317	1,21E-09	5,35E-08	FALSE	TRUE	neurexophilin 4 [Source:HGNC Symbol;Acc:HGNC:8078]	protein_coding
ENSG00000182389	CACNB4	-2,069696385	0,333851148	5,67E-10	2,74E-08	TRUE	FALSE	calcium voltage-gated channel auxiliary subunit beta 4 [Source:HGNC Symbol;Acc:HGNC:1404]	protein_coding
ENSG00000182463	TSHZ2	1,168953087	0,428759417	0,006403686	0,033808908	FALSE	TRUE	teashirt zinc finger homeobox 2 [Source:HGNC Symbol;Acc:HGNC:13010]	protein_coding
ENSG00000182487	NCF1B	3,17884248	0,40692931	5,64E-15	7,04E-13	FALSE	TRUE	neutrophil cytosolic factor 1B pseudogene [Source:HGNC Symbol;Acc:HGNC:32522]	transcribed_unprocessed_pseudogene
ENSG00000182575	NXPH3	-1,99489529	0,516875811	0,000113607	0,001240315	TRUE	FALSE	neurexophilin 3 [Source:HGNC Symbol;Acc:HGNC:8077]	protein_coding
ENSG00000182636	NDN	-1,191471396	0,200618882	2,87E-09	1,14E-07	TRUE	FALSE	necdin, MAGE family member [Source:HGNC Symbol;Acc:HGNC:7675]	protein_coding
ENSG00000182759	MAFA	-2,504351271	0,525645881	1,89E-06	3,69E-05	TRUE	FALSE	MAF bZIP transcription factor A [Source:HGNC Symbol;Acc:HGNC:23145]	protein_coding
ENSG00000182853	VMO1	4,023129699	0,308267175	6,29E-39	1,14E-35	FALSE	TRUE	vitelline membrane outer layer 1 homolog [Source:HGNC Symbol;Acc:HGNC:30387]	protein_coding
ENSG00000182871	COL18A1	-1,864194843	0,45121161	3,60E-05	0,000478307	TRUE	FALSE	collagen type XVIII alpha 1 chain [Source:HGNC Symbol;Acc:HGNC:2195]	protein_coding
ENSG00000182885	ADGRG3	2,160550118	0,52440784	3,79E-05	0,000498359	FALSE	TRUE	adhesion G protein-coupled receptor G3 [Source:HGNC Symbol;Acc:HGNC:13728]	protein_coding
ENSG00000183018	SPNS2	3,080710885	0,752027568	4,19E-05	0,000542385	FALSE	TRUE	sphingolipid transporter 2 [Source:HGNC Symbol;Acc:HGNC:26992]	protein_coding
ENSG00000183019	MCEMP1	2,716004414	0,688274362	7,94E-05	0,000921403	FALSE	TRUE	mast cell expressed membrane protein 1 [Source:HGNC Symbol;Acc:HGNC:27291]	protein_coding
ENSG00000183023	SLC8A1	-1,166437916	0,293211806	6,95E-05	0,00082193	TRUE	FALSE	solute carrier family 8 member A1 [Source:HGNC Symbol;Acc:HGNC:11068]	protein_coding
ENSG00000183148	ANKRD20A2	-2,998539371	0,798445568	0,000173016	0,001761385	TRUE	FALSE	ankyrin repeat domain 20 family member A2 [Source:HGNC Symbol;Acc:HGNC:31979]	protein_coding
ENSG00000183169	POM121L1P	4,906762097	1,011802129	1,24E-06	2,56E-05	FALSE	TRUE	POM121 transmembrane nucleoporin like 1, pseudogene [Source:HGNC Symbol;Acc:HGNC:16439]	transcribed_unprocessed_pseudogene
ENSG00000183317	EPHA10	-4,087923396	0,833307906	9,31E-07	2,01E-05	TRUE	FALSE	EPH receptor A10 [Source:HGNC Symbol;Acc:HGNC:19987]	protein_coding
ENSG00000183439	TRIM61	2,157862929	0,718969277	0,002688045	0,016826432	FALSE	TRUE	tripartite motif containing 61 [Source:HGNC Symbol;Acc:HGNC:24339]	protein_coding
ENSG00000183578	TNFAIP8L3	-2,308277152	0,678923011	0,00067408	0,005427384	TRUE	FALSE	TNF alpha induced protein 8 like 3 [Source:HGNC Symbol;Acc:HGNC:20620]	protein_coding
ENSG00000183629	GOLGA8G	2,268541773	0,493542611	4,30E-06	7,52E-05	FALSE	TRUE	golgin A8 family member G [Source:HGNC Symbol;Acc:HGNC:25328]	protein_coding
ENSG00000183780	SLC35F3	-2,924295466	0,543739324	7,53E-08	2,14E-06	TRUE	FALSE	solute carrier family 35 member F3 [Source:HGNC Symbol;Acc:HGNC:23616]	protein_coding
ENSG00000183785	TUBA8	-2,999131446	0,48882038	8,49E-10	3,95E-08	TRUE	FALSE	tubulin alpha 8 [Source:HGNC Symbol;Acc:HGNC:12410]	protein_coding
ENSG00000183873	SCN5A	-3,734341607	0,896048787	3,08E-05	0,000416537	TRUE	FALSE	sodium voltage-gated channel alpha subunit 5 [Source:HGNC Symbol;Acc:HGNC:10593]	protein_coding
ENSG00000184009	ACTG1	-1,11272194	0,208451457	9,40E-08	2,60E-06	TRUE	FALSE	actin gamma 1 [Source:HGNC Symbol;Acc:HGNC:144]	protein_coding
ENSG00000184100	BRD7P2	1,12800156	0,313158303	0,000315758	0,002922709	FALSE	TRUE	bromodomain containing 7 pseudogene 2 [Source:HGNC Symbol;Acc:HGNC:33541]	processed_pseudogene
ENSG00000184106	TREML3P	8,754057736	1,399716809	4,00E-10	2,00E-08	FALSE	TRUE	triggering receptor expressed on myeloid cells like 3, pseudogene [Source:HGNC Symbol;Acc:HGNC:30806]	transcribed_unprocessed_pseudogene
ENSG00000184205	TSPYL2	1,370664789	0,230299918	2,65E-09	1,07E-07	FALSE	TRUE	TSPY like 2 [Source:HGNC Symbol;Acc:HGNC:24358]	protein_coding
ENSG00000184227	ACOT1	-1,006407269	0,188131175	8,82E-08	2,48E-06	TRUE	FALSE	acyl-CoA thioesterase 1 [Source:HGNC Symbol;Acc:HGNC:33128]	protein_coding
ENSG00000184271	POU6F1	1,328494713	0,310032387	1,83E-05	0,000262771	FALSE	TRUE	POU class 6 homeobox 1 [Source:HGNC Symbol;Acc:HGNC:9224]	protein_coding
ENSG00000184293	CLECL1	-1,881721642	0,390890793	1,48E-06	2,99E-05	TRUE	FALSE	C-type lectin like 1 [Source:HGNC Symbol;Acc:HGNC:24462]	protein_coding
ENSG00000184305	CCSER1	-2,348334403	0,876985428	0,007412188	0,037898672	TRUE	FALSE	coiled-coil serine rich protein 1 [Source:HGNC Symbol;Acc:HGNC:29349]	protein_coding
ENSG00000184441	AP001062.1	-1,07853961	0,30387364	0,000386252	0,003454477	TRUE	FALSE		antisense_RNA
ENSG00000184489	PTP4A3	-1,062288997	0,365935655	0,003696783	0,021690256	TRUE	FALSE	protein tyrosine phosphatase type IVA, member 3 [Source:HGNC Symbol;Acc:HGNC:9636]	protein_coding
ENSG00000184500	PROS1	1,128531223	0,359054329	0,001671885	0,011496195	FALSE	TRUE	protein S [Source:HGNC Symbol;Acc:HGNC:9456]	protein_coding
ENSG00000184557	SOCS3	2,154420569	0,213946654	7,51E-24	3,26E-21	FALSE	TRUE	suppressor of cytokine signaling 3 [Source:HGNC Symbol;Acc:HGNC:19391]	protein_coding
ENSG00000184588	PDE4B	1,837372264	0,454752629	5,34E-05	0,0006603	FALSE	TRUE	phosphodiesterase 4B [Source:HGNC Symbol;Acc:HGNC:8781]	protein_coding
ENSG00000184635	ZNF93	-1,117639601	0,323813037	0,000557487	0,004652508	TRUE	FALSE	zinc finger protein 93 [Source:HGNC Symbol;Acc:HGNC:13169]	protein_coding
ENSG00000184828	ZBTB7C	-5,242287333	1,338637507	9,00E-05	0,001018187	TRUE	FALSE	zinc finger and BTB domain containing 7C [Source:HGNC Symbol;Acc:HGNC:31700]	protein_coding
ENSG00000184838	PRR16	1,692733246	0,613667773	0,005808737	0,031369493	FALSE	TRUE	proline rich 16 [Source:HGNC Symbol;Acc:HGNC:29654]	protein_coding
ENSG00000184925	LCN12	-2,692594845	0,834728519	0,001256592	0,009095631	TRUE	FALSE	lipocalin 12 [Source:HGNC Symbol;Acc:HGNC:28733]	protein_coding
ENSG00000185015	CA13	1,605977984	0,301886157	1,04E-07	2,84E-06	FALSE	TRUE	carbonic anhydrase 13 [Source:HGNC Symbol;Acc:HGNC:14914]	protein_coding
ENSG00000185033	SEMA4B	1,172981077	0,250084602	2,73E-06	5,09E-05	FALSE	TRUE	semaphorin 4B [Source:HGNC Symbol;Acc:HGNC:10730]	protein_coding
ENSG00000185052	SLC24A3	2,474474734	0,375742861	4,53E-11	2,89E-09	FALSE	TRUE	solute carrier family 24 member 3 [Source:HGNC Symbol;Acc:HGNC:10977]	protein_coding
ENSG00000185198	PRSS57	1,886083521	0,291663416	1,00E-10	5,80E-09	FALSE	TRUE	protease, serine 57 [Source:HGNC Symbol;Acc:HGNC:31397]	protein_coding
ENSG00000185272	RBM11	-2,786558651	0,454839477	8,99E-10	4,11E-08	TRUE	FALSE	RNA binding motif protein 11 [Source:HGNC Symbol;Acc:HGNC:9897]	protein_coding
ENSG00000185278	ZBTB37	1,070536204	0,231360121	3,71E-06	6,60E-05	FALSE	TRUE	zinc finger and BTB domain containing 37 [Source:HGNC Symbol;Acc:HGNC:28365]	protein_coding
ENSG00000185291	IL3RA	3,722150236	0,310051242	3,35E-33	3,16E-30	FALSE	TRUE	interleukin 3 receptor subunit alpha [Source:HGNC Symbol;Acc:HGNC:6012]	protein_coding
ENSG00000185432	METTL7A	-1,30148429	0,313830528	3,37E-05	0,000452193	TRUE	FALSE	methyltransferase like 7A [Source:HGNC Symbol;Acc:HGNC:24550]	protein_coding
ENSG00000185527	PDE6G	-2,616341814	0,466223893	2,00E-08	6,49E-07	TRUE	FALSE	phosphodiesterase 6G [Source:HGNC Symbol;Acc:HGNC:8789]	protein_coding
ENSG00000185561	TLCD2	-1,536855543	0,319950844	1,56E-06	3,13E-05	TRUE	FALSE	TLC domain containing 2 [Source:HGNC Symbol;Acc:HGNC:33522]	protein_coding
ENSG00000185567	AHNAK2	-2,011546895	0,324410797	5,62E-10	2,73E-08	TRUE	FALSE	AHNAK nucleoprotein 2 [Source:HGNC Symbol;Acc:HGNC:20125]	protein_coding
ENSG00000185607	ACTBP7	-1,062302574	0,409801245	0,009535363	0,04605187	TRUE	FALSE	actin, beta pseudogene 7 [Source:HGNC Symbol;Acc:HGNC:140]	processed_pseudogene
ENSG00000185640	KRT79	-3,08371271	0,943736474	0,0010848	0,008061751	TRUE	FALSE	keratin 79 [Source:HGNC Symbol;Acc:HGNC:28930]	protein_coding
ENSG00000185896	LAMP1	1,08187393	0,1512777	8,58E-13	7,70E-11	FALSE	TRUE	lysosomal associated membrane protein 1 [Source:HGNC Symbol;Acc:HGNC:6499]	protein_coding
ENSG00000185920	PTCH1	1,157656709	0,394654026	0,003353302	0,020048723	FALSE	TRUE	patched 1 [Source:HGNC Symbol;Acc:HGNC:9585]	protein_coding
ENSG00000185950	IRS2	1,496393531	0,337673223	9,36E-06	0,000147906	FALSE	TRUE	insulin receptor substrate 2 [Source:HGNC Symbol;Acc:HGNC:6126]	protein_coding
ENSG00000185960	SHOX	6,421340145	1,691117691	0,0001464	0,001535041	FALSE	TRUE	short stature homeobox [Source:HGNC Symbol;Acc:HGNC:10853]	protein_coding
ENSG00000186047	DLEU7	4,448959026	0,725258813	8,55E-10	3,97E-08	FALSE	TRUE	deleted in lymphocytic leukemia, 7 [Source:HGNC Symbol;Acc:HGNC:17567]	protein_coding
ENSG00000186074	CD300LF	2,888250654	0,44108625	5,83E-11	3,62E-09	FALSE	TRUE	CD300 molecule like family member f [Source:HGNC Symbol;Acc:HGNC:29883]	protein_coding
ENSG00000186115	CYP4F2	-5,464829854	1,507654342	0,000289271	0,002714572	TRUE	FALSE	cytochrome P450 family 4 subfamily F member 2 [Source:HGNC Symbol;Acc:HGNC:2645]	protein_coding
ENSG00000186152	LILRP1	1,280211748	0,301050032	2,11E-05	0,00029783	FALSE	TRUE	leukocyte immunoglobulin-like receptor pseudogene 1 [Source:HGNC Symbol;Acc:HGNC:15496]	unprocessed_pseudogene
ENSG00000186174	BCL9L	1,633019261	0,414748704	8,24E-05	0,00095001	FALSE	TRUE	B-cell CLL/lymphoma 9 like [Source:HGNC Symbol;Acc:HGNC:23688]	protein_coding
ENSG00000186188	FFAR4	-2,825292738	0,457125238	6,39E-10	3,06E-08	TRUE	FALSE	free fatty acid receptor 4 [Source:HGNC Symbol;Acc:HGNC:19061]	protein_coding
ENSG00000186197	EDARADD	1,924902261	0,496560527	0,000105983	0,001168823	FALSE	TRUE	EDAR associated death domain [Source:HGNC Symbol;Acc:HGNC:14341]	protein_coding
ENSG00000186205	MARC1	-1,426384731	0,411954041	0,000535212	0,004497724	TRUE	FALSE	mitochondrial amidoxime reducing component 1 [Source:HGNC Symbol;Acc:HGNC:26189]	protein_coding
ENSG00000186281	GPAT2	-2,00993507	0,295673221	1,06E-11	7,77E-10	TRUE	FALSE	glycerol-3-phosphate acyltransferase 2, mitochondrial [Source:HGNC Symbol;Acc:HGNC:27168]	protein_coding
ENSG00000186310	NAP1L3	1,785342014	0,553536846	0,001258251	0,009104608	FALSE	TRUE	nucleosome assembly protein 1 like 3 [Source:HGNC Symbol;Acc:HGNC:7639]	protein_coding
ENSG00000186314	PRELID2	-1,575915629	0,277831822	1,41E-08	4,81E-07	TRUE	FALSE	PRELI domain containing 2 [Source:HGNC Symbol;Acc:HGNC:28306]	protein_coding
ENSG00000186318	BACE1	-1,811486582	0,183251251	4,82E-23	1,94E-20	TRUE	FALSE	beta-secretase 1 [Source:HGNC Symbol;Acc:HGNC:933]	protein_coding
ENSG00000186340	THBS2	6,083406587	2,125228194	0,004203502	0,024124067	FALSE	TRUE	thrombospondin 2 [Source:HGNC Symbol;Acc:HGNC:11786]	protein_coding
ENSG00000186352	ANKRD37	-1,303947188	0,267704716	1,11E-06	2,34E-05	TRUE	FALSE	ankyrin repeat domain 37 [Source:HGNC Symbol;Acc:HGNC:29593]	protein_coding
ENSG00000186407	CD300E	9,171001683	1,361743373	1,64E-11	1,16E-09	FALSE	TRUE	CD300e molecule [Source:HGNC Symbol;Acc:HGNC:28874]	protein_coding
ENSG00000186417	GLDN	-3,77910997	0,928257498	4,68E-05	0,000591556	TRUE	FALSE	gliomedin [Source:HGNC Symbol;Acc:HGNC:29514]	protein_coding
ENSG00000186431	FCAR	4,83150191	0,613455675	3,38E-15	4,35E-13	FALSE	TRUE	Fc fragment of IgA receptor [Source:HGNC Symbol;Acc:HGNC:3608]	protein_coding
ENSG00000186462	NAP1L2	2,525665856	0,555282312	5,40E-06	9,15E-05	FALSE	TRUE	nucleosome assembly protein 1 like 2 [Source:HGNC Symbol;Acc:HGNC:7638]	protein_coding
ENSG00000186529	CYP4F3	-1,817909077	0,70961228	0,010412098	0,049162582	TRUE	FALSE	cytochrome P450 family 4 subfamily F member 3 [Source:HGNC Symbol;Acc:HGNC:2646]	protein_coding
ENSG00000186567	CEACAM19	1,255226836	0,401010765	0,001747126	0,011874444	FALSE	TRUE	carcinoembryonic antigen related cell adhesion molecule 19 [Source:HGNC Symbol;Acc:HGNC:31951]	protein_coding
ENSG00000186583	SPATC1	1,762209945	0,632330397	0,005322311	0,029148548	FALSE	TRUE	spermatogenesis and centriole associated 1 [Source:HGNC Symbol;Acc:HGNC:30510]	protein_coding
ENSG00000186792	HYAL3	-1,344618327	0,343700097	9,15E-05	0,001033381	TRUE	FALSE	hyaluronoglucosaminidase 3 [Source:HGNC Symbol;Acc:HGNC:5322]	protein_coding
ENSG00000186810	CXCR3	1,28367826	0,275009326	3,04E-06	5,56E-05	FALSE	TRUE	C-X-C motif chemokine receptor 3 [Source:HGNC Symbol;Acc:HGNC:4540]	protein_coding
ENSG00000186831	KRT17P2	-4,232608929	1,293472666	0,001066826	0,007958137	TRUE	FALSE	keratin 17 pseudogene 2 [Source:HGNC Symbol;Acc:HGNC:6429]	transcribed_unprocessed_pseudogene
ENSG00000186854	TRABD2A	-1,211688856	0,298772268	5,00E-05	0,000625611	TRUE	FALSE	TraB domain containing 2A [Source:HGNC Symbol;Acc:HGNC:27013]	protein_coding
ENSG00000186994	KANK3	-2,654937918	0,611426634	1,41E-05	0,000210526	TRUE	FALSE	KN motif and ankyrin repeat domains 3 [Source:HGNC Symbol;Acc:HGNC:24796]	protein_coding
ENSG00000187037	GPR141	1,153321328	0,372693612	0,001971076	0,013045387	FALSE	TRUE	G protein-coupled receptor 141 [Source:HGNC Symbol;Acc:HGNC:19997]	protein_coding
ENSG00000187116	LILRA5	2,22200266	0,178827084	1,90E-35	2,17E-32	FALSE	TRUE	leukocyte immunoglobulin like receptor A5 [Source:HGNC Symbol;Acc:HGNC:16309]	protein_coding
ENSG00000187134	AKR1C1	1,995823014	0,325481302	8,68E-10	4,02E-08	FALSE	TRUE	aldo-keto reductase family 1 member C1 [Source:HGNC Symbol;Acc:HGNC:384]	protein_coding
ENSG00000187554	TLR5	1,76289411	0,586002879	0,002626817	0,016500242	FALSE	TRUE	toll like receptor 5 [Source:HGNC Symbol;Acc:HGNC:11851]	protein_coding
ENSG00000187583	PLEKHN1	-1,135676408	0,303913169	0,000186344	0,001874226	TRUE	FALSE	pleckstrin homology domain containing N1 [Source:HGNC Symbol;Acc:HGNC:25284]	protein_coding
ENSG00000187688	TRPV2	-1,649321527	0,122843366	4,25E-41	9,22E-38	TRUE	FALSE	transient receptor potential cation channel subfamily V member 2 [Source:HGNC Symbol;Acc:HGNC:18082]	protein_coding
ENSG00000187699	C2orf88	-1,943377896	0,693281256	0,005060465	0,028118728	TRUE	FALSE	chromosome 2 open reading frame 88 [Source:HGNC Symbol;Acc:HGNC:28191]	protein_coding
ENSG00000187815	ZFP69	-1,427317685	0,251841744	1,45E-08	4,91E-07	TRUE	FALSE	ZFP69 zinc finger protein [Source:HGNC Symbol;Acc:HGNC:24708]	protein_coding
ENSG00000187904	AC097382.1	2,658127488	0,94140296	0,004749043	0,026702606	FALSE	TRUE		sense_overlapping
ENSG00000187942	LDLRAD2	-6,354746016	1,141436407	2,59E-08	8,18E-07	TRUE	FALSE	low density lipoprotein receptor class A domain containing 2 [Source:HGNC Symbol;Acc:HGNC:32071]	protein_coding
ENSG00000187955	COL14A1	-5,676794147	1,371530241	3,49E-05	0,00046603	TRUE	FALSE	collagen type XIV alpha 1 chain [Source:HGNC Symbol;Acc:HGNC:2191]	protein_coding
ENSG00000188015	S100A3	-3,105232779	1,110207947	0,005158224	0,028465271	TRUE	FALSE	S100 calcium binding protein A3 [Source:HGNC Symbol;Acc:HGNC:10493]	protein_coding
ENSG00000188037	CLCN1	-2,931304684	0,672678052	1,31E-05	0,000197551	TRUE	FALSE	chloride voltage-gated channel 1 [Source:HGNC Symbol;Acc:HGNC:2019]	protein_coding
ENSG00000188056	TREML4	4,918638864	0,922398943	9,69E-08	2,68E-06	FALSE	TRUE	triggering receptor expressed on myeloid cells like 4 [Source:HGNC Symbol;Acc:HGNC:30807]	protein_coding
ENSG00000188089	PLA2G4E	5,972883368	2,009933263	0,002961729	0,018152395	FALSE	TRUE	phospholipase A2 group IVE [Source:HGNC Symbol;Acc:HGNC:24791]	protein_coding
ENSG00000188191	PRKAR1B	-1,191491551	0,187926193	2,29E-10	1,23E-08	TRUE	FALSE	protein kinase cAMP-dependent type I regulatory subunit beta [Source:HGNC Symbol;Acc:HGNC:9390]	protein_coding
ENSG00000188211	NCR3LG1	1,455083579	0,361021521	5,57E-05	0,000682625	FALSE	TRUE	natural killer cell cytotoxicity receptor 3 ligand 1 [Source:HGNC Symbol;Acc:HGNC:42400]	protein_coding
ENSG00000188282	RUFY4	1,238893849	0,353099086	0,000450422	0,003910801	FALSE	TRUE	RUN and FYVE domain containing 4 [Source:HGNC Symbol;Acc:HGNC:24804]	protein_coding
ENSG00000188283	ZNF383	1,193508164	0,405283982	0,003230916	0,019418584	FALSE	TRUE	zinc finger protein 383 [Source:HGNC Symbol;Acc:HGNC:18609]	protein_coding
ENSG00000188305	C19orf35	1,268776825	0,363669068	0,000485153	0,004164072	FALSE	TRUE	PEAK family member 3 [Source:HGNC Symbol;Acc:HGNC:24793]	protein_coding
ENSG00000188313	PLSCR1	2,747695892	0,270551975	3,12E-24	1,51E-21	FALSE	TRUE	phospholipid scramblase 1 [Source:HGNC Symbol;Acc:HGNC:9092]	protein_coding
ENSG00000188321	ZNF559	1,162259654	0,358896067	0,001201897	0,008768916	FALSE	TRUE	zinc finger protein 559 [Source:HGNC Symbol;Acc:HGNC:28197]	protein_coding
ENSG00000188343	FAM92A	-1,326519688	0,331572486	6,32E-05	0,000757056	TRUE	FALSE	family with sequence similarity 92 member A [Source:HGNC Symbol;Acc:HGNC:30452]	protein_coding
ENSG00000188389	PDCD1	-1,252161674	0,453625579	0,005774091	0,031201619	TRUE	FALSE	programmed cell death 1 [Source:HGNC Symbol;Acc:HGNC:8760]	protein_coding
ENSG00000188649	CC2D2B	-2,790374737	0,571927498	1,07E-06	2,26E-05	TRUE	FALSE	coiled-coil and C2 domain containing 2B [Source:HGNC Symbol;Acc:HGNC:31666]	protein_coding
ENSG00000188676	IDO2	3,374234645	0,871465862	0,000107987	0,001186112	FALSE	TRUE	indoleamine 2,3-dioxygenase 2 [Source:HGNC Symbol;Acc:HGNC:27269]	protein_coding
ENSG00000188687	SLC4A5	2,38185082	0,605857277	8,45E-05	0,00096735	FALSE	TRUE	solute carrier family 4 member 5 [Source:HGNC Symbol;Acc:HGNC:18168]	protein_coding
ENSG00000188716	DUPD1	-3,841953394	1,263338663	0,002357067	0,01508954	TRUE	FALSE	dual specificity phosphatase and pro isomerase domain containing 1 [Source:HGNC Symbol;Acc:HGNC:23481]	protein_coding
ENSG00000188778	ADRB3	3,337701565	0,909462129	0,000242576	0,002345705	FALSE	TRUE	adrenoceptor beta 3 [Source:HGNC Symbol;Acc:HGNC:288]	protein_coding
ENSG00000188897	AC099489.1	1,115239813	0,261966557	2,07E-05	0,00029286	FALSE	TRUE		protein_coding
ENSG00000189056	RELN	3,764651184	1,449080597	0,009377984	0,045496632	FALSE	TRUE	reelin [Source:HGNC Symbol;Acc:HGNC:9957]	protein_coding
ENSG00000189159	JPT1	-1,339471071	0,161360166	1,03E-16	1,72E-14	TRUE	FALSE	Jupiter microtubule associated homolog 1 [Source:HGNC Symbol;Acc:HGNC:14569]	protein_coding
ENSG00000189233	NUGGC	1,66004246	0,646924222	0,010286283	0,048684967	FALSE	TRUE	nuclear GTPase, germinal center associated [Source:HGNC Symbol;Acc:HGNC:33550]	protein_coding
ENSG00000189362	NEMP2	1,145102218	0,244584155	2,84E-06	5,26E-05	FALSE	TRUE	nuclear envelope integral membrane protein 2 [Source:HGNC Symbol;Acc:HGNC:33700]	protein_coding
ENSG00000196154	S100A4	-2,108452492	0,430431442	9,66E-07	2,08E-05	TRUE	FALSE	S100 calcium binding protein A4 [Source:HGNC Symbol;Acc:HGNC:10494]	protein_coding
ENSG00000196159	FAT4	1,909153163	0,645644842	0,003106772	0,018870924	FALSE	TRUE	FAT atypical cadherin 4 [Source:HGNC Symbol;Acc:HGNC:23109]	protein_coding
ENSG00000196218	RYR1	-1,187857008	0,436378846	0,006487294	0,034134139	TRUE	FALSE	ryanodine receptor 1 [Source:HGNC Symbol;Acc:HGNC:10483]	protein_coding
ENSG00000196275	GTF2IRD2	1,361868792	0,277769644	9,44E-07	2,04E-05	FALSE	TRUE	GTF2I repeat domain containing 2 [Source:HGNC Symbol;Acc:HGNC:30775]	protein_coding
ENSG00000196405	EVL	-1,024529448	0,348879624	0,003318026	0,019887106	TRUE	FALSE	Enah/Vasp-like [Source:HGNC Symbol;Acc:HGNC:20234]	protein_coding
ENSG00000196411	EPHB4	2,500008853	0,780739034	0,00136427	0,00973304	FALSE	TRUE	EPH receptor B4 [Source:HGNC Symbol;Acc:HGNC:3395]	protein_coding
ENSG00000196415	PRTN3	4,314463139	0,749321513	8,52E-09	3,03E-07	FALSE	TRUE	proteinase 3 [Source:HGNC Symbol;Acc:HGNC:9495]	protein_coding
ENSG00000196511	TPK1	-1,022040844	0,306429358	0,000852004	0,006609957	TRUE	FALSE	thiamin pyrophosphokinase 1 [Source:HGNC Symbol;Acc:HGNC:17358]	protein_coding
ENSG00000196517	SLC6A9	-1,924694273	0,702525118	0,006149896	0,032771777	TRUE	FALSE	solute carrier family 6 member 9 [Source:HGNC Symbol;Acc:HGNC:11056]	protein_coding
ENSG00000196542	SPTSSB	-4,393290731	1,583137248	0,005519261	0,030037782	TRUE	FALSE	serine palmitoyltransferase small subunit B [Source:HGNC Symbol;Acc:HGNC:24045]	protein_coding
ENSG00000196562	SULF2	-1,019717613	0,280186019	0,000273241	0,00258425	TRUE	FALSE	sulfatase 2 [Source:HGNC Symbol;Acc:HGNC:20392]	protein_coding
ENSG00000196588	MKL1	-1,082393696	0,148311098	2,92E-13	2,92E-11	TRUE	FALSE	megakaryoblastic leukemia (translocation) 1 [Source:HGNC Symbol;Acc:HGNC:14334]	protein_coding
ENSG00000196689	TRPV1	-1,16490683	0,328658175	0,000393459	0,003511696	TRUE	FALSE	transient receptor potential cation channel subfamily V member 1 [Source:HGNC Symbol;Acc:HGNC:12716]	protein_coding
ENSG00000196743	GM2A	-1,59726371	0,38728419	3,72E-05	0,00049125	TRUE	FALSE	GM2 ganglioside activator [Source:HGNC Symbol;Acc:HGNC:4367]	protein_coding
ENSG00000196747	HIST1H2AI	-4,690475506	1,336021938	0,000446799	0,003884745	TRUE	FALSE	histone cluster 1 H2A family member i [Source:HGNC Symbol;Acc:HGNC:4725]	protein_coding
ENSG00000196781	TLE1	-1,188383	0,324820432	0,000253612	0,002428213	TRUE	FALSE	transducin like enhancer of split 1 [Source:HGNC Symbol;Acc:HGNC:11837]	protein_coding
ENSG00000196787	HIST1H2AG	-1,203764026	0,43968441	0,006185337	0,032936388	TRUE	FALSE	histone cluster 1 H2A family member g [Source:HGNC Symbol;Acc:HGNC:4737]	protein_coding
ENSG00000196872	KIAA1211L	1,16376675	0,380214415	0,00220734	0,014283222	FALSE	TRUE	KIAA1211 like [Source:HGNC Symbol;Acc:HGNC:33454]	protein_coding
ENSG00000196876	SCN8A	2,222651497	0,792779051	0,005053237	0,028100136	FALSE	TRUE	sodium voltage-gated channel alpha subunit 8 [Source:HGNC Symbol;Acc:HGNC:10596]	protein_coding
ENSG00000196878	LAMB3	2,013126871	0,456089611	1,02E-05	0,000159189	FALSE	TRUE	laminin subunit beta 3 [Source:HGNC Symbol;Acc:HGNC:6490]	protein_coding
ENSG00000196917	HCAR1	-4,137821724	1,04401072	7,39E-05	0,000866874	TRUE	FALSE	hydroxycarboxylic acid receptor 1 [Source:HGNC Symbol;Acc:HGNC:4532]	protein_coding
ENSG00000196924	FLNA	-1,031805672	0,117644323	1,78E-18	4,06E-16	TRUE	FALSE	filamin A [Source:HGNC Symbol;Acc:HGNC:3754]	protein_coding
ENSG00000196932	TMEM26	-2,238515868	0,720135311	0,001880615	0,012584764	TRUE	FALSE	transmembrane protein 26 [Source:HGNC Symbol;Acc:HGNC:28550]	protein_coding
ENSG00000196950	SLC39A10	-1,490705337	0,175094163	1,68E-17	3,21E-15	TRUE	FALSE	solute carrier family 39 member 10 [Source:HGNC Symbol;Acc:HGNC:20861]	protein_coding
ENSG00000196979	AL360004.1	3,425830733	1,257494767	0,006443209	0,0339433	FALSE	TRUE		lincRNA
ENSG00000197057	DTHD1	1,151700987	0,390679953	0,003198993	0,019274102	FALSE	TRUE	death domain containing 1 [Source:HGNC Symbol;Acc:HGNC:37261]	protein_coding
ENSG00000197077	KIAA1671	-2,237207289	0,479244285	3,04E-06	5,55E-05	TRUE	FALSE	KIAA1671 [Source:HGNC Symbol;Acc:HGNC:29345]	protein_coding
ENSG00000197093	GAL3ST4	2,52688225	0,51349398	8,61E-07	1,88E-05	FALSE	TRUE	galactose-3-O-sulfotransferase 4 [Source:HGNC Symbol;Acc:HGNC:24145]	protein_coding
ENSG00000197168	NEK5	-4,290636908	0,912341499	2,57E-06	4,80E-05	TRUE	FALSE	NIMA related kinase 5 [Source:HGNC Symbol;Acc:HGNC:7748]	protein_coding
ENSG00000197210	AP000550.1	6,407399019	2,345093756	0,006290204	0,033379757	FALSE	TRUE		lincRNA
ENSG00000197249	SERPINA1	1,847674949	0,258497302	8,82E-13	7,82E-11	FALSE	TRUE	serpin family A member 1 [Source:HGNC Symbol;Acc:HGNC:8941]	protein_coding
ENSG00000197253	TPSB2	1,252552996	0,313395989	6,42E-05	0,000768445	FALSE	TRUE	tryptase beta 2 (gene/pseudogene) [Source:HGNC Symbol;Acc:HGNC:14120]	protein_coding
ENSG00000197256	KANK2	1,637447726	0,461419247	0,000387108	0,003460708	FALSE	TRUE	KN motif and ankyrin repeat domains 2 [Source:HGNC Symbol;Acc:HGNC:29300]	protein_coding
ENSG00000197272	IL27	6,194742566	1,541436163	5,85E-05	0,000710875	FALSE	TRUE	interleukin 27 [Source:HGNC Symbol;Acc:HGNC:19157]	protein_coding
ENSG00000197283	SYNGAP1	1,063351707	0,216328893	8,86E-07	1,93E-05	FALSE	TRUE	synaptic Ras GTPase activating protein 1 [Source:HGNC Symbol;Acc:HGNC:11497]	protein_coding
ENSG00000197291	RAMP2-AS1	-4,269477676	1,620336101	0,00841538	0,041769137	TRUE	FALSE	RAMP2 antisense RNA 1 [Source:HGNC Symbol;Acc:HGNC:44358]	lincRNA
ENSG00000197444	OGDHL	-4,442952414	1,174558839	0,000155164	0,001615234	TRUE	FALSE	oxoglutarate dehydrogenase like [Source:HGNC Symbol;Acc:HGNC:25590]	protein_coding
ENSG00000197448	GSTK1	-1,014394799	0,133122929	2,54E-14	2,88E-12	TRUE	FALSE	glutathione S-transferase kappa 1 [Source:HGNC Symbol;Acc:HGNC:16906]	protein_coding
ENSG00000197461	PDGFA	-1,192218618	0,335546826	0,000380775	0,003413287	TRUE	FALSE	platelet derived growth factor subunit A [Source:HGNC Symbol;Acc:HGNC:8799]	protein_coding
ENSG00000197520	FAM177B	4,759252032	1,308427538	0,000275422	0,002601477	FALSE	TRUE	family with sequence similarity 177 member B [Source:HGNC Symbol;Acc:HGNC:34395]	protein_coding
ENSG00000197536	C5orf56	1,21233095	0,252003913	1,50E-06	3,03E-05	FALSE	TRUE	chromosome 5 open reading frame 56 [Source:HGNC Symbol;Acc:HGNC:33838]	protein_coding
ENSG00000197561	ELANE	5,44953511	0,798885878	9,01E-12	6,82E-10	FALSE	TRUE	elastase, neutrophil expressed [Source:HGNC Symbol;Acc:HGNC:3309]	protein_coding
ENSG00000197614	MFAP5	6,191457886	1,526275755	4,98E-05	0,000623608	FALSE	TRUE	microfibril associated protein 5 [Source:HGNC Symbol;Acc:HGNC:29673]	protein_coding
ENSG00000197629	MPEG1	3,115234808	0,823899046	0,000156144	0,001621285	FALSE	TRUE	macrophage expressed 1 [Source:HGNC Symbol;Acc:HGNC:29619]	protein_coding
ENSG00000197632	SERPINB2	3,171758659	0,971091526	0,001090094	0,008095548	FALSE	TRUE	serpin family B member 2 [Source:HGNC Symbol;Acc:HGNC:8584]	protein_coding
ENSG00000197696	NMB	-1,738128168	0,471459461	0,000227184	0,002219205	TRUE	FALSE	neuromedin B [Source:HGNC Symbol;Acc:HGNC:7842]	protein_coding
ENSG00000197872	FAM49A	1,241769557	0,20287422	9,31E-10	4,23E-08	FALSE	TRUE	family with sequence similarity 49 member A [Source:HGNC Symbol;Acc:HGNC:25373]	protein_coding
ENSG00000197903	HIST1H2BK	-1,935911845	0,385624905	5,16E-07	1,19E-05	TRUE	FALSE	histone cluster 1 H2B family member k [Source:HGNC Symbol;Acc:HGNC:13954]	protein_coding
ENSG00000197928	ZNF677	-1,059914928	0,366035137	0,003783567	0,022103892	TRUE	FALSE	zinc finger protein 677 [Source:HGNC Symbol;Acc:HGNC:28730]	protein_coding
ENSG00000197951	ZNF71	-1,13274131	0,375683728	0,002568555	0,016195174	TRUE	FALSE	zinc finger protein 71 [Source:HGNC Symbol;Acc:HGNC:13141]	protein_coding
ENSG00000197993	KEL	2,324585996	0,780227266	0,002888414	0,0177985	FALSE	TRUE	Kell blood group, metallo-endopeptidase [Source:HGNC Symbol;Acc:HGNC:6308]	protein_coding
ENSG00000198019	FCGR1B	6,849917008	1,640630693	2,98E-05	0,000404621	FALSE	TRUE	Fc fragment of IgG receptor Ib [Source:HGNC Symbol;Acc:HGNC:3614]	protein_coding
ENSG00000198046	ZNF667	-1,470996367	0,530477873	0,005554816	0,03019345	TRUE	FALSE	zinc finger protein 667 [Source:HGNC Symbol;Acc:HGNC:28854]	protein_coding
ENSG00000198142	SOWAHC	1,21607411	0,259613964	2,81E-06	5,22E-05	FALSE	TRUE	sosondowah ankyrin repeat domain family member C [Source:HGNC Symbol;Acc:HGNC:26149]	protein_coding
ENSG00000198208	RPS6KL1	-2,491662112	0,561415614	9,07E-06	0,000143906	TRUE	FALSE	ribosomal protein S6 kinase like 1 [Source:HGNC Symbol;Acc:HGNC:20222]	protein_coding
ENSG00000198223	CSF2RA	1,029468373	0,242545841	2,19E-05	0,000307024	FALSE	TRUE	colony stimulating factor 2 receptor alpha subunit [Source:HGNC Symbol;Acc:HGNC:2435]	protein_coding
ENSG00000198324	FAM109A	-1,562368453	0,476205412	0,001034871	0,007762428	TRUE	FALSE	family with sequence similarity 109 member A [Source:HGNC Symbol;Acc:HGNC:26509]	protein_coding
ENSG00000198467	TPM2	-2,015055044	0,439994305	4,66E-06	8,06E-05	TRUE	FALSE	tropomyosin 2 [Source:HGNC Symbol;Acc:HGNC:12011]	protein_coding
ENSG00000198488	B3GNT6	-4,892966626	1,711265442	0,004246198	0,024313682	TRUE	FALSE	UDP-GlcNAc:betaGal beta-1,3-N-acetylglucosaminyltransferase 6 [Source:HGNC Symbol;Acc:HGNC:24141]	protein_coding
ENSG00000198513	ATL1	-1,428969621	0,335514627	2,05E-05	0,00029063	TRUE	FALSE	atlastin GTPase 1 [Source:HGNC Symbol;Acc:HGNC:11231]	protein_coding
ENSG00000198515	CNGA1	-3,932004557	1,156085059	0,00067106	0,005409082	TRUE	FALSE	cyclic nucleotide gated channel alpha 1 [Source:HGNC Symbol;Acc:HGNC:2148]	protein_coding
ENSG00000198520	C1orf228	1,222540594	0,35059057	0,000488308	0,004178478	FALSE	TRUE	chromosome 1 open reading frame 228 [Source:HGNC Symbol;Acc:HGNC:34345]	protein_coding
ENSG00000198556	ZNF789	-1,064420276	0,227613285	2,92E-06	5,37E-05	TRUE	FALSE	zinc finger protein 789 [Source:HGNC Symbol;Acc:HGNC:27801]	protein_coding
ENSG00000198574	SH2D1B	2,33913759	0,269277402	3,73E-18	8,10E-16	FALSE	TRUE	SH2 domain containing 1B [Source:HGNC Symbol;Acc:HGNC:30416]	protein_coding
ENSG00000198648	STK39	-1,184752823	0,236658655	5,55E-07	1,27E-05	TRUE	FALSE	serine/threonine kinase 39 [Source:HGNC Symbol;Acc:HGNC:17717]	protein_coding
ENSG00000198682	PAPSS2	1,626637243	0,28681404	1,42E-08	4,83E-07	FALSE	TRUE	3'-phosphoadenosine 5'-phosphosulfate synthase 2 [Source:HGNC Symbol;Acc:HGNC:8604]	protein_coding
ENSG00000198719	DLL1	4,026538726	0,833059325	1,34E-06	2,75E-05	FALSE	TRUE	delta like canonical Notch ligand 1 [Source:HGNC Symbol;Acc:HGNC:2908]	protein_coding
ENSG00000198736	MSRB1	-1,171480951	0,253423879	3,79E-06	6,74E-05	TRUE	FALSE	methionine sulfoxide reductase B1 [Source:HGNC Symbol;Acc:HGNC:14133]	protein_coding
ENSG00000198756	COLGALT2	1,195872578	0,40868521	0,003431899	0,020434242	FALSE	TRUE	collagen beta(1-O)galactosyltransferase 2 [Source:HGNC Symbol;Acc:HGNC:16790]	protein_coding
ENSG00000198780	FAM169A	1,432233052	0,403798712	0,000389795	0,003483289	FALSE	TRUE	family with sequence similarity 169 member A [Source:HGNC Symbol;Acc:HGNC:29138]	protein_coding
ENSG00000198795	ZNF521	1,60968062	0,496601923	0,001189482	0,008699215	FALSE	TRUE	zinc finger protein 521 [Source:HGNC Symbol;Acc:HGNC:24605]	protein_coding
ENSG00000198796	ALPK2	2,32530781	0,70828883	0,001027109	0,007723088	FALSE	TRUE	alpha kinase 2 [Source:HGNC Symbol;Acc:HGNC:20565]	protein_coding
ENSG00000198814	GK	2,258496194	0,153766889	7,72E-49	2,79E-45	FALSE	TRUE	glycerol kinase [Source:HGNC Symbol;Acc:HGNC:4289]	protein_coding
ENSG00000198829	SUCNR1	-1,654003711	0,405224293	4,47E-05	0,000570403	TRUE	FALSE	succinate receptor 1 [Source:HGNC Symbol;Acc:HGNC:4542]	protein_coding
ENSG00000198832	SELENOM	2,200507872	0,418380347	1,44E-07	3,80E-06	FALSE	TRUE	selenoprotein M [Source:HGNC Symbol;Acc:HGNC:30397]	protein_coding
ENSG00000198844	ARHGEF15	-9,753624447	2,675721832	0,000267152	0,002537391	TRUE	FALSE	Rho guanine nucleotide exchange factor 15 [Source:HGNC Symbol;Acc:HGNC:15590]	protein_coding
ENSG00000198848	CES1	3,291635867	0,615428205	8,87E-08	2,48E-06	FALSE	TRUE	carboxylesterase 1 [Source:HGNC Symbol;Acc:HGNC:1863]	protein_coding
ENSG00000198876	DCAF12	1,260481473	0,263336423	1,70E-06	3,36E-05	FALSE	TRUE	DDB1 and CUL4 associated factor 12 [Source:HGNC Symbol;Acc:HGNC:19911]	protein_coding
ENSG00000198910	L1CAM	1,104055142	0,301102907	0,000245697	0,002369145	FALSE	TRUE	L1 cell adhesion molecule [Source:HGNC Symbol;Acc:HGNC:6470]	protein_coding
ENSG00000198938	MT-CO3	-1,120766825	0,206760182	5,94E-08	1,74E-06	TRUE	FALSE	mitochondrially encoded cytochrome c oxidase III [Source:HGNC Symbol;Acc:HGNC:7422]	protein_coding
ENSG00000198944	SOWAHA	-6,174644761	1,531109813	5,51E-05	0,000677745	TRUE	FALSE	sosondowah ankyrin repeat domain family member A [Source:HGNC Symbol;Acc:HGNC:27033]	protein_coding
ENSG00000200084	SNORD68	1,97502584	0,735762356	0,007267626	0,037308863	FALSE	TRUE	small nucleolar RNA, C/D box 68 [Source:HGNC Symbol;Acc:HGNC:32729]	snoRNA
ENSG00000203395	AC015969.1	-5,591028396	1,562138607	0,000344798	0,003138009	TRUE	FALSE		antisense_RNA
ENSG00000203485	INF2	-1,234672288	0,174880735	1,66E-12	1,43E-10	TRUE	FALSE	inverted formin, FH2 and WH2 domain containing [Source:HGNC Symbol;Acc:HGNC:23791]	protein_coding
ENSG00000203520	AP000753.1	5,970021483	1,28915826	3,64E-06	6,50E-05	FALSE	TRUE		antisense_RNA
ENSG00000203782	LOR	-2,309329844	0,828282901	0,00530193	0,029066251	TRUE	FALSE	loricrin [Source:HGNC Symbol;Acc:HGNC:6663]	protein_coding
ENSG00000203797	DDO	-2,688480566	0,447669968	1,91E-09	8,04E-08	TRUE	FALSE	D-aspartate oxidase [Source:HGNC Symbol;Acc:HGNC:2727]	protein_coding
ENSG00000204131	NHSL2	1,868870948	0,355414626	1,45E-07	3,82E-06	FALSE	TRUE	NHS like 2 [Source:HGNC Symbol;Acc:HGNC:33737]	protein_coding
ENSG00000204161	C10orf128	-1,965951003	0,426794121	4,10E-06	7,24E-05	TRUE	FALSE	chromosome 10 open reading frame 128 [Source:HGNC Symbol;Acc:HGNC:27274]	protein_coding
ENSG00000204252	HLA-DOA	1,195074837	0,220536337	6,00E-08	1,75E-06	FALSE	TRUE	major histocompatibility complex, class II, DO alpha [Source:HGNC Symbol;Acc:HGNC:4936]	protein_coding
ENSG00000204323	SMIM5	1,604218859	0,580034892	0,005679585	0,030779184	FALSE	TRUE	small integral membrane protein 5 [Source:HGNC Symbol;Acc:HGNC:40030]	protein_coding
ENSG00000204381	LAYN	-1,469410737	0,495150451	0,003001302	0,018369016	TRUE	FALSE	layilin [Source:HGNC Symbol;Acc:HGNC:29471]	protein_coding
ENSG00000204434	POTEKP	-1,037720064	0,253660791	4,30E-05	0,000551623	TRUE	FALSE	POTE ankyrin domain family member K, pseudogene [Source:HGNC Symbol;Acc:HGNC:30182]	unprocessed_pseudogene
ENSG00000204472	AIF1	2,914475899	0,371813356	4,56E-15	5,75E-13	FALSE	TRUE	allograft inflammatory factor 1 [Source:HGNC Symbol;Acc:HGNC:352]	protein_coding
ENSG00000204531	POU5F1	3,973443369	1,4719707	0,006946383	0,035982991	FALSE	TRUE	POU class 5 homeobox 1 [Source:HGNC Symbol;Acc:HGNC:9221]	protein_coding
ENSG00000204577	LILRB3	1,696238209	0,121812702	4,47E-44	1,21E-40	FALSE	TRUE	leukocyte immunoglobulin like receptor B3 [Source:HGNC Symbol;Acc:HGNC:6607]	protein_coding
ENSG00000204580	DDR1	3,452211012	0,439076794	3,77E-15	4,78E-13	FALSE	TRUE	discoidin domain receptor tyrosine kinase 1 [Source:HGNC Symbol;Acc:HGNC:2730]	protein_coding
ENSG00000204634	TBC1D8	-1,663045501	0,364095845	4,93E-06	8,47E-05	TRUE	FALSE	TBC1 domain family member 8 [Source:HGNC Symbol;Acc:HGNC:17791]	protein_coding
ENSG00000204681	GABBR1	1,108175619	0,299241919	0,000212833	0,002099328	FALSE	TRUE	gamma-aminobutyric acid type B receptor subunit 1 [Source:HGNC Symbol;Acc:HGNC:4070]	protein_coding
ENSG00000205213	LGR4	-2,550146751	0,378474178	1,61E-11	1,14E-09	TRUE	FALSE	leucine rich repeat containing G protein-coupled receptor 4 [Source:HGNC Symbol;Acc:HGNC:13299]	protein_coding
ENSG00000205307	SAP25	1,004376578	0,345576712	0,003656394	0,021499753	FALSE	TRUE	Sin3A associated protein 25 [Source:HGNC Symbol;Acc:HGNC:41908]	protein_coding
ENSG00000205336	ADGRG1	1,253264594	0,323712657	0,000108153	0,001186727	FALSE	TRUE	adhesion G protein-coupled receptor G1 [Source:HGNC Symbol;Acc:HGNC:4512]	protein_coding
ENSG00000205358	MT1H	2,775744409	0,796062058	0,000488756	0,004178478	FALSE	TRUE	metallothionein 1H [Source:HGNC Symbol;Acc:HGNC:7400]	protein_coding
ENSG00000205396	LINC00661	4,483023216	1,299434166	0,000560626	0,004671524	FALSE	TRUE	long intergenic non-protein coding RNA 661 [Source:HGNC Symbol;Acc:HGNC:27002]	processed_transcript
ENSG00000205403	CFI	-4,490951168	1,45702043	0,002054186	0,013472256	TRUE	FALSE	complement factor I [Source:HGNC Symbol;Acc:HGNC:5394]	protein_coding
ENSG00000205476	CCDC85C	-2,115546697	0,174908261	1,12E-33	1,11E-30	TRUE	FALSE	coiled-coil domain containing 85C [Source:HGNC Symbol;Acc:HGNC:35459]	protein_coding
ENSG00000205755	CRLF2	2,682222327	0,920584581	0,003572786	0,021070897	FALSE	TRUE	cytokine receptor like factor 2 [Source:HGNC Symbol;Acc:HGNC:14281]	protein_coding
ENSG00000205809	KLRC2	1,393853021	0,358751606	0,000102209	0,001134118	FALSE	TRUE	killer cell lectin like receptor C2 [Source:HGNC Symbol;Acc:HGNC:6375]	protein_coding
ENSG00000205810	KLRC3	1,213506524	0,472386025	0,010202559	0,048425918	FALSE	TRUE	killer cell lectin like receptor C3 [Source:HGNC Symbol;Acc:HGNC:6376]	protein_coding
ENSG00000205846	CLEC6A	4,025966657	0,398872718	5,91E-24	2,67E-21	FALSE	TRUE	C-type lectin domain containing 6A [Source:HGNC Symbol;Acc:HGNC:14556]	protein_coding
ENSG00000205885	C1RL-AS1	1,237488146	0,366287337	0,000728923	0,005789525	FALSE	TRUE	C1RL antisense RNA 1 [Source:HGNC Symbol;Acc:HGNC:27461]	antisense_RNA
ENSG00000206120	EGFEM1P	-4,887848384	0,853726999	1,03E-08	3,59E-07	TRUE	FALSE	EGF like and EMI domain containing 1, pseudogene [Source:HGNC Symbol;Acc:HGNC:25149]	transcribed_unitary_pseudogene
ENSG00000206262	FOXL2NB	19,89623058	2,865517767	3,83E-12	3,07E-10	FALSE	TRUE	FOXL2 neighbor [Source:HGNC Symbol;Acc:HGNC:34428]	protein_coding
ENSG00000206337	HCP5	-1,20601184	0,399449238	0,002534543	0,016008607	TRUE	FALSE	HLA complex P5 (non-protein coding) [Source:HGNC Symbol;Acc:HGNC:21659]	sense_overlapping
ENSG00000207118	SNORD14D	2,57549127	1,004360533	0,010338131	0,048877098	FALSE	TRUE	small nucleolar RNA, C/D box 14D [Source:HGNC Symbol;Acc:HGNC:30353]	snoRNA
ENSG00000210082	MT-RNR2	-1,193353195	0,198277794	1,76E-09	7,49E-08	TRUE	FALSE	mitochondrially encoded 16S RNA [Source:HGNC Symbol;Acc:HGNC:7471]	Mt_rRNA
ENSG00000210135	MT-TN	-1,713905871	0,654041137	0,008780445	0,04313741	TRUE	FALSE	mitochondrially encoded tRNA asparagine [Source:HGNC Symbol;Acc:HGNC:7493]	Mt_tRNA
ENSG00000210151	MT-TS1	-1,401843962	0,499740356	0,005029401	0,027996269	TRUE	FALSE	mitochondrially encoded tRNA serine 1 (UCN) [Source:HGNC Symbol;Acc:HGNC:7497]	Mt_tRNA
ENSG00000210156	MT-TK	1,09832616	0,27631863	7,04E-05	0,000832152	FALSE	TRUE	mitochondrially encoded tRNA lysine [Source:HGNC Symbol;Acc:HGNC:7489]	Mt_tRNA
ENSG00000211455	STK38L	-1,022319229	0,175989225	6,29E-09	2,31E-07	TRUE	FALSE	serine/threonine kinase 38 like [Source:HGNC Symbol;Acc:HGNC:17848]	protein_coding
ENSG00000211459	MT-RNR1	-1,1844131	0,208085483	1,26E-08	4,30E-07	TRUE	FALSE	mitochondrially encoded 12S RNA [Source:HGNC Symbol;Acc:HGNC:7470]	Mt_rRNA
ENSG00000211592	IGKC	2,17859498	0,408079996	9,36E-08	2,60E-06	FALSE	TRUE	immunoglobulin kappa constant [Source:HGNC Symbol;Acc:HGNC:5716]	IG_C_gene
ENSG00000211597	IGKJ1	2,252757155	0,835948897	0,007042026	0,03639162	FALSE	TRUE	immunoglobulin kappa joining 1 [Source:HGNC Symbol;Acc:HGNC:5719]	IG_J_gene
ENSG00000211598	IGKV4-1	2,252532666	0,732131599	0,002093218	0,013662226	FALSE	TRUE	immunoglobulin kappa variable 4-1 [Source:HGNC Symbol;Acc:HGNC:5834]	IG_V_gene
ENSG00000211644	IGLV1-51	1,990397243	0,711041531	0,005121829	0,028372049	FALSE	TRUE	immunoglobulin lambda variable 1-51 [Source:HGNC Symbol;Acc:HGNC:5882]	IG_V_gene
ENSG00000211659	IGLV3-25	2,478685697	0,900103402	0,005891156	0,031696348	FALSE	TRUE	immunoglobulin lambda variable 3-25 [Source:HGNC Symbol;Acc:HGNC:5908]	IG_V_gene
ENSG00000211666	IGLV2-14	2,367994375	0,516504466	4,55E-06	7,89E-05	FALSE	TRUE	immunoglobulin lambda variable 2-14 [Source:HGNC Symbol;Acc:HGNC:5888]	IG_V_gene
ENSG00000211673	IGLV3-1	2,839164438	0,920095532	0,002030546	0,013369708	FALSE	TRUE	immunoglobulin lambda variable 3-1 [Source:HGNC Symbol;Acc:HGNC:5896]	IG_V_gene
ENSG00000211677	IGLC2	1,896023862	0,366860823	2,36E-07	5,89E-06	FALSE	TRUE	immunoglobulin lambda constant 2 [Source:HGNC Symbol;Acc:HGNC:5856]	IG_C_gene
ENSG00000211679	IGLC3	1,845180136	0,361747645	3,38E-07	8,16E-06	FALSE	TRUE	immunoglobulin lambda constant 3 (Kern-Oz+ marker) [Source:HGNC Symbol;Acc:HGNC:5857]	IG_C_gene
ENSG00000211689	TRGC1	1,521032732	0,273697973	2,74E-08	8,63E-07	FALSE	TRUE	T-cell receptor gamma constant 1 [Source:HGNC Symbol;Acc:HGNC:12275]	TR_C_gene
ENSG00000211694	TRGV10	2,386670221	0,403956791	3,46E-09	1,34E-07	FALSE	TRUE	T-cell receptor gamma variable 10 (non-functional) [Source:HGNC Symbol;Acc:HGNC:12285]	TR_V_gene
ENSG00000211695	TRGV9	1,729610842	0,555265116	0,001839898	0,012365643	FALSE	TRUE	T-cell receptor gamma variable 9 [Source:HGNC Symbol;Acc:HGNC:12295]	TR_V_gene
ENSG00000211696	TRGV8	1,82158951	0,43568977	2,90E-05	0,000395001	FALSE	TRUE	T-cell receptor gamma variable 8 [Source:HGNC Symbol;Acc:HGNC:12294]	TR_V_gene
ENSG00000211697	TRGV5	1,212306975	0,296117113	4,24E-05	0,000546211	FALSE	TRUE	T-cell receptor gamma variable 5 [Source:HGNC Symbol;Acc:HGNC:12290]	TR_V_gene
ENSG00000211724	TRBV6-6	1,364508386	0,516842915	0,008288563	0,041328623	FALSE	TRUE	T-cell receptor beta variable 6-6 [Source:HGNC Symbol;Acc:HGNC:12231]	TR_V_gene
ENSG00000211770	TRBJ2-6	1,527440898	0,581798514	0,008655287	0,042627007	FALSE	TRUE	T-cell receptor beta joining 2-6 [Source:HGNC Symbol;Acc:HGNC:12174]	TR_J_gene
ENSG00000211821	TRDV2	2,469627369	0,375524236	4,82E-11	3,05E-09	FALSE	TRUE	T-cell receptor delta variable 2 [Source:HGNC Symbol;Acc:HGNC:12263]	TR_V_gene
ENSG00000211829	TRDC	1,583489936	0,186762086	2,28E-17	4,19E-15	FALSE	TRUE	T-cell receptor delta constant [Source:HGNC Symbol;Acc:HGNC:12253]	TR_C_gene
ENSG00000211890	IGHA2	2,87645771	0,602588863	1,81E-06	3,55E-05	FALSE	TRUE	immunoglobulin heavy constant alpha 2 (A2m marker) [Source:HGNC Symbol;Acc:HGNC:5479]	IG_C_gene
ENSG00000211891	IGHE	-4,052364637	0,523982804	1,04E-14	1,24E-12	TRUE	FALSE	immunoglobulin heavy constant epsilon [Source:HGNC Symbol;Acc:HGNC:5522]	IG_C_gene
ENSG00000211895	IGHA1	1,863191588	0,343081125	5,61E-08	1,65E-06	FALSE	TRUE	immunoglobulin heavy constant alpha 1 [Source:HGNC Symbol;Acc:HGNC:5478]	IG_C_gene
ENSG00000211897	IGHG3	1,951376227	0,500184495	9,57E-05	0,001076996	FALSE	TRUE	immunoglobulin heavy constant gamma 3 (G3m marker) [Source:HGNC Symbol;Acc:HGNC:5527]	IG_C_gene
ENSG00000211900	IGHJ6	2,110460115	0,708026383	0,002875295	0,017737795	FALSE	TRUE	immunoglobulin heavy joining 6 [Source:HGNC Symbol;Acc:HGNC:5540]	IG_J_gene
ENSG00000211934	IGHV1-2	1,800626508	0,606482936	0,002988048	0,018308539	FALSE	TRUE	immunoglobulin heavy variable 1-2 [Source:HGNC Symbol;Acc:HGNC:5550]	IG_V_gene
ENSG00000211949	IGHV3-23	1,960040153	0,645944053	0,002410301	0,015346792	FALSE	TRUE	immunoglobulin heavy variable 3-23 [Source:HGNC Symbol;Acc:HGNC:5588]	IG_V_gene
ENSG00000211955	IGHV3-33	2,058927961	0,750783638	0,006099723	0,032553763	FALSE	TRUE	immunoglobulin heavy variable 3-33 [Source:HGNC Symbol;Acc:HGNC:5596]	IG_V_gene
ENSG00000211959	IGHV4-39	3,130512413	0,767966208	4,57E-05	0,000581585	FALSE	TRUE	immunoglobulin heavy variable 4-39 [Source:HGNC Symbol;Acc:HGNC:5651]	IG_V_gene
ENSG00000211966	IGHV5-51	4,167972063	1,003505759	3,28E-05	0,000440698	FALSE	TRUE	immunoglobulin heavy variable 5-51 [Source:HGNC Symbol;Acc:HGNC:5659]	IG_V_gene
ENSG00000211970	IGHV4-61	2,518765478	0,89278971	0,004783983	0,026871233	FALSE	TRUE	immunoglobulin heavy variable 4-61 [Source:HGNC Symbol;Acc:HGNC:5655]	IG_V_gene
ENSG00000212293	SNORA16	2,55944014	0,892338638	0,004127641	0,023793927	FALSE	TRUE	Small nucleolar RNA SNORA16B/SNORA16A family [Source:RFAM;Acc:RF00190]	snoRNA
ENSG00000213033	AURKAPS1	1,325162478	0,488522747	0,006675942	0,034873245	FALSE	TRUE	aurora kinase A pseudogene 1 [Source:HGNC Symbol;Acc:HGNC:18611]	transcribed_processed_pseudogene
ENSG00000213108	BTF3L4P3	1,570028484	0,595437412	0,008370081	0,041649018	FALSE	TRUE	basic transcription factor 3 like 4 pseudogene 3 [Source:HGNC Symbol;Acc:HGNC:39647]	processed_pseudogene
ENSG00000213145	CRIP1	-1,630038994	0,25859625	2,91E-10	1,51E-08	TRUE	FALSE	cysteine rich protein 1 [Source:HGNC Symbol;Acc:HGNC:2360]	protein_coding
ENSG00000213201	FABP5P10	-1,458398837	0,456223679	0,001390215	0,009891386	TRUE	FALSE	fatty acid binding protein 5 pseudogene 10 [Source:HGNC Symbol;Acc:HGNC:31066]	processed_pseudogene
ENSG00000213203	GIMAP1	1,037690962	0,226871928	4,79E-06	8,26E-05	FALSE	TRUE	GTPase, IMAP family member 1 [Source:HGNC Symbol;Acc:HGNC:23237]	protein_coding
ENSG00000213240	AC239799.1	1,328497175	0,519649756	0,010572372	0,049735497	FALSE	TRUE		protein_coding
ENSG00000213250	RBMS2P1	-1,516526993	0,497043698	0,002280093	0,014692051	TRUE	FALSE	RNA binding motif single stranded interacting protein 2 pseudogene 1 [Source:HGNC Symbol;Acc:HGNC:30994]	processed_pseudogene
ENSG00000213362	FTH1P12	1,293918909	0,24037545	7,33E-08	2,09E-06	FALSE	TRUE	ferritin heavy chain 1 pseudogene 12 [Source:HGNC Symbol;Acc:HGNC:3982]	processed_pseudogene
ENSG00000213420	GPC2	1,485128509	0,308774962	1,51E-06	3,04E-05	FALSE	TRUE	glypican 2 [Source:HGNC Symbol;Acc:HGNC:4450]	protein_coding
ENSG00000213453	FTH1P3	1,204066476	0,291968258	3,72E-05	0,000491601	FALSE	TRUE	ferritin heavy chain 1 pseudogene 3 [Source:HGNC Symbol;Acc:HGNC:3990]	processed_pseudogene
ENSG00000213694	S1PR3	-1,591399532	0,506570802	0,001680765	0,011542633	TRUE	FALSE	sphingosine-1-phosphate receptor 3 [Source:HGNC Symbol;Acc:HGNC:3167]	protein_coding
ENSG00000213809	KLRK1	1,669412238	0,425607011	8,77E-05	0,000997157	FALSE	TRUE	killer cell lectin like receptor K1 [Source:HGNC Symbol;Acc:HGNC:18788]	protein_coding
ENSG00000213853	EMP2	3,523736936	0,894729242	8,21E-05	0,000947235	FALSE	TRUE	epithelial membrane protein 2 [Source:HGNC Symbol;Acc:HGNC:3334]	protein_coding
ENSG00000213876	AC120057.1	2,42533475	0,740010892	0,001047563	0,007835604	FALSE	TRUE		processed_pseudogene
ENSG00000213937	CLDN9	-3,548323543	0,811068541	1,22E-05	0,000184596	TRUE	FALSE	claudin 9 [Source:HGNC Symbol;Acc:HGNC:2051]	protein_coding
ENSG00000213949	ITGA1	1,667131994	0,274047925	1,18E-09	5,24E-08	FALSE	TRUE	integrin subunit alpha 1 [Source:HGNC Symbol;Acc:HGNC:6134]	protein_coding
ENSG00000213965	NUDT19	-1,063101438	0,221139964	1,53E-06	3,08E-05	TRUE	FALSE	nudix hydrolase 19 [Source:HGNC Symbol;Acc:HGNC:32036]	protein_coding
ENSG00000214050	FBXO16	-3,659429629	0,800158738	4,80E-06	8,28E-05	TRUE	FALSE	F-box protein 16 [Source:HGNC Symbol;Acc:HGNC:13618]	protein_coding
ENSG00000214198	TTC41P	-1,919523594	0,315974614	1,24E-09	5,47E-08	TRUE	FALSE	tetratricopeptide repeat domain 41, pseudogene [Source:HGNC Symbol;Acc:HGNC:49210]	transcribed_unitary_pseudogene
ENSG00000214279	SCART1	1,330104922	0,298831309	8,55E-06	0,000137062	FALSE	TRUE	scavenger receptor family member expressed on T-cells 1 [Source:HGNC Symbol;Acc:HGNC:32411]	protein_coding
ENSG00000214575	CPEB1	-3,657855012	0,738800024	7,38E-07	1,64E-05	TRUE	FALSE	cytoplasmic polyadenylation element binding protein 1 [Source:HGNC Symbol;Acc:HGNC:21744]	protein_coding
ENSG00000214688	C10orf105	-3,15664537	0,370344634	1,55E-17	3,03E-15	TRUE	FALSE	chromosome 10 open reading frame 105 [Source:HGNC Symbol;Acc:HGNC:20304]	protein_coding
ENSG00000214711	CAPN14	-4,152474799	1,519299174	0,006273147	0,033314109	TRUE	FALSE	calpain 14 [Source:HGNC Symbol;Acc:HGNC:16664]	protein_coding
ENSG00000214900	LINC01588	-2,057287478	0,357185868	8,43E-09	3,00E-07	TRUE	FALSE	long intergenic non-protein coding RNA 1588 [Source:HGNC Symbol;Acc:HGNC:27503]	lincRNA
ENSG00000214944	ARHGEF28	1,321733764	0,500619383	0,008285786	0,041324265	FALSE	TRUE	Rho guanine nucleotide exchange factor 28 [Source:HGNC Symbol;Acc:HGNC:30322]	protein_coding
ENSG00000215190	LINC00680	1,08724013	0,242504708	7,35E-06	0,000119866	FALSE	TRUE	long intergenic non-protein coding RNA 680 [Source:HGNC Symbol;Acc:HGNC:44417]	transcribed_unprocessed_pseudogene
ENSG00000215252	GOLGA8B	-1,425271218	0,274998103	2,19E-07	5,49E-06	TRUE	FALSE	golgin A8 family member B [Source:HGNC Symbol;Acc:HGNC:31973]	protein_coding
ENSG00000215475	SIAH3	2,583326323	0,911543369	0,004596737	0,026001081	FALSE	TRUE	siah E3 ubiquitin protein ligase family member 3 [Source:HGNC Symbol;Acc:HGNC:30553]	protein_coding
ENSG00000215861	AC245297.1	1,83880315	0,269535831	8,97E-12	6,81E-10	FALSE	TRUE		unprocessed_pseudogene
ENSG00000219507	FTH1P8	1,254484073	0,212222276	3,40E-09	1,32E-07	FALSE	TRUE	ferritin heavy chain 1 pseudogene 8 [Source:HGNC Symbol;Acc:HGNC:3995]	processed_pseudogene
ENSG00000219607	PPP1R3G	-2,597848032	0,545364045	1,90E-06	3,69E-05	TRUE	FALSE	protein phosphatase 1 regulatory subunit 3G [Source:HGNC Symbol;Acc:HGNC:14945]	protein_coding
ENSG00000221817	PPP3CB-AS1	1,028176234	0,182337563	1,71E-08	5,65E-07	FALSE	TRUE	PPP3CB antisense RNA 1 (head to head) [Source:HGNC Symbol;Acc:HGNC:50750]	processed_transcript
ENSG00000221890	NPTXR	2,046202694	0,513807838	6,82E-05	0,000810331	FALSE	TRUE	neuronal pentraxin receptor [Source:HGNC Symbol;Acc:HGNC:7954]	protein_coding
ENSG00000221957	KIR2DS4	2,339451772	0,882501021	0,008026958	0,040385863	FALSE	TRUE	killer cell immunoglobulin like receptor, two Ig domains and short cytoplasmic tail 4 [Source:HGNC Symbol;Acc:HGNC:6336]	polymorphic_pseudogene
ENSG00000222041	CYTOR	-1,245375231	0,195936498	2,07E-10	1,13E-08	TRUE	FALSE	cytoskeleton regulator RNA [Source:HGNC Symbol;Acc:HGNC:28717]	lincRNA
ENSG00000223361	FTH1P10	1,202588696	0,217496149	3,22E-08	9,91E-07	FALSE	TRUE	ferritin heavy chain 1 pseudogene 10 [Source:HGNC Symbol;Acc:HGNC:3980]	transcribed_processed_pseudogene
ENSG00000223749	MIR503HG	-3,680067786	0,580042179	2,23E-10	1,20E-08	TRUE	FALSE	MIR503 host gene [Source:HGNC Symbol;Acc:HGNC:28258]	lincRNA
ENSG00000223839	FAM95B1	-3,12893195	0,536807866	5,58E-09	2,08E-07	TRUE	FALSE	family with sequence similarity 95 member B1 [Source:HGNC Symbol;Acc:HGNC:32318]	lincRNA
ENSG00000223855	HRAT92	-3,128137788	1,04750116	0,002823886	0,017510192	TRUE	FALSE	heart tissue-associated transcript 92 [Source:NCBI gene;Acc:441307]	lincRNA
ENSG00000223949	ROR1-AS1	-3,523903774	0,397867966	8,22E-19	1,96E-16	TRUE	FALSE	ROR1 antisense RNA 1 [Source:HGNC Symbol;Acc:HGNC:40508]	antisense_RNA
ENSG00000224020	MIR181A2HG	3,034886014	1,156868527	0,008706647	0,042808305	FALSE	TRUE	MIR181A2 host gene [Source:HGNC Symbol;Acc:HGNC:37188]	antisense_RNA
ENSG00000224083	MTCO1P11	-1,898135288	0,544247732	0,00048732	0,004176067	TRUE	FALSE	mitochondrially encoded cytochrome c oxidase I pseudogene 11 [Source:HGNC Symbol;Acc:HGNC:52013]	unprocessed_pseudogene
ENSG00000224124	POM121L10P	3,720578352	0,82960538	7,30E-06	0,000119183	FALSE	TRUE	POM121 transmembrane nucleoporin like 10, pseudogene [Source:HGNC Symbol;Acc:HGNC:35448]	processed_pseudogene
ENSG00000224373	IGHV4-59	2,318996157	0,718717302	0,001252809	0,009074296	FALSE	TRUE	immunoglobulin heavy variable 4-59 [Source:HGNC Symbol;Acc:HGNC:5654]	IG_V_gene
ENSG00000224397	SMIM25	1,218670253	0,333581233	0,000258898	0,002476636	FALSE	TRUE	small integral membrane protein 25 [Source:HGNC Symbol;Acc:HGNC:50328]	lincRNA
ENSG00000224652	LINC00885	-4,887843155	1,549347549	0,001606218	0,011143461	TRUE	FALSE	long intergenic non-protein coding RNA 885 [Source:HGNC Symbol;Acc:HGNC:48571]	lincRNA
ENSG00000224789	AC012363.1	-36,21910157	4,845163639	7,70E-14	8,28E-12	TRUE	FALSE		antisense_RNA
ENSG00000224809	BEND3P2	-2,256162135	0,821425867	0,006020896	0,032202897	TRUE	FALSE	BEN domain containing 3 pseudogene 2 [Source:HGNC Symbol;Acc:HGNC:45015]	processed_pseudogene
ENSG00000224916	APOC4-APOC2	-1,449837089	0,513368111	0,004740373	0,026667635	TRUE	FALSE	APOC4-APOC2 readthrough (NMD candidate) [Source:HGNC Symbol;Acc:HGNC:44426]	protein_coding
ENSG00000225079	FTH1P22	2,645149576	0,853774274	0,001947107	0,012922195	FALSE	TRUE	ferritin heavy chain 1 pseudogene 22 [Source:HGNC Symbol;Acc:HGNC:37640]	processed_pseudogene
ENSG00000225217	HSPA7	3,157441477	0,818328469	0,00011413	0,001245394	FALSE	TRUE	heat shock protein family A (Hsp70) member 7 [Source:HGNC Symbol;Acc:HGNC:5240]	unprocessed_pseudogene
ENSG00000225331	LINC01678	-1,642986198	0,40687617	5,39E-05	0,000665321	TRUE	FALSE	long intergenic non-protein coding RNA 1678 [Source:HGNC Symbol;Acc:HGNC:52466]	lincRNA
ENSG00000225434	LINC01504	-1,749398608	0,359967148	1,17E-06	2,44E-05	TRUE	FALSE	long intergenic non-protein coding RNA 1504 [Source:HGNC Symbol;Acc:HGNC:51185]	lincRNA
ENSG00000225530	SP3P	1,56969495	0,58937302	0,007737145	0,039245997	FALSE	TRUE	Sp3 transcription factor pseudogene [Source:HGNC Symbol;Acc:HGNC:35430]	processed_pseudogene
ENSG00000225684	FAM225B	1,165860077	0,224066481	1,96E-07	4,97E-06	FALSE	TRUE	family with sequence similarity 225 member B (non-protein coding) [Source:HGNC Symbol;Acc:HGNC:21865]	lincRNA
ENSG00000225698	IGHV3-72	4,659410465	1,578375551	0,003156932	0,019090166	FALSE	TRUE	immunoglobulin heavy variable 3-72 [Source:HGNC Symbol;Acc:HGNC:5622]	IG_V_gene
ENSG00000225756	DBH-AS1	1,143733838	0,278058933	3,90E-05	0,000511199	FALSE	TRUE	DBH antisense RNA 1 [Source:HGNC Symbol;Acc:HGNC:24155]	antisense_RNA
ENSG00000225783	MIAT	2,196509922	0,328996285	2,45E-11	1,68E-09	FALSE	TRUE	myocardial infarction associated transcript (non-protein coding) [Source:HGNC Symbol;Acc:HGNC:33425]	lincRNA
ENSG00000225830	ERCC6	-1,448815043	0,192285931	4,89E-14	5,40E-12	TRUE	FALSE	ERCC excision repair 6, chromatin remodeling factor [Source:HGNC Symbol;Acc:HGNC:3438]	protein_coding
ENSG00000225885	AC023590.1	-5,781605543	1,735679023	0,000865241	0,006686372	TRUE	FALSE		antisense_RNA
ENSG00000226091	LINC00937	3,723067023	0,297500044	6,22E-36	7,94E-33	FALSE	TRUE	long intergenic non-protein coding RNA 937 [Source:HGNC Symbol;Acc:HGNC:48629]	lincRNA
ENSG00000226281	AL031123.1	-1,592268669	0,498543063	0,001403921	0,009972566	TRUE	FALSE		lincRNA
ENSG00000226441	PLCL2-AS1	-5,898841657	0,966385694	1,03E-09	4,63E-08	TRUE	FALSE	PLCL2 antisense RNA 1 [Source:HGNC Symbol;Acc:HGNC:40449]	antisense_RNA
ENSG00000226564	FTH1P20	1,243753122	0,22434404	2,96E-08	9,21E-07	FALSE	TRUE	ferritin heavy chain 1 pseudogene 20 [Source:HGNC Symbol;Acc:HGNC:37639]	processed_pseudogene
ENSG00000226711	FAM66C	1,376828715	0,349136788	8,03E-05	0,000930315	FALSE	TRUE	family with sequence similarity 66 member C [Source:HGNC Symbol;Acc:HGNC:21644]	antisense_RNA
ENSG00000226742	HSBP1L1	-1,125044973	0,217997027	2,46E-07	6,11E-06	TRUE	FALSE	heat shock factor binding protein 1 like 1 [Source:HGNC Symbol;Acc:HGNC:37243]	protein_coding
ENSG00000226791	AC109826.1	1,420490298	0,388175386	0,000252803	0,002423617	FALSE	TRUE		lincRNA
ENSG00000226806	AC011893.1	-4,30338471	0,998101432	1,62E-05	0,000236876	TRUE	FALSE		antisense_RNA
ENSG00000226822	AL390036.1	-2,627642295	0,740261788	0,000385799	0,003451844	TRUE	FALSE		lincRNA
ENSG00000227145	IL21-AS1	3,445526108	1,321175222	0,009109287	0,044421325	FALSE	TRUE	IL21 antisense RNA 1 [Source:HGNC Symbol;Acc:HGNC:40299]	antisense_RNA
ENSG00000227191	TRGC2	1,597414935	0,3172233	4,76E-07	1,11E-05	FALSE	TRUE	T-cell receptor gamma constant 2 [Source:HGNC Symbol;Acc:HGNC:12276]	TR_C_gene
ENSG00000227376	FTH1P16	1,265059227	0,212563991	2,66E-09	1,07E-07	FALSE	TRUE	ferritin heavy chain 1 pseudogene 16 [Source:HGNC Symbol;Acc:HGNC:3986]	processed_pseudogene
ENSG00000227730	MTND6P5	-5,927026836	1,947422313	0,002338247	0,014991151	TRUE	FALSE	mitochondrially encoded NADH:ubiquinone oxidoreductase core subunit 6 pseudogene 5 [Source:HGNC Symbol;Acc:HGNC:39468]	unprocessed_pseudogene
ENSG00000227741	AL121987.2	2,27690482	0,820564481	0,005523515	0,030053401	FALSE	TRUE		antisense_RNA
ENSG00000227825	SLC9A7P1	-2,003069491	0,682118571	0,003318944	0,019887106	TRUE	FALSE	solute carrier family 9 member 7 pseudogene 1 [Source:HGNC Symbol;Acc:HGNC:32679]	transcribed_processed_pseudogene
ENSG00000227932	AL390961.1	3,288883695	0,568472459	7,23E-09	2,62E-07	FALSE	TRUE		transcribed_unitary_pseudogene
ENSG00000228039	AC253536.2	-23,66607251	4,864356247	1,14E-06	2,39E-05	TRUE	FALSE		processed_pseudogene
ENSG00000228340	MIR646HG	-2,639666767	0,809768519	0,001114989	0,008246588	TRUE	FALSE	MIR646 host gene [Source:HGNC Symbol;Acc:HGNC:27659]	lincRNA
ENSG00000228436	AL139260.1	-1,115846064	0,434729078	0,010265305	0,048617471	TRUE	FALSE		antisense_RNA
ENSG00000228486	LINC01125	-1,717017532	0,419579756	4,27E-05	0,000549618	TRUE	FALSE	chromosome 2 open reading frame 92 [Source:HGNC Symbol;Acc:HGNC:49272]	protein_coding
ENSG00000228523	AL389925.1	2,735005702	0,994358684	0,005950035	0,031934828	FALSE	TRUE		processed_pseudogene
ENSG00000228624	HDAC2-AS2	-1,030090844	0,158633951	8,39E-11	4,95E-09	TRUE	FALSE	HDAC2 and HS3ST5 antisense RNA 2 [Source:HGNC Symbol;Acc:HGNC:43590]	antisense_RNA
ENSG00000228668	TRGV5P	1,081459689	0,303043245	0,000358805	0,00324509	FALSE	TRUE	T-cell receptor gamma variable 5P (pseudogene) [Source:HGNC Symbol;Acc:HGNC:12291]	TR_V_pseudogene
ENSG00000228695	CES1P1	6,617301825	2,179257291	0,002393468	0,015268555	FALSE	TRUE	carboxylesterase 1 pseudogene 1 [Source:HGNC Symbol;Acc:HGNC:18546]	transcribed_unprocessed_pseudogene
ENSG00000228742	AC002384.1	-2,35392276	0,890594233	0,008215264	0,041038521	TRUE	FALSE	long intergenic non-protein coding RNA 2577 [Source:HGNC Symbol;Acc:HGNC:53749]	lincRNA
ENSG00000228903	RASA4CP	-1,087662622	0,343872837	0,001561635	0,010872364	TRUE	FALSE	RAS p21 protein activator 4C, pseudogene [Source:HGNC Symbol;Acc:HGNC:44185]	transcribed_unprocessed_pseudogene
ENSG00000229124	VIM-AS1	-1,047251433	0,225531126	3,43E-06	6,18E-05	TRUE	FALSE	VIM antisense RNA 1 [Source:HGNC Symbol;Acc:HGNC:44879]	antisense_RNA
ENSG00000229140	CCDC26	-7,898911171	2,135345675	0,000216344	0,002125749	TRUE	FALSE	CCDC26 long non-coding RNA [Source:HGNC Symbol;Acc:HGNC:28416]	lincRNA
ENSG00000229183	PGA4	-2,768060216	0,916147616	0,00251598	0,015900614	TRUE	FALSE	pepsinogen 4, group I (pepsinogen A) [Source:HGNC Symbol;Acc:HGNC:8886]	protein_coding
ENSG00000229644	NAMPTP1	1,284826377	0,336066878	0,00013177	0,001408854	FALSE	TRUE	nicotinamide phosphoribosyltransferase pseudogene 1 [Source:HGNC Symbol;Acc:HGNC:17633]	processed_pseudogene
ENSG00000229771	AL035665.1	-6,856526314	1,461145878	2,70E-06	5,04E-05	TRUE	FALSE		lincRNA
ENSG00000229852	AC019205.2	1,529496611	0,498760167	0,002165103	0,014057026	FALSE	TRUE		antisense_RNA
ENSG00000229894	GK3P	2,523499323	0,488406441	2,38E-07	5,93E-06	FALSE	TRUE	glycerol kinase 3 pseudogene [Source:HGNC Symbol;Acc:HGNC:4292]	protein_coding
ENSG00000229914	AL138899.2	-3,496482216	0,67114279	1,89E-07	4,81E-06	TRUE	FALSE		processed_pseudogene
ENSG00000229922	LINC02528	4,857781914	1,739524381	0,005228759	0,028760254	FALSE	TRUE	long intergenic non-protein coding RNA 2528 [Source:HGNC Symbol;Acc:HGNC:53554]	lincRNA
ENSG00000229991	AKR1B1P1	2,384199665	0,806797028	0,003125253	0,018935511	FALSE	TRUE	aldehyde reductase family 1 member B1 pseudogene 1 [Source:HGNC Symbol;Acc:HGNC:420]	processed_pseudogene
ENSG00000230062	ANKRD66	-3,315389984	1,176938873	0,004848053	0,027139848	TRUE	FALSE	ankyrin repeat domain 66 [Source:HGNC Symbol;Acc:HGNC:44669]	protein_coding
ENSG00000230069	LRRC37A15P	1,498328133	0,353118457	2,20E-05	0,000308605	FALSE	TRUE	leucine rich repeat containing 37 member A15, pseudogene [Source:HGNC Symbol;Acc:HGNC:43819]	processed_pseudogene
ENSG00000230204	FTH1P5	1,43365924	0,273368235	1,57E-07	4,09E-06	FALSE	TRUE	ferritin heavy chain 1 pseudogene 5 [Source:HGNC Symbol;Acc:HGNC:3996]	processed_pseudogene
ENSG00000230530	LIMD1-AS1	1,329881279	0,324554294	4,18E-05	0,000540641	FALSE	TRUE	LIMD1 antisense RNA 1 [Source:HGNC Symbol;Acc:HGNC:44107]	antisense_RNA
ENSG00000230647	AC022816.1	6,052998005	1,626759156	0,000198519	0,001977449	FALSE	TRUE		lincRNA
ENSG00000230882	AC005077.4	-4,408956888	1,423509047	0,001953281	0,012947342	TRUE	FALSE		processed_pseudogene
ENSG00000230943	LINC02541	3,686833273	1,132992194	0,001137652	0,008388492	FALSE	TRUE	long intergenic non-protein coding RNA 2541 [Source:HGNC Symbol;Acc:HGNC:53574]	lincRNA
ENSG00000230965	SNX18P13	4,530528474	1,723853808	0,008585327	0,04239945	FALSE	TRUE	sorting nexin 18 pseudogene 13 [Source:HGNC Symbol;Acc:HGNC:39621]	processed_pseudogene
ENSG00000231340	ACTG1P10	-1,944817783	0,702920652	0,005661517	0,030704258	TRUE	FALSE	actin gamma 1 pseudogene 10 [Source:HGNC Symbol;Acc:HGNC:155]	processed_pseudogene
ENSG00000231346	LINC01160	-2,355533699	0,460328911	3,10E-07	7,55E-06	TRUE	FALSE	long intergenic non-protein coding RNA 1160 [Source:HGNC Symbol;Acc:HGNC:49525]	lincRNA
ENSG00000231528	FAM225A	1,184153614	0,236355087	5,44E-07	1,25E-05	FALSE	TRUE	family with sequence similarity 225 member A (non-protein coding) [Source:HGNC Symbol;Acc:HGNC:27855]	lincRNA
ENSG00000231574	LINC02015	6,134804835	1,528988502	6,01E-05	0,000726963	FALSE	TRUE	long intergenic non-protein coding RNA 2015 [Source:HGNC Symbol;Acc:HGNC:52850]	lincRNA
ENSG00000231584	FAHD2CP	-1,155058118	0,236869946	1,08E-06	2,29E-05	TRUE	FALSE	fumarylacetoacetate hydrolase domain containing 2C, pseudogene [Source:HGNC Symbol;Acc:HGNC:44135]	transcribed_unprocessed_pseudogene
ENSG00000231808	LINC01388	-1,614334312	0,556750382	0,0037368	0,02186597	TRUE	FALSE	long intergenic non-protein coding RNA 1388 [Source:HGNC Symbol;Acc:HGNC:50660]	lincRNA
ENSG00000232187	FTH1P7	1,280150072	0,245102556	1,76E-07	4,53E-06	FALSE	TRUE	ferritin heavy chain 1 pseudogene 7 [Source:HGNC Symbol;Acc:HGNC:3994]	processed_pseudogene
ENSG00000232457	SLC16A6P1	2,855443965	0,973661354	0,003360425	0,020085778	FALSE	TRUE	SLC16A6 pseudogene 1 [Source:HGNC Symbol;Acc:HGNC:48932]	transcribed_unprocessed_pseudogene
ENSG00000232504	ST3GAL5-AS1	-1,21403239	0,446663748	0,006567769	0,034426983	TRUE	FALSE	ST3GAL5 antisense RNA 1 (head to head) [Source:HGNC Symbol;Acc:HGNC:51129]	lincRNA
ENSG00000232628	AC092809.2	-4,184909732	1,101765722	0,000145653	0,001529856	TRUE	FALSE		sense_intronic
ENSG00000232710	AC254562.2	1,603657533	0,624841267	0,010272948	0,048635372	FALSE	TRUE		lincRNA
ENSG00000232788	AC078883.3	-3,360835328	0,902860001	0,000197313	0,001968142	TRUE	FALSE		antisense_RNA
ENSG00000232952	AL512844.1	1,110208965	0,38734788	0,004154572	0,023904751	FALSE	TRUE		processed_pseudogene
ENSG00000233013	FAM157B	22,08455923	2,273588349	2,64E-22	9,89E-20	FALSE	TRUE	family with sequence similarity 157 member B (non-protein coding) [Source:HGNC Symbol;Acc:HGNC:34080]	transcribed_unprocessed_pseudogene
ENSG00000233056	ERVH48-1	2,420932467	0,863746309	0,005065665	0,028133229	FALSE	TRUE	endogenous retrovirus group 48 member 1 [Source:HGNC Symbol;Acc:HGNC:17216]	lincRNA
ENSG00000233237	LINC00472	-3,647804914	1,188991224	0,002155088	0,014011301	TRUE	FALSE	long intergenic non-protein coding RNA 472 [Source:HGNC Symbol;Acc:HGNC:21380]	lincRNA
ENSG00000233338	TLR8-AS1	-4,826524517	1,872994877	0,009969017	0,047546057	TRUE	FALSE	TLR8 antisense RNA 1 [Source:HGNC Symbol;Acc:HGNC:40720]	antisense_RNA
ENSG00000233384	AC096537.1	-2,964822493	1,154983956	0,010258807	0,048617471	TRUE	FALSE		bidirectional_promoter_lncRNA
ENSG00000233392	AC104809.2	-6,58109507	0,918415088	7,74E-13	7,04E-11	TRUE	FALSE		processed_transcript
ENSG00000233822	HIST1H2BN	-1,42419949	0,490496509	0,00368914	0,021657115	TRUE	FALSE	histone cluster 1 H2B family member n [Source:HGNC Symbol;Acc:HGNC:4749]	protein_coding
ENSG00000234115	AL138878.2	-1,712979246	0,551569309	0,001898636	0,012685809	TRUE	FALSE		processed_pseudogene
ENSG00000234158	RPEP2	2,569783557	0,984031888	0,00901502	0,044063312	FALSE	TRUE	ribulose-5-phosphate-3-epimerase pseudogene 2 [Source:HGNC Symbol;Acc:HGNC:44521]	processed_pseudogene
ENSG00000234177	LINC01114	-1,446736293	0,507368467	0,00435202	0,024823777	TRUE	FALSE	long intergenic non-protein coding RNA 1114 [Source:HGNC Symbol;Acc:HGNC:49245]	lincRNA
ENSG00000234289	H2BFS	-2,736798061	0,430232231	2,00E-10	1,09E-08	TRUE	FALSE	H2B histone family member S [Source:HGNC Symbol;Acc:HGNC:4762]	protein_coding
ENSG00000234389	AC007278.1	1,765223194	0,43995102	6,01E-05	0,000726963	FALSE	TRUE		sense_intronic
ENSG00000234390	USP27X-AS1	1,594198594	0,619836546	0,010112279	0,048113088	FALSE	TRUE	USP27X antisense RNA 1 (head to head) [Source:HGNC Symbol;Acc:HGNC:27249]	lincRNA
ENSG00000234456	MAGI2-AS3	1,939603344	0,388794741	6,08E-07	1,37E-05	FALSE	TRUE	MAGI2 antisense RNA 3 [Source:HGNC Symbol;Acc:HGNC:40862]	processed_transcript
ENSG00000234494	SP2-AS1	1,851479698	0,526154537	0,000433357	0,003797558	FALSE	TRUE	SP2 antisense RNA 1 [Source:HGNC Symbol;Acc:HGNC:51341]	antisense_RNA
ENSG00000234506	LINC01506	-2,339449693	0,414703018	1,69E-08	5,60E-07	TRUE	FALSE	long intergenic non-protein coding RNA 1506 [Source:HGNC Symbol;Acc:HGNC:51187]	lincRNA
ENSG00000234546	LINC01759	1,528545465	0,562278572	0,006558177	0,03439044	FALSE	TRUE	long intergenic non-protein coding RNA 1759 [Source:HGNC Symbol;Acc:HGNC:52548]	lincRNA
ENSG00000234705	HMGA1P4	1,699399163	0,533153015	0,001435327	0,010145876	FALSE	TRUE	high mobility group AT-hook 1 pseudogene 4 [Source:HGNC Symbol;Acc:HGNC:39093]	antisense_RNA
ENSG00000234961	AL133415.1	-6,731646753	1,913768979	0,000435663	0,003810077	TRUE	FALSE		antisense_RNA
ENSG00000234964	FABP5P7	-2,687287719	0,349316473	1,44E-14	1,69E-12	TRUE	FALSE	fatty acid binding protein 5 pseudogene 7 [Source:HGNC Symbol;Acc:HGNC:31070]	processed_pseudogene
ENSG00000234975	FTH1P2	1,23317528	0,221355241	2,53E-08	8,03E-07	FALSE	TRUE	ferritin heavy chain 1 pseudogene 2 [Source:HGNC Symbol;Acc:HGNC:3989]	processed_pseudogene
ENSG00000235095	AC099654.2	1,752399393	0,608054071	0,003951854	0,022932792	FALSE	TRUE		unprocessed_pseudogene
ENSG00000235314	LINC00957	-1,448435887	0,245663014	3,72E-09	1,43E-07	TRUE	FALSE	long intergenic non-protein coding RNA 957 [Source:HGNC Symbol;Acc:HGNC:22332]	lincRNA
ENSG00000235423	AC068768.1	-1,19416405	0,297768049	6,06E-05	0,000731722	TRUE	FALSE		antisense_RNA
ENSG00000235618	FAM21EP	-1,014448917	0,342343593	0,003044113	0,018574163	TRUE	FALSE	family with sequence similarity 21 member E, pseudogene [Source:HGNC Symbol;Acc:HGNC:45010]	transcribed_unprocessed_pseudogene
ENSG00000235674	LDHAP2	-1,14274832	0,374732753	0,00229221	0,014752622	TRUE	FALSE	lactate dehydrogenase A pseudogene 2 [Source:HGNC Symbol;Acc:HGNC:6537]	processed_pseudogene
ENSG00000235750	KIAA0040	-1,120975181	0,188529561	2,75E-09	1,10E-07	TRUE	FALSE	KIAA0040 [Source:HGNC Symbol;Acc:HGNC:28950]	protein_coding
ENSG00000235770	LINC00607	-2,85510433	0,594920078	1,59E-06	3,18E-05	TRUE	FALSE	long intergenic non-protein coding RNA 607 [Source:HGNC Symbol;Acc:HGNC:43944]	lincRNA
ENSG00000235831	BHLHE40-AS1	-1,188056732	0,430279682	0,005760232	0,031146274	TRUE	FALSE	BHLHE40 antisense RNA 1 [Source:HGNC Symbol;Acc:HGNC:44471]	antisense_RNA
ENSG00000235847	LDHAP7	-1,058627456	0,349706656	0,002468412	0,01566839	TRUE	FALSE	lactate dehydrogenase A pseudogene 7 [Source:HGNC Symbol;Acc:HGNC:23144]	processed_pseudogene
ENSG00000235859	AC006978.1	1,439569928	0,164085861	1,74E-18	4,01E-16	FALSE	TRUE		processed_pseudogene
ENSG00000235997	LINC01936	5,141967158	1,670175334	0,002079066	0,013582106	FALSE	TRUE	long intergenic non-protein coding RNA 1936 [Source:HGNC Symbol;Acc:HGNC:52759]	lincRNA
ENSG00000236044	FABP5P2	-2,648335515	0,553447775	1,71E-06	3,38E-05	TRUE	FALSE	fatty acid binding protein 5 pseudogene 2 [Source:HGNC Symbol;Acc:HGNC:31060]	processed_pseudogene
ENSG00000236136	ADORA2BP1	2,13237623	0,63417982	0,000772637	0,006076751	FALSE	TRUE	adenosine A2b receptor pseudogene 1 [Source:HGNC Symbol;Acc:HGNC:265]	processed_pseudogene
ENSG00000236213	AC006369.1	3,413169608	1,080701384	0,00158697	0,011027536	FALSE	TRUE		antisense_RNA
ENSG00000236562	AC116049.1	3,960822958	1,434923271	0,005774778	0,031201619	FALSE	TRUE		processed_pseudogene
ENSG00000236609	ZNF853	1,534761347	0,457347495	0,000791391	0,006199518	FALSE	TRUE	zinc finger protein 853 [Source:HGNC Symbol;Acc:HGNC:21767]	protein_coding
ENSG00000236675	MTX1P1	24,44693834	4,864278871	5,01E-07	1,16E-05	FALSE	TRUE	metaxin 1 pseudogene 1 [Source:HGNC Symbol;Acc:HGNC:7505]	unprocessed_pseudogene
ENSG00000236700	LINC01010	-2,904679054	0,646447246	7,01E-06	0,000115106	TRUE	FALSE	long intergenic non-protein coding RNA 1010 [Source:HGNC Symbol;Acc:HGNC:48978]	lincRNA
ENSG00000236830	CBR3-AS1	-1,178983656	0,392803225	0,002686872	0,016823943	TRUE	FALSE	CBR3 antisense RNA 1 [Source:HGNC Symbol;Acc:HGNC:43664]	processed_transcript
ENSG00000236901	MIR600HG	-1,078134943	0,361532847	0,002862582	0,017684486	TRUE	FALSE	MIR600 host gene [Source:HGNC Symbol;Acc:HGNC:23642]	sense_intronic
ENSG00000236972	FABP5P1	-2,344738595	0,527698487	8,86E-06	0,000141016	TRUE	FALSE	fatty acid binding protein 5 pseudogene 1 [Source:HGNC Symbol;Acc:HGNC:31059]	processed_pseudogene
ENSG00000237264	FTH1P11	1,194655228	0,221379909	6,80E-08	1,95E-06	FALSE	TRUE	ferritin heavy chain 1 pseudogene 11 [Source:HGNC Symbol;Acc:HGNC:3981]	processed_pseudogene
ENSG00000237422	AL158071.3	-6,973947074	2,44893909	0,004403058	0,025068802	TRUE	FALSE		lincRNA
ENSG00000237424	FOXD2-AS1	-1,441717484	0,2771729	1,98E-07	5,01E-06	TRUE	FALSE	FOXD2 adjacent opposite strand RNA 1 [Source:HGNC Symbol;Acc:HGNC:44256]	antisense_RNA
ENSG00000237510	GPAT2P1	-5,655282459	1,329529444	2,10E-05	0,000296627	TRUE	FALSE	glycerol-3-phosphate acyltransferase 2 pseudogene 1 [Source:HGNC Symbol;Acc:HGNC:52330]	transcribed_unprocessed_pseudogene
ENSG00000237927	AL078604.2	4,113204628	1,374062371	0,002758311	0,017167305	FALSE	TRUE		lincRNA
ENSG00000237980	AL590648.3	-1,30563619	0,372056767	0,000449391	0,003903406	TRUE	FALSE		lincRNA
ENSG00000238113	LINC01410	-1,285085562	0,390425371	0,000996542	0,007515644	TRUE	FALSE	long intergenic non-protein coding RNA 1410 [Source:HGNC Symbol;Acc:HGNC:50702]	lincRNA
ENSG00000238152	AC092865.3	3,88191209	0,699293912	2,84E-08	8,90E-07	FALSE	TRUE		unprocessed_pseudogene
ENSG00000238741	SCARNA7	-1,554721609	0,525286895	0,003078817	0,018743065	TRUE	FALSE	small Cajal body-specific RNA 7 [Source:HGNC Symbol;Acc:HGNC:32563]	scaRNA
ENSG00000239428	GM2AP2	-1,788607194	0,640410289	0,00522365	0,028747439	TRUE	FALSE	GM2 ganglioside activator pseudogene 2 [Source:HGNC Symbol;Acc:HGNC:38002]	processed_pseudogene
ENSG00000239445	ST3GAL6-AS1	-1,047773691	0,382013775	0,006092442	0,032529478	TRUE	FALSE	ST3GAL6 antisense RNA 1 [Source:HGNC Symbol;Acc:HGNC:40828]	antisense_RNA
ENSG00000239511	POM121L7P	4,622488978	0,934060351	7,47E-07	1,65E-05	FALSE	TRUE	POM121 transmembrane nucleoporin like 7 pseudogene [Source:HGNC Symbol;Acc:HGNC:35444]	processed_pseudogene
ENSG00000239521	GATS	1,473285514	0,299314204	8,56E-07	1,87E-05	FALSE	TRUE	GATS, stromal antigen 3 opposite strand [Source:HGNC Symbol;Acc:HGNC:29954]	protein_coding
ENSG00000239642	MEIKIN	-2,673601439	0,71579352	0,000187598	0,001884222	TRUE	FALSE	meiotic kinetochore factor [Source:HGNC Symbol;Acc:HGNC:51253]	protein_coding
ENSG00000239713	APOBEC3G	1,010881932	0,272068734	0,000202771	0,002016106	FALSE	TRUE	apolipoprotein B mRNA editing enzyme catalytic subunit 3G [Source:HGNC Symbol;Acc:HGNC:17357]	protein_coding
ENSG00000239732	TLR9	2,06039656	0,637344197	0,001225899	0,008909103	FALSE	TRUE	toll like receptor 9 [Source:HGNC Symbol;Acc:HGNC:15633]	protein_coding
ENSG00000239775	AC017116.1	-1,282383736	0,251867609	3,55E-07	8,48E-06	TRUE	FALSE		sense_overlapping
ENSG00000239855	IGKV1-6	4,811751547	1,396076661	0,000567638	0,004715475	FALSE	TRUE	immunoglobulin kappa variable 1-6 [Source:HGNC Symbol;Acc:HGNC:5742]	IG_V_gene
ENSG00000239951	IGKV3-20	2,410613364	0,527616414	4,90E-06	8,44E-05	FALSE	TRUE	immunoglobulin kappa variable 3-20 [Source:HGNC Symbol;Acc:HGNC:5817]	IG_V_gene
ENSG00000240041	IGHJ4	1,682418386	0,60526242	0,005441732	0,02970378	FALSE	TRUE	immunoglobulin heavy joining 4 [Source:HGNC Symbol;Acc:HGNC:5538]	IG_J_gene
ENSG00000240048	DDX50P2	4,289170733	1,656944358	0,009636619	0,046375521	FALSE	TRUE	DEAD-box helicase 50 pseudogene 2 [Source:HGNC Symbol;Acc:HGNC:18975]	processed_pseudogene
ENSG00000240122	FABP5P11	-2,401382814	0,471572606	3,54E-07	8,45E-06	TRUE	FALSE	fatty acid binding protein 5 pseudogene 11 [Source:HGNC Symbol;Acc:HGNC:19328]	processed_pseudogene
ENSG00000240403	KIR3DL2	2,16365956	0,55378061	9,34E-05	0,001054398	FALSE	TRUE	killer cell immunoglobulin like receptor, three Ig domains and long cytoplasmic tail 2 [Source:HGNC Symbol;Acc:HGNC:6339]	protein_coding
ENSG00000240771	ARHGEF25	2,27302332	0,67912017	0,000816877	0,00636244	FALSE	TRUE	Rho guanine nucleotide exchange factor 25 [Source:HGNC Symbol;Acc:HGNC:30275]	protein_coding
ENSG00000240809	AC026877.1	-1,029776852	0,288502651	0,000357821	0,003238885	TRUE	FALSE		processed_pseudogene
ENSG00000240859	AC093627.4	-1,364218833	0,415763156	0,001033516	0,007754944	TRUE	FALSE		lincRNA
ENSG00000240891	PLCXD2	1,484475372	0,232372466	1,68E-10	9,36E-09	FALSE	TRUE	phosphatidylinositol specific phospholipase C X domain containing 2 [Source:HGNC Symbol;Acc:HGNC:26462]	protein_coding
ENSG00000241155	ARHGAP31-AS1	6,128684538	1,790844248	0,000621093	0,005089446	FALSE	TRUE	ARHGAP31 antisense RNA 1 [Source:HGNC Symbol;Acc:HGNC:41235]	antisense_RNA
ENSG00000241351	IGKV3-11	2,199252038	0,501349608	1,15E-05	0,000176266	FALSE	TRUE	immunoglobulin kappa variable 3-11 [Source:HGNC Symbol;Acc:HGNC:5815]	IG_V_gene
ENSG00000241755	IGKV1-9	3,735130161	1,105223984	0,000726117	0,005773571	FALSE	TRUE	immunoglobulin kappa variable 1-9 [Source:HGNC Symbol;Acc:HGNC:5744]	IG_V_gene
ENSG00000241838	AP000529.1	-1,095625353	0,392027224	0,005193689	0,028620959	TRUE	FALSE		processed_pseudogene
ENSG00000241886	AC112496.1	1,637821779	0,29955893	4,57E-08	1,36E-06	FALSE	TRUE		sense_intronic
ENSG00000242048	AC093583.1	3,974703655	0,381070837	1,80E-25	1,00E-22	FALSE	TRUE		processed_transcript
ENSG00000242110	AMACR	-1,446810952	0,330404303	1,19E-05	0,000181721	TRUE	FALSE	alpha-methylacyl-CoA racemase [Source:HGNC Symbol;Acc:HGNC:451]	protein_coding
ENSG00000242193	AL359075.1	-1,606597744	0,191217576	4,39E-17	7,76E-15	TRUE	FALSE		transcribed_unitary_pseudogene
ENSG00000242258	LINC00996	3,46252188	0,697899325	7,00E-07	1,56E-05	FALSE	TRUE	long intergenic non-protein coding RNA 996 [Source:HGNC Symbol;Acc:HGNC:27800]	lincRNA
ENSG00000242338	BMS1P4	1,148301972	0,391037332	0,003318818	0,019887106	FALSE	TRUE	BMS1, ribosome biogenesis factor pseudogene 4 [Source:HGNC Symbol;Acc:HGNC:23652]	transcribed_unprocessed_pseudogene
ENSG00000242349	NPPA-AS1	1,627247417	0,253333567	1,33E-10	7,54E-09	FALSE	TRUE	NPPA antisense RNA 1 [Source:HGNC Symbol;Acc:HGNC:37635]	antisense_RNA
ENSG00000242371	IGKV1-39	2,605631464	0,647152252	5,67E-05	0,000692783	FALSE	TRUE	immunoglobulin kappa variable 1-39 (gene/pseudogene) [Source:HGNC Symbol;Acc:HGNC:5740]	IG_V_gene
ENSG00000242472	IGHJ5	1,789027611	0,580194507	0,002045837	0,013437792	FALSE	TRUE	immunoglobulin heavy joining 5 [Source:HGNC Symbol;Acc:HGNC:5539]	IG_J_gene
ENSG00000242474	AC093627.5	1,08482961	0,409428424	0,008058243	0,040494691	FALSE	TRUE		lincRNA
ENSG00000242550	SERPINB10	6,231105696	1,15462596	6,79E-08	1,95E-06	FALSE	TRUE	serpin family B member 10 [Source:HGNC Symbol;Acc:HGNC:8942]	protein_coding
ENSG00000242607	AC068587.1	-1,345829851	0,48510263	0,005531726	0,030083005	TRUE	FALSE		processed_pseudogene
ENSG00000242732	RTL5	2,214339905	0,222074074	2,04E-23	8,68E-21	FALSE	TRUE	retrotransposon Gag like 5 [Source:HGNC Symbol;Acc:HGNC:29430]	protein_coding
ENSG00000242808	SOX2-OT	2,067025892	0,800748277	0,009840965	0,047152092	FALSE	TRUE	SOX2 overlapping transcript [Source:HGNC Symbol;Acc:HGNC:20209]	sense_overlapping
ENSG00000242887	IGHJ3	2,083884662	0,706902026	0,003199286	0,019274102	FALSE	TRUE	immunoglobulin heavy joining 3 [Source:HGNC Symbol;Acc:HGNC:5536]	IG_J_gene
ENSG00000242960	FTH1P23	1,382661564	0,251148384	3,68E-08	1,12E-06	FALSE	TRUE	ferritin heavy chain 1 pseudogene 23 [Source:HGNC Symbol;Acc:HGNC:37641]	processed_pseudogene
ENSG00000242992	FTH1P4	1,575317111	0,249690659	2,81E-10	1,46E-08	FALSE	TRUE	ferritin heavy chain 1 pseudogene 4 [Source:HGNC Symbol;Acc:HGNC:3991]	processed_pseudogene
ENSG00000243440	AF130351.1	2,814972407	0,682725912	3,74E-05	0,00049307	FALSE	TRUE		protein_coding
ENSG00000243466	IGKV1-5	2,320414665	0,48336047	1,58E-06	3,16E-05	FALSE	TRUE	immunoglobulin kappa variable 1-5 [Source:HGNC Symbol;Acc:HGNC:5741]	IG_V_gene
ENSG00000243649	CFB	1,013615982	0,377891417	0,007311911	0,037497828	FALSE	TRUE	complement factor B [Source:HGNC Symbol;Acc:HGNC:1037]	protein_coding
ENSG00000243650	RN7SL834P	1,448608584	0,544597651	0,007814967	0,039502329	FALSE	TRUE	RNA, 7SL, cytoplasmic 834, pseudogene [Source:HGNC Symbol;Acc:HGNC:46850]	misc_RNA
ENSG00000243775	OSTCP1	3,639823825	1,137515524	0,001375223	0,009794347	FALSE	TRUE	oligosaccharyltransferase complex subunit pseudogene 1 [Source:HGNC Symbol;Acc:HGNC:30530]	transcribed_processed_pseudogene
ENSG00000243781	AL590396.1	-1,026892446	0,384831375	0,007620851	0,03874661	TRUE	FALSE		transcribed_processed_pseudogene
ENSG00000243811	APOBEC3D	1,416332067	0,374590844	0,000156193	0,001621285	FALSE	TRUE	apolipoprotein B mRNA editing enzyme catalytic subunit 3D [Source:HGNC Symbol;Acc:HGNC:17354]	protein_coding
ENSG00000243854	RN7SL67P	-1,885208032	0,653438181	0,003913397	0,022737746	TRUE	FALSE	RNA, 7SL, cytoplasmic 67, pseudogene [Source:HGNC Symbol;Acc:HGNC:46083]	misc_RNA
ENSG00000244482	LILRA6	1,579324443	0,1592777	3,56E-23	1,46E-20	FALSE	TRUE	leukocyte immunoglobulin like receptor A6 [Source:HGNC Symbol;Acc:HGNC:15495]	protein_coding
ENSG00000244575	IGKV1-27	3,031173975	1,181061361	0,010273564	0,048635372	FALSE	TRUE	immunoglobulin kappa variable 1-27 [Source:HGNC Symbol;Acc:HGNC:5735]	IG_V_gene
ENSG00000244649	LINC02086	3,195425825	1,112860697	0,004087073	0,023603933	FALSE	TRUE	long intergenic non-protein coding RNA 2086 [Source:HGNC Symbol;Acc:HGNC:52936]	lincRNA
ENSG00000244682	FCGR2C	2,987340405	0,565061461	1,25E-07	3,34E-06	FALSE	TRUE	Fc fragment of IgG receptor IIc (gene/pseudogene) [Source:HGNC Symbol;Acc:HGNC:15626]	polymorphic_pseudogene
ENSG00000245025	AC107959.1	1,850337541	0,490674407	0,000162589	0,001671649	FALSE	TRUE		antisense_RNA
ENSG00000245105	A2M-AS1	2,192114719	0,816206225	0,007237017	0,037169307	FALSE	TRUE	A2M antisense RNA 1 (head to head) [Source:HGNC Symbol;Acc:HGNC:27057]	antisense_RNA
ENSG00000245261	AL133375.1	1,661657156	0,519925196	0,001393692	0,009909633	FALSE	TRUE		antisense_RNA
ENSG00000245573	BDNF-AS	-1,226873432	0,421177011	0,00358016	0,021097197	TRUE	FALSE	BDNF antisense RNA [Source:HGNC Symbol;Acc:HGNC:20608]	antisense_RNA
ENSG00000245651	AC083805.1	18,54525909	4,098621536	6,05E-06	0,000100691	FALSE	TRUE		lincRNA
ENSG00000245849	RAD51-AS1	1,047144138	0,305652349	0,000612694	0,005035825	FALSE	TRUE	RAD51 antisense RNA 1 (head to head) [Source:HGNC Symbol;Acc:HGNC:48621]	processed_transcript
ENSG00000246082	NUDT16P1	-1,279849015	0,174178767	2,01E-13	2,06E-11	TRUE	FALSE	nudix hydrolase 16 pseudogene 1 [Source:HGNC Symbol;Acc:HGNC:27189]	transcribed_unitary_pseudogene
ENSG00000246526	LINC002481	1,125316203	0,33090486	0,000672076	0,005413251	FALSE	TRUE	long intergenic non-protein coding RNA 2481 [Source:HGNC Symbol;Acc:HGNC:27958]	lincRNA
ENSG00000247092	SNHG10	1,177960375	0,348472792	0,000723933	0,005760427	FALSE	TRUE	small nucleolar RNA host gene 10 [Source:HGNC Symbol;Acc:HGNC:27510]	antisense_RNA
ENSG00000247095	MIR210HG	-4,011825773	1,244205209	0,001262332	0,009125014	TRUE	FALSE	MIR210 host gene [Source:HGNC Symbol;Acc:HGNC:39524]	lincRNA
ENSG00000247157	LINC01252	-1,293070054	0,447258294	0,003838916	0,022361066	TRUE	FALSE	long intergenic non-protein coding RNA 1252 [Source:HGNC Symbol;Acc:HGNC:27888]	lincRNA
ENSG00000247287	AL359220.1	1,488838779	0,390583845	0,000137942	0,001464752	FALSE	TRUE		antisense_RNA
ENSG00000248360	LINC00504	-1,709735982	0,502673815	0,000670703	0,005408213	TRUE	FALSE	long intergenic non-protein coding RNA 504 [Source:HGNC Symbol;Acc:HGNC:43555]	lincRNA
ENSG00000248905	FMN1	2,038854898	0,355735787	9,96E-09	3,49E-07	FALSE	TRUE	formin 1 [Source:HGNC Symbol;Acc:HGNC:3768]	protein_coding
ENSG00000248971	KRT8P46	1,167893044	0,327389905	0,000360699	0,003258147	FALSE	TRUE	keratin 8 pseudogene 46 [Source:HGNC Symbol;Acc:HGNC:39880]	processed_pseudogene
ENSG00000249014	HMGN2P4	1,177213306	0,30777915	0,000130844	0,001400339	FALSE	TRUE	high mobility group nucleosomal binding domain 2 pseudogene 4 [Source:HGNC Symbol;Acc:HGNC:33567]	processed_pseudogene
ENSG00000249171	AC021192.1	-2,656459181	1,030046073	0,009909504	0,04737668	TRUE	FALSE		lincRNA
ENSG00000249244	AC110373.1	2,503798021	0,598950003	2,91E-05	0,000395832	FALSE	TRUE		unprocessed_pseudogene
ENSG00000249684	AC106795.2	3,47382594	1,278736492	0,006595465	0,034544264	FALSE	TRUE		antisense_RNA
ENSG00000249790	AC092490.1	-1,690630521	0,473092697	0,000352145	0,003195501	TRUE	FALSE		lincRNA
ENSG00000249863	AC021106.1	-1,133547804	0,328097352	0,00055047	0,004611676	TRUE	FALSE		processed_pseudogene
ENSG00000249978	TRGV7	1,73251782	0,299398987	7,18E-09	2,60E-07	FALSE	TRUE	T-cell receptor gamma variable 7 (pseudogene) [Source:HGNC Symbol;Acc:HGNC:12293]	TR_V_pseudogene
ENSG00000249992	TMEM158	1,170195261	0,323884335	0,000302671	0,002819601	FALSE	TRUE	transmembrane protein 158 (gene/pseudogene) [Source:HGNC Symbol;Acc:HGNC:30293]	protein_coding
ENSG00000250033	SLC7A11-AS1	3,512225696	0,848063359	3,45E-05	0,000461748	FALSE	TRUE	SLC7A11 antisense RNA 1 [Source:HGNC Symbol;Acc:HGNC:44064]	processed_transcript
ENSG00000250470	AC253536.5	-3,025401942	0,554286352	4,81E-08	1,43E-06	TRUE	FALSE		unprocessed_pseudogene
ENSG00000250490	LINC02145	5,323914332	1,464309041	0,000277134	0,002614236	FALSE	TRUE	long intergenic non-protein coding RNA 2145 [Source:HGNC Symbol;Acc:HGNC:53005]	lincRNA
ENSG00000250508	AP000808.1	4,142505185	0,783343416	1,24E-07	3,32E-06	FALSE	TRUE		lincRNA
ENSG00000250510	GPR162	2,709020207	0,437018843	5,69E-10	2,74E-08	FALSE	TRUE	G protein-coupled receptor 162 [Source:HGNC Symbol;Acc:HGNC:16693]	protein_coding
ENSG00000250742	LINC02381	-3,234975097	0,523937	6,64E-10	3,16E-08	TRUE	FALSE	long intergenic non-protein coding RNA 2381 [Source:HGNC Symbol;Acc:HGNC:53304]	lincRNA
ENSG00000250771	AC106865.1	2,607327088	0,486029277	8,12E-08	2,30E-06	FALSE	TRUE		transcribed_unprocessed_pseudogene
ENSG00000251247	ZNF345	1,109886056	0,252758403	1,13E-05	0,000173445	FALSE	TRUE	zinc finger protein 345 [Source:HGNC Symbol;Acc:HGNC:16367]	protein_coding
ENSG00000251301	LINC02384	2,144737652	0,59299803	0,000298302	0,002784877	FALSE	TRUE	long intergenic non-protein coding RNA 2384 [Source:HGNC Symbol;Acc:HGNC:53308]	lincRNA
ENSG00000251349	MSANTD3-TMEFF1	1,268857964	0,322619907	8,39E-05	0,00096293	FALSE	TRUE	MSANTD3-TMEFF1 readthrough [Source:HGNC Symbol;Acc:HGNC:38838]	protein_coding
ENSG00000251380	DCANP1	-4,974788363	1,425652158	0,000483957	0,004155444	TRUE	FALSE	dendritic cell associated nuclear protein [Source:HGNC Symbol;Acc:HGNC:24459]	protein_coding
ENSG00000251411	AC093827.3	-2,007741479	0,748684833	0,007325106	0,037541815	TRUE	FALSE		processed_pseudogene
ENSG00000251485	AC068134.3	1,547601242	0,517863516	0,002804105	0,017422359	FALSE	TRUE		processed_pseudogene
ENSG00000251546	IGKV1D-39	2,617184749	0,678058169	0,000113469	0,001240315	FALSE	TRUE	immunoglobulin kappa variable 1D-39 [Source:HGNC Symbol;Acc:HGNC:5756]	IG_V_gene
ENSG00000251593	MSNP1	1,214376261	0,246359129	8,25E-07	1,81E-05	FALSE	TRUE	moesin pseudogene 1 [Source:HGNC Symbol;Acc:HGNC:7374]	processed_pseudogene
ENSG00000253123	AC091182.1	-3,083760461	0,814517847	0,000153095	0,001596759	TRUE	FALSE		processed_transcript
ENSG00000253535	AC120193.1	3,980413074	0,718797865	3,07E-08	9,47E-07	FALSE	TRUE		antisense_RNA
ENSG00000253555	AC011978.1	4,795372151	1,024475085	2,86E-06	5,27E-05	FALSE	TRUE		unprocessed_pseudogene
ENSG00000253838	AC007991.2	3,488254486	1,093997194	0,001429929	0,010120897	FALSE	TRUE		sense_intronic
ENSG00000253894	AC011124.2	3,952908597	1,493631292	0,008132735	0,04076693	FALSE	TRUE		lincRNA
ENSG00000253931	AC105118.1	-6,048846632	1,320400282	4,63E-06	8,01E-05	TRUE	FALSE		antisense_RNA
ENSG00000253958	CLDN23	1,493665637	0,257345198	6,47E-09	2,36E-07	FALSE	TRUE	claudin 23 [Source:HGNC Symbol;Acc:HGNC:17591]	protein_coding
ENSG00000253981	ALG1L13P	-2,16966382	0,824232581	0,008479792	0,041992856	TRUE	FALSE	asparagine-linked glycosylation 1-like 13, pseudogene [Source:HGNC Symbol;Acc:HGNC:44382]	transcribed_unprocessed_pseudogene
ENSG00000253998	IGKV2-29	9,528643003	2,92736531	0,00113383	0,008365991	FALSE	TRUE	immunoglobulin kappa variable 2-29 (gene/pseudogene) [Source:HGNC Symbol;Acc:HGNC:5784]	IG_V_pseudogene
ENSG00000254054	AC087273.2	-2,69528481	0,436529579	6,64E-10	3,16E-08	TRUE	FALSE		lincRNA
ENSG00000254063	DUXAP2	-3,239496886	0,924133199	0,000455847	0,003950006	TRUE	FALSE	double homeobox A pseudogene 2 [Source:HGNC Symbol;Acc:HGNC:32181]	unprocessed_pseudogene
ENSG00000254154	AL359075.2	-2,235309927	0,605992824	0,000225426	0,002203026	TRUE	FALSE		processed_transcript
ENSG00000254233	LINC02365	-2,16031877	0,576753527	0,000179925	0,001823178	TRUE	FALSE	long intergenic non-protein coding RNA 2365 [Source:HGNC Symbol;Acc:HGNC:53285]	lincRNA
ENSG00000254281	AP003354.2	5,319401368	1,814488232	0,003371923	0,020132334	FALSE	TRUE		lincRNA
ENSG00000254316	AC090820.1	2,59539928	1,010313808	0,010202069	0,048425918	FALSE	TRUE		processed_pseudogene
ENSG00000254338	MAFA-AS1	-8,311668907	1,255376455	3,57E-11	2,35E-09	TRUE	FALSE	MAFA antisense RNA 1 [Source:HGNC Symbol;Acc:HGNC:51203]	antisense_RNA
ENSG00000254341	SNORD87	3,16522829	0,783782454	5,38E-05	0,000664749	FALSE	TRUE	small nucleolar RNA, C/D box 87 [Source:HGNC Symbol;Acc:HGNC:32746]	snoRNA
ENSG00000254485	AC026191.1	3,374529322	1,255348577	0,007185528	0,036974818	FALSE	TRUE		antisense_RNA
ENSG00000254539	AC239804.1	5,683648729	1,307319937	1,38E-05	0,000206019	FALSE	TRUE		lincRNA
ENSG00000254572	AP002469.1	1,279657962	0,490315705	0,009057787	0,044199966	FALSE	TRUE		processed_pseudogene
ENSG00000254682	AP002387.1	1,113441321	0,40398546	0,005848759	0,031532704	FALSE	TRUE		antisense_RNA
ENSG00000254703	SENCR	-2,318897763	0,675735851	0,000599892	0,004945582	TRUE	FALSE	smooth muscle and endothelial cell enriched migration/differentiation-associated lncRNA [Source:HGNC Symbol;Acc:HGNC:44177]	antisense_RNA
ENSG00000254704	AP002358.2	3,695355599	1,013119848	0,000264803	0,00252308	FALSE	TRUE		processed_pseudogene
ENSG00000254709	IGLL5	1,705501153	0,611497022	0,005286147	0,029001686	FALSE	TRUE	immunoglobulin lambda like polypeptide 5 [Source:HGNC Symbol;Acc:HGNC:38476]	protein_coding
ENSG00000254872	AC139749.1	-4,048430994	1,455508805	0,005411598	0,029570418	TRUE	FALSE		lincRNA
ENSG00000254887	AC010247.1	1,700879555	0,474317472	0,000335851	0,003068156	FALSE	TRUE		processed_transcript
ENSG00000254910	AC136475.2	1,592480281	0,58402462	0,006396442	0,033795035	FALSE	TRUE		antisense_RNA
ENSG00000255036	AL512590.3	1,010638898	0,367548088	0,005965385	0,031968987	FALSE	TRUE		processed_transcript
ENSG00000255298	OR8G5	-4,538442997	1,434811695	0,001561024	0,010871595	TRUE	FALSE	olfactory receptor family 8 subfamily G member 5 [Source:HGNC Symbol;Acc:HGNC:19622]	protein_coding
ENSG00000255397	AC022182.3	1,171471601	0,425849881	0,005943129	0,031928511	FALSE	TRUE		processed_pseudogene
ENSG00000255524	NPIPB8	1,760010467	0,672984257	0,008916667	0,043678192	FALSE	TRUE	nuclear pore complex interacting protein family member B8 [Source:HGNC Symbol;Acc:HGNC:37490]	protein_coding
ENSG00000255587	RAB44	1,757099661	0,265842727	3,86E-11	2,51E-09	FALSE	TRUE	RAB44, member RAS oncogene family [Source:HGNC Symbol;Acc:HGNC:21068]	protein_coding
ENSG00000255641	AC068775.2	2,209607436	0,81252039	0,006539086	0,034306897	FALSE	TRUE		protein_coding
ENSG00000255750	AC022509.1	3,947947672	0,644168526	8,86E-10	4,07E-08	FALSE	TRUE		antisense_RNA
ENSG00000255819	KLRC4-KLRK1	1,168752987	0,442796054	0,00830324	0,041382802	FALSE	TRUE	KLRC4-KLRK1 readthrough [Source:HGNC Symbol;Acc:HGNC:48357]	protein_coding
ENSG00000255823	MTRNR2L8	-1,018570988	0,288654459	0,000417628	0,003676957	TRUE	FALSE	MT-RNR2-like 8 [Source:HGNC Symbol;Acc:HGNC:37165]	protein_coding
ENSG00000255847	AP003717.1	-2,110854289	0,486194599	1,41E-05	0,000210975	TRUE	FALSE		antisense_RNA
ENSG00000255856	AC069503.1	-2,678202868	0,566680865	2,29E-06	4,32E-05	TRUE	FALSE		lincRNA
ENSG00000255864	AC069208.1	4,474295679	1,441565095	0,001910677	0,012754488	FALSE	TRUE		lincRNA
ENSG00000255893	AP000786.1	1,673509698	0,429191364	9,65E-05	0,001085242	FALSE	TRUE		antisense_RNA
ENSG00000256020	AC006205.2	-5,965855599	1,685095714	0,000399572	0,003556031	TRUE	FALSE		sense_intronic
ENSG00000256039	LINC02446	1,284715405	0,431291994	0,002894172	0,017818812	FALSE	TRUE	long intergenic non-protein coding RNA 2446 [Source:HGNC Symbol;Acc:HGNC:53378]	lincRNA
ENSG00000256234	AC022509.2	4,210815165	0,609547245	4,91E-12	3,89E-10	FALSE	TRUE		antisense_RNA
ENSG00000256660	CLEC12B	3,229535652	0,81338139	7,17E-05	0,000843207	FALSE	TRUE	C-type lectin domain family 12 member B [Source:HGNC Symbol;Acc:HGNC:31966]	protein_coding
ENSG00000256894	AC022509.3	1,730814931	0,464593163	0,000194973	0,00194749	FALSE	TRUE		antisense_RNA
ENSG00000256937	KRT17P8	2,662818327	0,689203053	0,000111719	0,001224007	FALSE	TRUE	keratin 17 pseudogene 8 [Source:HGNC Symbol;Acc:HGNC:50726]	processed_pseudogene
ENSG00000257027	AC010186.3	1,020915226	0,24262709	2,58E-05	0,000354927	FALSE	TRUE		sense_intronic
ENSG00000257086	AP001453.3	-1,129562751	0,314869369	0,00033399	0,003055012	TRUE	FALSE		lincRNA
ENSG00000257181	AC025423.4	-1,933341305	0,568368178	0,000670012	0,005404647	TRUE	FALSE		antisense_RNA
ENSG00000257336	PRELID2P1	1,566019628	0,582447279	0,00717332	0,036929504	FALSE	TRUE	PRELI domain containing 2 pseudogene 1 [Source:HGNC Symbol;Acc:HGNC:43892]	processed_pseudogene
ENSG00000257354	AC048341.2	1,052454674	0,349927759	0,002632899	0,016528882	FALSE	TRUE		lincRNA
ENSG00000257433	AC004241.1	-1,037162362	0,395116805	0,008666137	0,042653028	TRUE	FALSE		antisense_RNA
ENSG00000257605	AC073611.1	-1,329310799	0,453045484	0,003344449	0,020017839	TRUE	FALSE		antisense_RNA
ENSG00000257949	TEN1	-2,471528188	0,656602743	0,00016714	0,00171281	TRUE	FALSE	TEN1, CST complex subunit [Source:HGNC Symbol;Acc:HGNC:37242]	protein_coding
ENSG00000258057	BCDIN3D-AS1	2,374424593	0,918465621	0,009732029	0,046711021	FALSE	TRUE	BCDIN3D antisense RNA 1 [Source:HGNC Symbol;Acc:HGNC:44113]	antisense_RNA
ENSG00000258181	AC008083.3	2,28137239	0,717185852	0,001467647	0,010330615	FALSE	TRUE		lincRNA
ENSG00000258227	CLEC5A	2,162683555	0,655447174	0,000968385	0,007352614	FALSE	TRUE	C-type lectin domain containing 5A [Source:HGNC Symbol;Acc:HGNC:2054]	protein_coding
ENSG00000258472	AC005726.2	-1,103050295	0,19893392	2,94E-08	9,19E-07	TRUE	FALSE		protein_coding
ENSG00000258597	SERPINA2	3,466104505	1,171146124	0,003080554	0,018748384	FALSE	TRUE	serpin family A member 2 (gene/pseudogene) [Source:HGNC Symbol;Acc:HGNC:8985]	polymorphic_pseudogene
ENSG00000258610	AF111169.2	-2,101476687	0,818038657	0,010201571	0,048425918	TRUE	FALSE		lincRNA
ENSG00000258667	HIF1A-AS2	-5,150534734	1,909743925	0,006997218	0,036203143	TRUE	FALSE	HIF1A antisense RNA 2 [Source:HGNC Symbol;Acc:HGNC:43015]	lincRNA
ENSG00000258684	BMS1P16	-20,31747738	3,893164889	1,80E-07	4,62E-06	TRUE	FALSE	BMS1, ribosome biogenesis factor pseudogene 16 [Source:HGNC Symbol;Acc:HGNC:49161]	unprocessed_pseudogene
ENSG00000258924	AC002094.1	18,67030937	4,865098016	0,000124242	0,001339577	FALSE	TRUE		processed_transcript
ENSG00000258947	TUBB3	-1,227280408	0,361032712	0,000675436	0,005436282	TRUE	FALSE	tubulin beta 3 class III [Source:HGNC Symbol;Acc:HGNC:20772]	protein_coding
ENSG00000258960	AL391261.3	1,377251192	0,527103549	0,008978637	0,043942103	FALSE	TRUE		processed_pseudogene
ENSG00000259040	BLOC1S5-TXNDC5	-37,88413834	4,811039524	3,42E-15	4,37E-13	TRUE	FALSE	BLOC1S5-TXNDC5 readthrough (NMD candidate) [Source:HGNC Symbol;Acc:HGNC:42001]	protein_coding
ENSG00000259094	AC013457.1	-5,964721939	0,680972079	1,97E-18	4,40E-16	TRUE	FALSE		antisense_RNA
ENSG00000259132	AL132780.3	-24,30826641	4,86427639	5,81E-07	1,32E-05	TRUE	FALSE		protein_coding
ENSG00000259207	ITGB3	3,142382615	0,713415292	1,06E-05	0,000164421	FALSE	TRUE	integrin subunit beta 3 [Source:HGNC Symbol;Acc:HGNC:6156]	protein_coding
ENSG00000259225	LINC02345	-1,568784144	0,324410943	1,33E-06	2,72E-05	TRUE	FALSE	long intergenic non-protein coding RNA 2345 [Source:HGNC Symbol;Acc:HGNC:53267]	lincRNA
ENSG00000259354	AC025580.2	1,744658791	0,543960693	0,001339755	0,009581747	FALSE	TRUE		antisense_RNA
ENSG00000259471	LINC01169	3,339980283	0,96779147	0,000558232	0,004656934	FALSE	TRUE	long intergenic non-protein coding RNA 1169 [Source:HGNC Symbol;Acc:HGNC:49541]	lincRNA
ENSG00000259583	AC015712.2	-1,506685881	0,322917092	3,07E-06	5,59E-05	TRUE	FALSE		antisense_RNA
ENSG00000259590	AC015660.2	-2,950588759	0,949530223	0,001887284	0,012621609	TRUE	FALSE		lincRNA
ENSG00000259630	AC104046.1	-2,03878845	0,513247134	7,12E-05	0,000839036	TRUE	FALSE		transcribed_processed_pseudogene
ENSG00000259760	AC015660.3	-2,669586536	0,767765549	0,000506896	0,004298026	TRUE	FALSE		antisense_RNA
ENSG00000259856	RAB43P1	-1,00822775	0,16971592	2,84E-09	1,13E-07	TRUE	FALSE	RAB43 pseudogene 1 [Source:HGNC Symbol;Acc:HGNC:33153]	processed_pseudogene
ENSG00000259891	AC107375.1	1,107745327	0,30748568	0,00031506	0,002919989	FALSE	TRUE		antisense_RNA
ENSG00000259953	AL138756.1	-1,024886097	0,269736098	0,000144937	0,001524117	TRUE	FALSE		sense_overlapping
ENSG00000260025	AC009414.2	6,587678655	1,407622381	2,87E-06	5,28E-05	FALSE	TRUE		lincRNA
ENSG00000260101	AC008074.3	-1,182152298	0,389574342	0,002409574	0,015346792	TRUE	FALSE		lincRNA
ENSG00000260196	AC124798.1	1,381844193	0,372089031	0,000204214	0,002027663	FALSE	TRUE		antisense_RNA
ENSG00000260219	AC106782.2	-1,14621225	0,312072192	0,000239806	0,002323693	TRUE	FALSE		lincRNA
ENSG00000260256	AP001063.1	2,135311194	0,705426541	0,002470113	0,015674605	FALSE	TRUE		lincRNA
ENSG00000260272	AC093525.2	-4,439784704	1,583002663	0,005036964	0,02803118	TRUE	FALSE		protein_coding
ENSG00000260360	AL353708.1	-1,155150021	0,273605983	2,42E-05	0,000335207	TRUE	FALSE		lincRNA
ENSG00000260401	AP002761.4	2,005093265	0,477889545	2,72E-05	0,000372122	FALSE	TRUE		sense_overlapping
ENSG00000260528	FAM157C	1,334080628	0,376399927	0,000393632	0,003511797	FALSE	TRUE	family with sequence similarity 157 member C (non-protein coding) [Source:HGNC Symbol;Acc:HGNC:34081]	lincRNA
ENSG00000260643	AC092718.3	-7,272356105	1,668778231	1,31E-05	0,000197529	TRUE	FALSE		protein_coding
ENSG00000260691	ANKRD20A1	-2,280415748	0,513108513	8,82E-06	0,000140577	TRUE	FALSE	ankyrin repeat domain 20 family member A1 [Source:HGNC Symbol;Acc:HGNC:23665]	protein_coding
ENSG00000260807	AC009041.2	-1,850358009	0,384061652	1,45E-06	2,94E-05	TRUE	FALSE		lincRNA
ENSG00000260899	AC106886.2	-2,860631766	0,981585325	0,003564899	0,021035809	TRUE	FALSE		processed_transcript
ENSG00000260910	LINC00565	2,55832564	0,724433871	0,000413237	0,00364774	FALSE	TRUE	long intergenic non-protein coding RNA 565 [Source:HGNC Symbol;Acc:HGNC:43709]	lincRNA
ENSG00000260940	AL109741.3	3,248776366	1,233069979	0,008421029	0,041771133	FALSE	TRUE		sense_overlapping
ENSG00000260947	AL356489.2	-3,112401603	1,137764515	0,006227781	0,033129902	TRUE	FALSE		lincRNA
ENSG00000261003	AL008628.1	3,032159371	1,075350681	0,004806953	0,026958417	FALSE	TRUE		sense_overlapping
ENSG00000261040	WFDC21P	-1,5593974	0,282653984	3,45E-08	1,05E-06	TRUE	FALSE	WAP four-disulfide core domain 21, pseudogene [Source:HGNC Symbol;Acc:HGNC:50357]	processed_transcript
ENSG00000261183	SPINT1-AS1	-1,282144525	0,316102435	4,99E-05	0,000624515	TRUE	FALSE	SPINT1 antisense RNA 1 [Source:HGNC Symbol;Acc:HGNC:53162]	antisense_RNA
ENSG00000261251	Z97055.2	1,78117203	0,671784684	0,00801581	0,040348472	FALSE	TRUE		antisense_RNA
ENSG00000261351	AC116913.1	1,114658904	0,278577543	6,30E-05	0,000756343	FALSE	TRUE		antisense_RNA
ENSG00000261371	PECAM1	-1,020305046	0,390775803	0,009028504	0,04408945	TRUE	FALSE	platelet and endothelial cell adhesion molecule 1 [Source:HGNC Symbol;Acc:HGNC:8823]	protein_coding
ENSG00000261408	TEN1-CDK3	1,398753489	0,424353844	0,000980036	0,007417733	FALSE	TRUE	TEN1-CDK3 readthrough (NMD candidate) [Source:HGNC Symbol;Acc:HGNC:44420]	protein_coding
ENSG00000261416	AC012645.3	-1,970929052	0,334966728	4,01E-09	1,53E-07	TRUE	FALSE		antisense_RNA
ENSG00000261542	AC011978.2	-1,060525952	0,375077185	0,004691489	0,026461215	TRUE	FALSE		lincRNA
ENSG00000261553	AL137782.1	-1,199305287	0,442686104	0,006745481	0,035151937	TRUE	FALSE		processed_transcript
ENSG00000261618	AC083837.1	2,390529579	0,817791488	0,003465063	0,020592184	FALSE	TRUE		lincRNA
ENSG00000261655	AC100803.2	-3,229522099	0,702104868	4,23E-06	7,42E-05	TRUE	FALSE		sense_overlapping
ENSG00000261737	AL049597.2	-1,581929539	0,368477435	1,76E-05	0,000254673	TRUE	FALSE		antisense_RNA
ENSG00000261888	AC144831.1	1,298831668	0,354104807	0,000244522	0,002359909	FALSE	TRUE		lincRNA
ENSG00000261915	AC026954.2	6,694817587	1,330779076	4,89E-07	1,13E-05	FALSE	TRUE		protein_coding
ENSG00000261916	AC027796.1	-2,08374368	0,597444909	0,000487087	0,004175722	TRUE	FALSE		sense_intronic
ENSG00000261996	AC004706.1	-2,050263171	0,611235919	0,000795686	0,006224181	TRUE	FALSE		lincRNA
ENSG00000262050	AC005696.1	1,370818702	0,426756822	0,001317329	0,009443976	FALSE	TRUE		antisense_RNA
ENSG00000262151	AC133065.1	-4,086468487	1,078466699	0,000151166	0,00158114	TRUE	FALSE		antisense_RNA
ENSG00000262488	AC133065.3	-1,402328601	0,501218183	0,005144549	0,028426587	TRUE	FALSE		processed_pseudogene
ENSG00000262633	AC005670.2	6,042301724	2,351820026	0,010193289	0,048413666	FALSE	TRUE		protein_coding
ENSG00000262655	SPON1	1,883430856	0,56255977	0,000814071	0,006345134	FALSE	TRUE	spondin 1 [Source:HGNC Symbol;Acc:HGNC:11252]	protein_coding
ENSG00000262831	AC145207.3	-1,206560297	0,460162424	0,008740739	0,04295206	TRUE	FALSE		antisense_RNA
ENSG00000263338	AC027796.5	-2,736270533	0,828553757	0,000958387	0,007296511	TRUE	FALSE		sense_intronic
ENSG00000263887	AC053481.2	7,734750772	1,467927732	1,37E-07	3,63E-06	FALSE	TRUE		transcribed_unprocessed_pseudogene
ENSG00000263961	C1orf186	1,474642644	0,355946425	3,43E-05	0,00045945	FALSE	TRUE	chromosome 1 open reading frame 186 [Source:HGNC Symbol;Acc:HGNC:25341]	protein_coding
ENSG00000264324	AC006030.1	5,36886615	2,060123484	0,009158253	0,044630042	FALSE	TRUE		protein_coding
ENSG00000264577	AC010761.1	29,3701816	3,649205722	8,39E-16	1,20E-13	FALSE	TRUE		antisense_RNA
ENSG00000264608	AC005726.4	-1,30235978	0,413007001	0,001614026	0,011186905	TRUE	FALSE		sense_intronic
ENSG00000265257	AP005263.1	24,17405218	4,837224224	5,81E-07	1,32E-05	FALSE	TRUE		processed_transcript
ENSG00000265531	FCGR1CP	6,305447445	1,456106377	1,49E-05	0,000219619	FALSE	TRUE	Fc fragment of IgG receptor Ic, pseudogene [Source:HGNC Symbol;Acc:HGNC:3615]	unprocessed_pseudogene
ENSG00000265800	AC022211.3	-1,734672683	0,635775743	0,006363566	0,033678977	TRUE	FALSE		sense_intronic
ENSG00000265972	TXNIP	-1,079757264	0,212693168	3,84E-07	9,14E-06	TRUE	FALSE	thioredoxin interacting protein [Source:HGNC Symbol;Acc:HGNC:16952]	protein_coding
ENSG00000266208	AC080112.2	-1,127683031	0,243302842	3,57E-06	6,39E-05	TRUE	FALSE		antisense_RNA
ENSG00000266677	AC087164.1	-1,828701488	0,602887585	0,002419448	0,015389076	TRUE	FALSE		antisense_RNA
ENSG00000266680	AL135905.2	-2,179386971	0,500471543	1,33E-05	0,000199858	TRUE	FALSE		antisense_RNA
ENSG00000266899	AKR1B1P7	2,454355032	0,943051388	0,009252856	0,044959894	FALSE	TRUE	aldo-keto reductase family 1 member B1 pseudogene 7 [Source:HGNC Symbol;Acc:HGNC:33497]	processed_pseudogene
ENSG00000267060	PTGES3L	-3,335052766	0,578012722	7,93E-09	2,85E-07	TRUE	FALSE	prostaglandin E synthase 3 like [Source:HGNC Symbol;Acc:HGNC:43943]	protein_coding
ENSG00000267123	LINC02081	2,015811436	0,675322512	0,002836144	0,017551115	FALSE	TRUE	long intergenic non-protein coding RNA 2081 [Source:HGNC Symbol;Acc:HGNC:52930]	lincRNA
ENSG00000267287	AC068473.3	-3,878548853	1,398849386	0,005559833	0,030205599	TRUE	FALSE		processed_transcript
ENSG00000267365	KCNJ2-AS1	1,749937466	0,616861707	0,004556255	0,025809167	FALSE	TRUE	KCNJ2 antisense RNA 1 (head to head) [Source:HGNC Symbol;Acc:HGNC:43720]	antisense_RNA
ENSG00000267414	AC120049.1	-2,315370452	0,347215614	2,59E-11	1,75E-09	TRUE	FALSE		lincRNA
ENSG00000267416	AC025048.4	2,216713867	0,415169886	9,33E-08	2,60E-06	FALSE	TRUE		lincRNA
ENSG00000267426	AC087289.3	-2,864874899	1,088682716	0,008500741	0,042077409	TRUE	FALSE		protein_coding
ENSG00000267601	AC022966.2	-4,353035275	1,34693968	0,001230145	0,008933981	TRUE	FALSE		antisense_RNA
ENSG00000267712	LINC01539	2,14527863	0,799546877	0,007293925	0,037435021	FALSE	TRUE	long intergenic non-protein coding RNA 1539 [Source:HGNC Symbol;Acc:HGNC:51307]	lincRNA
ENSG00000267737	AC087645.2	3,857465183	1,073852309	0,00032793	0,003009719	FALSE	TRUE		lincRNA
ENSG00000268041	AC010616.1	3,18114112	0,353990066	2,55E-19	6,76E-17	FALSE	TRUE		protein_coding
ENSG00000268189	AC005785.1	4,706361759	1,173821081	6,09E-05	0,000733845	FALSE	TRUE		processed_transcript
ENSG00000268518	AC020909.2	6,626146192	1,4182504	2,98E-06	5,46E-05	FALSE	TRUE		lincRNA
ENSG00000268734	AC245128.3	4,379593305	0,564085513	8,23E-15	9,81E-13	FALSE	TRUE		lincRNA
ENSG00000268902	CSAG2	19,60849503	4,871365457	5,69E-05	0,000695353	FALSE	TRUE	CSAG family member 2 [Source:HGNC Symbol;Acc:HGNC:16847]	protein_coding
ENSG00000269028	MTRNR2L12	-1,054839507	0,293406132	0,000324203	0,002986875	TRUE	FALSE	MT-RNR2-like 12 [Source:HGNC Symbol;Acc:HGNC:37169]	protein_coding
ENSG00000269711	AC008763.3	4,155293155	1,60746569	0,009737999	0,04672131	FALSE	TRUE		protein_coding
ENSG00000269837	IPO5P1	3,032632969	1,016020388	0,002837498	0,017554493	FALSE	TRUE	importin 5 pseudogene 1 [Source:HGNC Symbol;Acc:HGNC:49687]	transcribed_processed_pseudogene
ENSG00000269906	AL606834.2	1,221855868	0,400575667	0,002286511	0,014724667	FALSE	TRUE		sense_intronic
ENSG00000269939	PCF11-AS1	1,548207714	0,600618088	0,009946296	0,047489844	FALSE	TRUE	PCF11 antisense RNA 1 [Source:HGNC Symbol;Acc:HGNC:52263]	lincRNA
ENSG00000269968	AC006064.4	-1,375482286	0,511852878	0,007204063	0,037040556	TRUE	FALSE		antisense_RNA
ENSG00000270001	AL121894.2	-3,185990115	0,657387376	1,26E-06	2,59E-05	TRUE	FALSE		lincRNA
ENSG00000270022	Z93241.1	1,827935389	0,405256586	6,47E-06	0,000106849	FALSE	TRUE		lincRNA
ENSG00000270195	AC016773.1	1,337312758	0,515214515	0,009441421	0,045671743	FALSE	TRUE		lincRNA
ENSG00000270379	HEATR9	2,374320167	0,768732395	0,002010903	0,013264507	FALSE	TRUE	HEAT repeat containing 9 [Source:HGNC Symbol;Acc:HGNC:26548]	protein_coding
ENSG00000270571	AC007681.1	-1,912260327	0,580440141	0,000985968	0,007451766	TRUE	FALSE		antisense_RNA
ENSG00000270978	AC091982.3	3,412920808	1,074605034	0,001493328	0,010487588	FALSE	TRUE		processed_pseudogene
ENSG00000271009	AC116667.1	1,302718061	0,498413222	0,008955953	0,043850851	FALSE	TRUE		lincRNA
ENSG00000271204	AC016831.5	2,479652665	0,925944746	0,007406975	0,03788094	FALSE	TRUE		lincRNA
ENSG00000271503	CCL5	1,746944819	0,483102512	0,00029908	0,002789744	FALSE	TRUE	C-C motif chemokine ligand 5 [Source:HGNC Symbol;Acc:HGNC:10632]	protein_coding
ENSG00000271538	LINC02427	-5,60023996	2,105617788	0,007821818	0,03952776	TRUE	FALSE	long intergenic non-protein coding RNA 2427 [Source:HGNC Symbol;Acc:HGNC:53358]	lincRNA
ENSG00000271723	MROH7-TTC4	3,476157116	1,331190915	0,009019511	0,044063312	FALSE	TRUE	MROH7-TTC4 readthrough (NMD candidate) [Source:HGNC Symbol;Acc:HGNC:49180]	protein_coding
ENSG00000271853	AL162258.1	-2,501935232	0,414637848	1,60E-09	6,89E-08	TRUE	FALSE		processed_transcript
ENSG00000271964	AC090948.1	1,287278069	0,468120581	0,005961606	0,031959056	FALSE	TRUE		antisense_RNA
ENSG00000272053	AL160400.1	1,75462838	0,515246445	0,000660634	0,005354858	FALSE	TRUE		lincRNA
ENSG00000272079	AC004233.3	-2,450136054	0,706452457	0,000523908	0,004407855	TRUE	FALSE		lincRNA
ENSG00000272145	NFYC-AS1	1,3540782	0,485776467	0,005312445	0,029109198	FALSE	TRUE	NFYC antisense RNA 1 [Source:HGNC Symbol;Acc:HGNC:49451]	antisense_RNA
ENSG00000272223	AL136304.1	-3,834067341	1,219379271	0,001664972	0,011463181	TRUE	FALSE		antisense_RNA
ENSG00000272282	LINC02084	2,021957325	0,47167695	1,81E-05	0,000261088	FALSE	TRUE	long intergenic non-protein coding RNA 2084 [Source:HGNC Symbol;Acc:HGNC:52934]	lincRNA
ENSG00000272288	AL451165.2	-1,199216559	0,367521236	0,001102451	0,008164978	TRUE	FALSE		antisense_RNA
ENSG00000272345	AL031775.1	-1,723330455	0,298817862	8,06E-09	2,88E-07	TRUE	FALSE		antisense_RNA
ENSG00000272367	AC018754.1	-1,090826383	0,392563943	0,005457307	0,029753581	TRUE	FALSE		antisense_RNA
ENSG00000272509	AC087752.4	3,666998939	1,048022344	0,000467059	0,004031074	FALSE	TRUE		antisense_RNA
ENSG00000272529	AC090948.3	1,851418844	0,604897577	0,002208095	0,014283222	FALSE	TRUE		antisense_RNA
ENSG00000272540	AL662797.3	-1,574129022	0,584523714	0,007080985	0,036558152	TRUE	FALSE		antisense_RNA
ENSG00000272589	ZSWIM8-AS1	3,02641988	0,796343725	0,000144466	0,001521379	FALSE	TRUE	ZSWIM8 antisense RNA 1 [Source:HGNC Symbol;Acc:HGNC:45103]	antisense_RNA
ENSG00000272620	AFAP1-AS1	-4,775636076	1,578135575	0,002477096	0,015705149	TRUE	FALSE	AFAP1 antisense RNA 1 [Source:HGNC Symbol;Acc:HGNC:28141]	antisense_RNA
ENSG00000272638	AC006027.1	1,38343509	0,368361712	0,000172897	0,001761003	FALSE	TRUE		antisense_RNA
ENSG00000272666	U62317.2	1,669962929	0,53074977	0,001652812	0,01141202	FALSE	TRUE		lincRNA
ENSG00000272695	GAS6-AS2	-1,427229825	0,523237495	0,006377946	0,03373042	TRUE	FALSE	GAS6 antisense RNA 2 (head to head) [Source:HGNC Symbol;Acc:HGNC:43694]	lincRNA
ENSG00000272752	STAG3L5P-PVRIG2P-PILRB	1,422563791	0,314382129	6,04E-06	0,000100675	FALSE	TRUE	STAG3L5P-PVRIG2P-PILRB readthrough [Source:HGNC Symbol;Acc:HGNC:48898]	processed_transcript
ENSG00000272768	AC004854.2	-1,520613249	0,406793275	0,000185454	0,001867004	TRUE	FALSE		antisense_RNA
ENSG00000272839	AC011899.3	-1,582163077	0,569100881	0,005434048	0,029670695	TRUE	FALSE		antisense_RNA
ENSG00000272899	AC025594.2	1,495725174	0,460107172	0,001150731	0,008467677	FALSE	TRUE		protein_coding
ENSG00000272908	AC006033.2	1,168386478	0,230049625	3,80E-07	9,04E-06	FALSE	TRUE		lincRNA
ENSG00000272918	AC005070.3	-2,139882542	0,622190984	0,000583286	0,004830654	TRUE	FALSE		antisense_RNA
ENSG00000272949	AC093668.2	2,686768435	0,847920269	0,00153145	0,010699478	FALSE	TRUE		processed_transcript
ENSG00000272979	AC093388.1	3,699874012	1,364344272	0,006691227	0,034944682	FALSE	TRUE		antisense_RNA
ENSG00000272986	AC009570.1	-1,712499058	0,611882217	0,005130247	0,028399677	TRUE	FALSE		antisense_RNA
ENSG00000273001	AL731533.2	-2,127960743	0,796160942	0,007522621	0,038292012	TRUE	FALSE		lincRNA
ENSG00000273025	AC009690.3	-24,47721411	4,14896292	3,64E-09	1,41E-07	TRUE	FALSE		protein_coding
ENSG00000273071	AC242426.4	-7,986677506	2,784218382	0,004123543	0,023782933	TRUE	FALSE		processed_transcript
ENSG00000273112	AL590385.2	2,376128548	0,758275185	0,001726781	0,011773012	FALSE	TRUE		processed_transcript
ENSG00000273149	AL138963.3	-26,72819336	4,838283082	3,31E-08	1,02E-06	TRUE	FALSE		antisense_RNA
ENSG00000273151	AC073957.3	1,101406286	0,358561817	0,002128198	0,013857214	FALSE	TRUE		antisense_RNA
ENSG00000273174	AC108673.2	-1,411547489	0,425510198	0,0009089	0,006981526	TRUE	FALSE		antisense_RNA
ENSG00000273311	DGCR11	1,0433849	0,378581129	0,005850576	0,031532704	FALSE	TRUE	DiGeorge syndrome critical region gene 11 (non-protein coding) [Source:NCBI gene;Acc:25786]	sense_intronic
ENSG00000273341	AC004921.1	1,437503169	0,380676257	0,00015925	0,001643591	FALSE	TRUE		lincRNA
ENSG00000273402	AC004908.3	2,460095316	0,904229902	0,006515322	0,034240129	FALSE	TRUE		antisense_RNA
ENSG00000273628	AL354798.1	23,72391823	4,838294855	9,42E-07	2,04E-05	FALSE	TRUE		unprocessed_pseudogene
ENSG00000273729	AC007686.3	1,158064037	0,370092827	0,00175332	0,011909087	FALSE	TRUE		antisense_RNA
ENSG00000273730	RNA5-8SN3	-1,023912774	0,262708453	9,72E-05	0,001091713	TRUE	FALSE	RNA, 5.8S ribosomal N3 [Source:HGNC Symbol;Acc:HGNC:53525]	rRNA
ENSG00000273812	BX640514.2	-1,688162096	0,566458262	0,00288055	0,017760118	TRUE	FALSE		lincRNA
ENSG00000273820	USP27X	1,710772469	0,492156158	0,000508807	0,004309183	FALSE	TRUE	ubiquitin specific peptidase 27, X-linked [Source:HGNC Symbol;Acc:HGNC:13486]	protein_coding
ENSG00000274049	INO80B-WBP1	-32,49049146	4,810614027	1,44E-11	1,03E-09	TRUE	FALSE	INO80B-WBP1 readthrough (NMD candidate) [Source:HGNC Symbol;Acc:HGNC:49199]	protein_coding
ENSG00000274213	AC015912.3	2,038823761	0,617658359	0,000963778	0,007327889	FALSE	TRUE		lincRNA
ENSG00000274276	CBSL	-1,128339456	0,302817565	0,000194437	0,001943927	TRUE	FALSE	cystathionine-beta-synthase like [Source:HGNC Symbol;Acc:HGNC:51829]	protein_coding
ENSG00000274286	ADRA2B	-4,553533515	0,72659764	3,68E-10	1,87E-08	TRUE	FALSE	adrenoceptor alpha 2B [Source:HGNC Symbol;Acc:HGNC:282]	protein_coding
ENSG00000274370	AC130371.2	1,436473345	0,491942859	0,003500309	0,020756203	FALSE	TRUE		lincRNA
ENSG00000274559	CU639417.1	-2,615341065	0,443773013	3,78E-09	1,45E-07	TRUE	FALSE	H2B histone family member S [Source:NCBI gene;Acc:54145]	protein_coding
ENSG00000274628	AL669942.1	-2,833366627	0,575952302	8,68E-07	1,89E-05	TRUE	FALSE		processed_transcript
ENSG00000274653	AC106782.6	-1,046919168	0,332880686	0,001660708	0,011451975	TRUE	FALSE		antisense_RNA
ENSG00000274712	AC005332.7	-1,098489749	0,237677549	3,80E-06	6,76E-05	TRUE	FALSE		lincRNA
ENSG00000274717	AL049757.1	2,953571439	0,801839233	0,000230057	0,002243237	FALSE	TRUE		processed_pseudogene
ENSG00000274736	CCL23	3,925457427	0,628437846	4,20E-10	2,10E-08	FALSE	TRUE	C-C motif chemokine ligand 23 [Source:HGNC Symbol;Acc:HGNC:10622]	protein_coding
ENSG00000274750	HIST1H3E	-2,037251468	0,504528301	5,39E-05	0,000665321	TRUE	FALSE	histone cluster 1 H3 family member e [Source:HGNC Symbol;Acc:HGNC:4769]	protein_coding
ENSG00000274752	AC244196.1	1,506408098	0,575032641	0,008800935	0,043218209	FALSE	TRUE		TR_V_gene
ENSG00000274767	AC243829.1	1,658788796	0,510666978	0,001161054	0,008529189	FALSE	TRUE		antisense_RNA
ENSG00000274769	AC016747.4	-3,559938973	1,184124526	0,002643705	0,016577552	TRUE	FALSE		processed_transcript
ENSG00000274849	AC023043.4	-3,536760563	0,998863734	0,00039894	0,003551861	TRUE	FALSE		sense_intronic
ENSG00000274897	PANO1	-1,020592964	0,394272441	0,009638164	0,046375521	TRUE	FALSE	proapoptotic nucleolar protein 1 [Source:HGNC Symbol;Acc:HGNC:51237]	protein_coding
ENSG00000274917	RNA5-8S4	-1,022502408	0,263340075	0,000103252	0,001142184	TRUE	FALSE	RNA, 5.8S ribosomal N2 [Source:HGNC Symbol;Acc:HGNC:53521]	rRNA
ENSG00000275004	ZNF280B	1,213326034	0,3939788	0,002072277	0,013549983	FALSE	TRUE	zinc finger protein 280B [Source:HGNC Symbol;Acc:HGNC:23022]	protein_coding
ENSG00000275131	AC241952.1	1,262422828	0,185545563	1,02E-11	7,52E-10	FALSE	TRUE		transcribed_unprocessed_pseudogene
ENSG00000275215	RNA5-8SN4	-1,029527824	0,26419207	9,74E-05	0,001094006	TRUE	FALSE	RNA, 5.8S ribosomal N4 [Source:HGNC Symbol;Acc:HGNC:53529]	rRNA
ENSG00000275385	CCL18	4,873350332	0,865266608	1,78E-08	5,85E-07	FALSE	TRUE	C-C motif chemokine ligand 18 [Source:HGNC Symbol;Acc:HGNC:10616]	protein_coding
ENSG00000275450	PTGER4P2-CDK2AP2P2	-4,406518937	1,70035583	0,00955509	0,046098372	TRUE	FALSE	PTGER4P2-CDK2AP2P2 readthrough, transcribed pseudogene [Source:NCBI gene;Acc:442421]	lincRNA
ENSG00000275580	AC022306.2	-2,79429499	0,982066217	0,004436649	0,025220378	TRUE	FALSE		lincRNA
ENSG00000275757	RNA5-8SN2	-1,023054701	0,264181451	0,000107705	0,001184805	TRUE	FALSE	RNA, 5.8S ribosomal 5 [Source:HGNC Symbol;Acc:HGNC:37660]	rRNA
ENSG00000275799	AP001059.2	-1,380453293	0,53493706	0,009863161	0,047196681	TRUE	FALSE		lincRNA
ENSG00000275801	AL121985.3	-3,742808473	1,158918323	0,001239763	0,008988799	TRUE	FALSE		unprocessed_pseudogene
ENSG00000275857	AC009133.4	2,033638211	0,763750704	0,007751673	0,039301325	FALSE	TRUE		antisense_RNA
ENSG00000276017	AC007325.1	4,2454617	0,844671621	5,00E-07	1,16E-05	FALSE	TRUE		protein_coding
ENSG00000276203	ANKRD20A3	-2,549206649	0,717558869	0,00038143	0,003415567	TRUE	FALSE	ankyrin repeat domain 20 family member A3 [Source:HGNC Symbol;Acc:HGNC:31981]	protein_coding
ENSG00000276216	AC245014.3	2,27391225	0,808428435	0,004911885	0,027433533	FALSE	TRUE		lincRNA
ENSG00000276259	AC009118.3	2,155142601	0,791456793	0,006469063	0,034066652	FALSE	TRUE		antisense_RNA
ENSG00000276700	RNA5-8S5	-1,025199649	0,268824994	0,000136939	0,001455524	TRUE	FALSE	RNA, 5.8S ribosomal N1 [Source:HGNC Symbol;Acc:HGNC:53517]	rRNA
ENSG00000276758	AC245884.12	2,217924011	0,336737113	4,50E-11	2,88E-09	FALSE	TRUE		unprocessed_pseudogene
ENSG00000276980	AC008760.2	2,796563044	0,870909011	0,001322347	0,00947057	FALSE	TRUE		sense_intronic
ENSG00000277089	AC243829.4	1,6769946	0,458268868	0,000252795	0,002423617	FALSE	TRUE		antisense_RNA
ENSG00000277224	HIST1H2BF	-3,10169115	1,008541224	0,00210204	0,013707447	TRUE	FALSE	histone cluster 1 H2B family member f [Source:HGNC Symbol;Acc:HGNC:4752]	protein_coding
ENSG00000277406	AC243756.2	1,38680053	0,395975925	0,000461373	0,00399152	FALSE	TRUE		unprocessed_pseudogene
ENSG00000277511	AC116407.2	1,125501848	0,390811684	0,003977907	0,02307165	FALSE	TRUE		lincRNA
ENSG00000277739	RNA5-8SN1	-1,023915757	0,264184605	0,000106293	0,001171057	TRUE	FALSE	RNA, 5.8S ribosomal N5 [Source:HGNC Symbol;Acc:HGNC:53533]	rRNA
ENSG00000277744	AC011462.4	2,778301633	1,038132516	0,00744512	0,038004413	FALSE	TRUE		sense_intronic
ENSG00000277763	AL138995.1	1,282299171	0,488820657	0,008709514	0,042808305	FALSE	TRUE		lincRNA
ENSG00000277846	SNORD30	1,567714859	0,600232378	0,009005467	0,044033711	FALSE	TRUE	small nucleolar RNA, C/D box 30 [Source:HGNC Symbol;Acc:HGNC:10157]	snoRNA
ENSG00000278030	TRBV7-9	1,18576677	0,430449492	0,005874282	0,031621229	FALSE	TRUE	T-cell receptor beta variable 7-9 [Source:HGNC Symbol;Acc:HGNC:12243]	TR_V_gene
ENSG00000278095	AC022509.4	3,209255243	1,018154985	0,001621395	0,011230812	FALSE	TRUE		antisense_RNA
ENSG00000278189	RNA5-8SN5	-1,02250951	0,262700216	9,93E-05	0,001111451	TRUE	FALSE	RNA, 5.8S ribosomal 4 [Source:HGNC Symbol;Acc:HGNC:44285]	rRNA
ENSG00000278196	IGLV2-8	4,083759404	0,993983369	3,98E-05	0,000520368	FALSE	TRUE	immunoglobulin lambda variable 2-8 [Source:HGNC Symbol;Acc:HGNC:5895]	IG_V_gene
ENSG00000278214	LINC02139	-3,584604996	1,293912966	0,005599433	0,030405523	TRUE	FALSE	long intergenic non-protein coding RNA 2139 [Source:HGNC Symbol;Acc:HGNC:52999]	lincRNA
ENSG00000278233	RNA5-8SN5	-1,029636012	0,264008124	9,62E-05	0,001082219	TRUE	FALSE	RNA, 5.8S ribosomal 4 [Source:HGNC Symbol;Acc:HGNC:44285]	rRNA
ENSG00000278535	DHRS11	-1,416708687	0,341830133	3,41E-05	0,000456811	TRUE	FALSE	dehydrogenase/reductase 11 [Source:HGNC Symbol;Acc:HGNC:28639]	protein_coding
ENSG00000278633	AC023491.2	5,13556677	1,164024538	1,02E-05	0,000160304	FALSE	TRUE		protein_coding
ENSG00000278709	NKILA	1,542434915	0,410210673	0,000169843	0,001733959	FALSE	TRUE	NF-kappaB interacting lncRNA [Source:HGNC Symbol;Acc:HGNC:51599]	antisense_RNA
ENSG00000278828	HIST1H3H	-1,98084733	0,630800687	0,001688261	0,011579467	TRUE	FALSE	histone cluster 1 H3 family member h [Source:HGNC Symbol;Acc:HGNC:4775]	protein_coding
[truncated: 49 more rows]
