# Supplementary material for: Polysialic acid restrains inflammatory monocyte maturation
Source: Front Immunol. 2025 Oct 20;16:1656087. doi: 10.3389/fimmu.2025.1656087 (PMC12580094; doi:10.3389/fimmu.2025.1656087)
Supplement: Supplementary file 8 [file DataSheet2.csv]

ensembl_gene_id	Gene Name	log2FoldChange	lfcSE	pvalue	padj	down	up	description	gene_biotype
ENSG00000000457	SCYL3	-1,423359103	0,220268639	1,03E-10	1,79E-09	TRUE	FALSE	SCY1 like pseudokinase 3 [Source:HGNC Symbol;Acc:HGNC:19285]	protein_coding
ENSG00000000938	FGR	2,458320382	0,455599529	6,82E-08	7,45E-07	FALSE	TRUE	"FGR proto-oncogene, Src family tyrosine kinase [Source:HGNC Symbol;Acc:HGNC:3697]"	protein_coding
ENSG00000000971	CFH	-2,460809562	0,864867873	0,004436945	0,01582773	TRUE	FALSE	complement factor H [Source:HGNC Symbol;Acc:HGNC:4883]	protein_coding
ENSG00000001460	STPG1	-1,818030659	0,318533172	1,15E-08	1,43E-07	TRUE	FALSE	sperm tail PG-rich repeat containing 1 [Source:HGNC Symbol;Acc:HGNC:28070]	protein_coding
ENSG00000001461	NIPAL3	-1,008802768	0,202097981	5,99E-07	5,46E-06	TRUE	FALSE	NIPA like domain containing 3 [Source:HGNC Symbol;Acc:HGNC:25233]	protein_coding
ENSG00000001561	ENPP4	-2,785814109	0,500575823	2,62E-08	3,08E-07	TRUE	FALSE	ectonucleotide pyrophosphatase/phosphodiesterase 4 [Source:HGNC Symbol;Acc:HGNC:3359]	protein_coding
ENSG00000001629	ANKIB1	-1,045336458	0,154275004	1,24E-11	2,49E-10	TRUE	FALSE	ankyrin repeat and IBR domain containing 1 [Source:HGNC Symbol;Acc:HGNC:22215]	protein_coding
ENSG00000001630	CYP51A1	-1,500292861	0,364049695	3,77E-05	0,000236224	TRUE	FALSE	cytochrome P450 family 51 subfamily A member 1 [Source:HGNC Symbol;Acc:HGNC:2649]	protein_coding
ENSG00000002549	LAP3	-2,244053393	0,221027792	3,22E-24	2,91E-22	TRUE	FALSE	leucine aminopeptidase 3 [Source:HGNC Symbol;Acc:HGNC:18449]	protein_coding
ENSG00000002587	HS3ST1	3,367495269	0,814923112	3,59E-05	0,000226049	FALSE	TRUE	heparan sulfate-glucosamine 3-sulfotransferase 1 [Source:HGNC Symbol;Acc:HGNC:5194]	protein_coding
ENSG00000002919	SNX11	-3,023474869	0,332173006	8,86E-20	5,01E-18	TRUE	FALSE	sorting nexin 11 [Source:HGNC Symbol;Acc:HGNC:14975]	protein_coding
ENSG00000003400	CASP10	-1,81857674	0,582274824	0,001788794	0,007190359	TRUE	FALSE	caspase 10 [Source:HGNC Symbol;Acc:HGNC:1500]	protein_coding
ENSG00000003402	CFLAR	-2,250028117	0,30983236	3,81E-13	9,50E-12	TRUE	FALSE	CASP8 and FADD like apoptosis regulator [Source:HGNC Symbol;Acc:HGNC:1876]	protein_coding
ENSG00000003989	SLC7A2	-3,080750158	0,724578943	2,12E-05	0,000140172	TRUE	FALSE	solute carrier family 7 member 2 [Source:HGNC Symbol;Acc:HGNC:11060]	protein_coding
ENSG00000004139	SARM1	-1,659526884	0,577785934	0,004076023	0,014681609	TRUE	FALSE	sterile alpha and TIR motif containing 1 [Source:HGNC Symbol;Acc:HGNC:17074]	protein_coding
ENSG00000004399	PLXND1	1,106137234	0,20494406	6,77E-08	7,40E-07	FALSE	TRUE	plexin D1 [Source:HGNC Symbol;Acc:HGNC:9107]	protein_coding
ENSG00000004468	CD38	-3,960510516	0,400421331	4,56E-23	3,52E-21	TRUE	FALSE	CD38 molecule [Source:HGNC Symbol;Acc:HGNC:1667]	protein_coding
ENSG00000004478	FKBP4	1,928607879	0,232361562	1,04E-16	4,25E-15	FALSE	TRUE	FK506 binding protein 4 [Source:HGNC Symbol;Acc:HGNC:3720]	protein_coding
ENSG00000004660	CAMKK1	3,517445925	0,455917682	1,21E-14	3,78E-13	FALSE	TRUE	calcium/calmodulin dependent protein kinase kinase 1 [Source:HGNC Symbol;Acc:HGNC:1469]	protein_coding
ENSG00000004799	PDK4	7,376117424	0,734700851	1,02E-23	8,61E-22	FALSE	TRUE	pyruvate dehydrogenase kinase 4 [Source:HGNC Symbol;Acc:HGNC:8812]	protein_coding
ENSG00000004838	ZMYND10	2,483485671	0,764307552	0,001156781	0,0049052	FALSE	TRUE	zinc finger MYND-type containing 10 [Source:HGNC Symbol;Acc:HGNC:19412]	protein_coding
ENSG00000004864	SLC25A13	1,516982028	0,192837893	3,64E-15	1,22E-13	FALSE	TRUE	solute carrier family 25 member 13 [Source:HGNC Symbol;Acc:HGNC:10983]	protein_coding
ENSG00000005020	SKAP2	1,993803525	0,319551092	4,39E-10	6,94E-09	FALSE	TRUE	src kinase associated phosphoprotein 2 [Source:HGNC Symbol;Acc:HGNC:15687]	protein_coding
ENSG00000005175	RPAP3	-1,656185119	0,160056858	4,30E-25	4,19E-23	TRUE	FALSE	RNA polymerase II associated protein 3 [Source:HGNC Symbol;Acc:HGNC:26151]	protein_coding
ENSG00000005249	PRKAR2B	-2,381718487	0,410617908	6,62E-09	8,60E-08	TRUE	FALSE	protein kinase cAMP-dependent type II regulatory subunit beta [Source:HGNC Symbol;Acc:HGNC:9392]	protein_coding
ENSG00000005379	TSPOAP1	1,404493186	0,212242337	3,66E-11	6,86E-10	FALSE	TRUE	TSPO associated protein 1 [Source:HGNC Symbol;Acc:HGNC:16831]	protein_coding
ENSG00000005381	MPO	3,629492685	0,501531301	4,59E-13	1,12E-11	FALSE	TRUE	myeloperoxidase [Source:HGNC Symbol;Acc:HGNC:7218]	protein_coding
ENSG00000005471	ABCB4	4,553562005	0,67022082	1,09E-11	2,22E-10	FALSE	TRUE	ATP binding cassette subfamily B member 4 [Source:HGNC Symbol;Acc:HGNC:45]	protein_coding
ENSG00000005486	RHBDD2	2,030762993	0,228296362	5,83E-19	3,00E-17	FALSE	TRUE	rhomboid domain containing 2 [Source:HGNC Symbol;Acc:HGNC:23082]	protein_coding
ENSG00000005884	ITGA3	-2,347908779	0,23637374	2,99E-23	2,38E-21	TRUE	FALSE	integrin subunit alpha 3 [Source:HGNC Symbol;Acc:HGNC:6139]	protein_coding
ENSG00000006062	MAP3K14	-2,599074182	0,507428044	3,02E-07	2,93E-06	TRUE	FALSE	mitogen-activated protein kinase kinase kinase 14 [Source:HGNC Symbol;Acc:HGNC:6853]	protein_coding
ENSG00000006118	TMEM132A	4,202550336	0,784217077	8,37E-08	9,02E-07	FALSE	TRUE	transmembrane protein 132A [Source:HGNC Symbol;Acc:HGNC:31092]	protein_coding
ENSG00000006210	CX3CL1	-4,674223783	0,572497243	3,22E-16	1,21E-14	TRUE	FALSE	C-X3-C motif chemokine ligand 1 [Source:HGNC Symbol;Acc:HGNC:10647]	protein_coding
ENSG00000006327	TNFRSF12A	1,758970632	0,493691035	0,000366784	0,001781177	FALSE	TRUE	TNF receptor superfamily member 12A [Source:HGNC Symbol;Acc:HGNC:18152]	protein_coding
ENSG00000006453	BAIAP2L1	-4,181586754	0,732001935	1,11E-08	1,39E-07	TRUE	FALSE	BAI1 associated protein 2 like 1 [Source:HGNC Symbol;Acc:HGNC:21649]	protein_coding
ENSG00000006459	KDM7A	1,515381578	0,317620576	1,83E-06	1,51E-05	FALSE	TRUE	lysine demethylase 7A [Source:HGNC Symbol;Acc:HGNC:22224]	protein_coding
ENSG00000006530	AGK	-1,079182192	0,23695233	5,25E-06	3,95E-05	TRUE	FALSE	acylglycerol kinase [Source:HGNC Symbol;Acc:HGNC:21869]	protein_coding
ENSG00000006606	CCL26	5,987425742	1,325594609	6,28E-06	4,65E-05	FALSE	TRUE	C-C motif chemokine ligand 26 [Source:HGNC Symbol;Acc:HGNC:10625]	protein_coding
ENSG00000006607	FARP2	-1,040665966	0,122033793	1,49E-17	6,59E-16	TRUE	FALSE	"FERM, ARH/RhoGEF and pleckstrin domain protein 2 [Source:HGNC Symbol;Acc:HGNC:16460]"	protein_coding
ENSG00000006625	GGCT	1,09568021	0,23263441	2,48E-06	2,00E-05	FALSE	TRUE	gamma-glutamylcyclotransferase [Source:HGNC Symbol;Acc:HGNC:21705]	protein_coding
ENSG00000006747	SCIN	-3,315812869	0,607328195	4,77E-08	5,36E-07	TRUE	FALSE	scinderin [Source:HGNC Symbol;Acc:HGNC:21695]	protein_coding
ENSG00000006756	ARSD	-1,170110635	0,19587518	2,32E-09	3,26E-08	TRUE	FALSE	arylsulfatase D [Source:HGNC Symbol;Acc:HGNC:717]	protein_coding
ENSG00000007062	PROM1	3,671058211	1,057467964	0,000517453	0,002409428	FALSE	TRUE	prominin 1 [Source:HGNC Symbol;Acc:HGNC:9454]	protein_coding
ENSG00000007129	CEACAM21	1,588548904	0,323999415	9,44E-07	8,31E-06	FALSE	TRUE	carcinoembryonic antigen related cell adhesion molecule 21 [Source:HGNC Symbol;Acc:HGNC:28834]	protein_coding
ENSG00000007237	GAS7	2,20985046	0,431769966	3,09E-07	2,98E-06	FALSE	TRUE	growth arrest specific 7 [Source:HGNC Symbol;Acc:HGNC:4169]	protein_coding
ENSG00000007264	MATK	2,0177642	0,399021085	4,26E-07	4,02E-06	FALSE	TRUE	megakaryocyte-associated tyrosine kinase [Source:HGNC Symbol;Acc:HGNC:6906]	protein_coding
ENSG00000007384	RHBDF1	-1,394970857	0,461406749	0,002500345	0,009614877	TRUE	FALSE	rhomboid 5 homolog 1 [Source:HGNC Symbol;Acc:HGNC:20561]	protein_coding
ENSG00000007402	CACNA2D2	2,955544552	0,729414659	5,08E-05	0,000308147	FALSE	TRUE	calcium voltage-gated channel auxiliary subunit alpha2delta 2 [Source:HGNC Symbol;Acc:HGNC:1400]	protein_coding
ENSG00000007944	MYLIP	-2,316779977	0,677836466	0,000631054	0,002862257	TRUE	FALSE	myosin regulatory light chain interacting protein [Source:HGNC Symbol;Acc:HGNC:21155]	protein_coding
ENSG00000008118	CAMK1G	-4,221528865	0,632332863	2,45E-11	4,73E-10	TRUE	FALSE	calcium/calmodulin dependent protein kinase IG [Source:HGNC Symbol;Acc:HGNC:14585]	protein_coding
ENSG00000008130	NADK	-1,135735362	0,205793179	3,41E-08	3,94E-07	TRUE	FALSE	NAD kinase [Source:HGNC Symbol;Acc:HGNC:29831]	protein_coding
ENSG00000008256	CYTH3	1,545949038	0,247519802	4,22E-10	6,67E-09	FALSE	TRUE	cytohesin 3 [Source:HGNC Symbol;Acc:HGNC:9504]	protein_coding
ENSG00000008277	ADAM22	1,981968943	0,643306874	0,002063708	0,008145773	FALSE	TRUE	ADAM metallopeptidase domain 22 [Source:HGNC Symbol;Acc:HGNC:201]	protein_coding
ENSG00000008282	SYPL1	1,460732256	0,194070892	5,20E-14	1,49E-12	FALSE	TRUE	synaptophysin like 1 [Source:HGNC Symbol;Acc:HGNC:11507]	protein_coding
ENSG00000008323	PLEKHG6	-5,346275167	1,973477958	0,006747362	0,022616495	TRUE	FALSE	pleckstrin homology and RhoGEF domain containing G6 [Source:HGNC Symbol;Acc:HGNC:25562]	protein_coding
ENSG00000008438	PGLYRP1	-14,84422721	5,635248033	0,008434211	0,027309241	TRUE	FALSE	peptidoglycan recognition protein 1 [Source:HGNC Symbol;Acc:HGNC:8904]	protein_coding
ENSG00000008441	NFIX	-2,520512066	0,538810596	2,90E-06	2,30E-05	TRUE	FALSE	nuclear factor I X [Source:HGNC Symbol;Acc:HGNC:7788]	protein_coding
ENSG00000008513	ST3GAL1	-1,034631736	0,278385642	0,000201969	0,001060291	TRUE	FALSE	"ST3 beta-galactoside alpha-2,3-sialyltransferase 1 [Source:HGNC Symbol;Acc:HGNC:10862]"	protein_coding
ENSG00000008516	MMP25	-1,808484327	0,272973465	3,47E-11	6,55E-10	TRUE	FALSE	matrix metallopeptidase 25 [Source:HGNC Symbol;Acc:HGNC:14246]	protein_coding
ENSG00000010030	ETV7	-5,968768258	1,346656777	9,32E-06	6,63E-05	TRUE	FALSE	ETS variant 7 [Source:HGNC Symbol;Acc:HGNC:18160]	protein_coding
ENSG00000010318	PHF7	1,3316121	0,250569848	1,07E-07	1,13E-06	FALSE	TRUE	PHD finger protein 7 [Source:HGNC Symbol;Acc:HGNC:18458]	protein_coding
ENSG00000010322	NISCH	1,358934819	0,305564809	8,70E-06	6,22E-05	FALSE	TRUE	nischarin [Source:HGNC Symbol;Acc:HGNC:18006]	protein_coding
ENSG00000010327	STAB1	5,112348618	0,914929677	2,30E-08	2,73E-07	FALSE	TRUE	stabilin 1 [Source:HGNC Symbol;Acc:HGNC:18628]	protein_coding
ENSG00000010626	LRRC23	1,077620865	0,264272568	4,55E-05	0,000279156	FALSE	TRUE	leucine rich repeat containing 23 [Source:HGNC Symbol;Acc:HGNC:19138]	protein_coding
ENSG00000011114	BTBD7	1,015390889	0,092557548	5,31E-28	6,80E-26	FALSE	TRUE	BTB domain containing 7 [Source:HGNC Symbol;Acc:HGNC:18269]	protein_coding
ENSG00000011422	PLAUR	2,075018905	0,514968723	5,59E-05	0,000335959	FALSE	TRUE	"plasminogen activator, urokinase receptor [Source:HGNC Symbol;Acc:HGNC:9053]"	protein_coding
ENSG00000011566	MAP4K3	1,276540117	0,292970275	1,32E-05	9,09E-05	FALSE	TRUE	mitogen-activated protein kinase kinase kinase kinase 3 [Source:HGNC Symbol;Acc:HGNC:6865]	protein_coding
ENSG00000011590	ZBTB32	-7,400994592	0,992580644	8,90E-14	2,47E-12	TRUE	FALSE	zinc finger and BTB domain containing 32 [Source:HGNC Symbol;Acc:HGNC:16763]	protein_coding
ENSG00000011638	TMEM159	-3,186524885	0,30738009	3,51E-25	3,44E-23	TRUE	FALSE	transmembrane protein 159 [Source:HGNC Symbol;Acc:HGNC:30136]	protein_coding
ENSG00000012124	CD22	1,262041599	0,411039775	0,002137983	0,008401672	FALSE	TRUE	CD22 molecule [Source:HGNC Symbol;Acc:HGNC:1643]	protein_coding
ENSG00000012211	PRICKLE3	-1,22440038	0,22472216	5,08E-08	5,67E-07	TRUE	FALSE	prickle planar cell polarity protein 3 [Source:HGNC Symbol;Acc:HGNC:6645]	protein_coding
ENSG00000012779	ALOX5	3,390381946	0,706380584	1,59E-06	1,33E-05	FALSE	TRUE	arachidonate 5-lipoxygenase [Source:HGNC Symbol;Acc:HGNC:435]	protein_coding
ENSG00000013364	MVP	-1,515160733	0,12155262	1,16E-35	3,27E-33	TRUE	FALSE	major vault protein [Source:HGNC Symbol;Acc:HGNC:7531]	protein_coding
ENSG00000013374	NUB1	-3,768973734	0,407484977	2,26E-20	1,36E-18	TRUE	FALSE	negative regulator of ubiquitin like proteins 1 [Source:HGNC Symbol;Acc:HGNC:17623]	protein_coding
ENSG00000013523	ANGEL1	1,715349226	0,309697509	3,05E-08	3,54E-07	FALSE	TRUE	angel homolog 1 [Source:HGNC Symbol;Acc:HGNC:19961]	protein_coding
ENSG00000013583	HEBP1	1,022889663	0,232959797	1,13E-05	7,89E-05	FALSE	TRUE	heme binding protein 1 [Source:HGNC Symbol;Acc:HGNC:17176]	protein_coding
ENSG00000015285	WAS	1,181534074	0,180044507	5,29E-11	9,70E-10	FALSE	TRUE	Wiskott-Aldrich syndrome [Source:HGNC Symbol;Acc:HGNC:12731]	protein_coding
ENSG00000015475	BID	1,160657708	0,259108595	7,48E-06	5,46E-05	FALSE	TRUE	BH3 interacting domain death agonist [Source:HGNC Symbol;Acc:HGNC:1050]	protein_coding
ENSG00000016391	CHDH	2,794216283	0,534162023	1,69E-07	1,71E-06	FALSE	TRUE	choline dehydrogenase [Source:HGNC Symbol;Acc:HGNC:24288]	protein_coding
ENSG00000017483	SLC38A5	-4,239676586	0,448219125	3,11E-21	2,03E-19	TRUE	FALSE	solute carrier family 38 member 5 [Source:HGNC Symbol;Acc:HGNC:18070]	protein_coding
ENSG00000018189	RUFY3	-2,955400902	0,262243187	1,85E-29	2,66E-27	TRUE	FALSE	RUN and FYVE domain containing 3 [Source:HGNC Symbol;Acc:HGNC:30285]	protein_coding
ENSG00000018280	SLC11A1	4,908933511	0,661987391	1,21E-13	3,27E-12	FALSE	TRUE	solute carrier family 11 member 1 [Source:HGNC Symbol;Acc:HGNC:10907]	protein_coding
ENSG00000019144	PHLDB1	-1,198722565	0,348969589	0,000592478	0,002710629	TRUE	FALSE	pleckstrin homology like domain family B member 1 [Source:HGNC Symbol;Acc:HGNC:23697]	protein_coding
ENSG00000019169	MARCO	4,762235689	0,69171715	5,79E-12	1,24E-10	FALSE	TRUE	macrophage receptor with collagenous structure [Source:HGNC Symbol;Acc:HGNC:6895]	protein_coding
ENSG00000019991	HGF	-3,33740358	0,728019782	4,56E-06	3,47E-05	TRUE	FALSE	hepatocyte growth factor [Source:HGNC Symbol;Acc:HGNC:4893]	protein_coding
ENSG00000020181	ADGRA2	5,489354543	0,884868736	5,52E-10	8,57E-09	FALSE	TRUE	adhesion G protein-coupled receptor A2 [Source:HGNC Symbol;Acc:HGNC:17849]	protein_coding
ENSG00000020633	RUNX3	-2,032459025	0,280543252	4,33E-13	1,06E-11	TRUE	FALSE	runt related transcription factor 3 [Source:HGNC Symbol;Acc:HGNC:10473]	protein_coding
ENSG00000021300	PLEKHB1	2,175429137	0,458640361	2,10E-06	1,72E-05	FALSE	TRUE	pleckstrin homology domain containing B1 [Source:HGNC Symbol;Acc:HGNC:19079]	protein_coding
ENSG00000021355	SERPINB1	-1,896032137	0,204821983	2,10E-20	1,27E-18	TRUE	FALSE	serpin family B member 1 [Source:HGNC Symbol;Acc:HGNC:3311]	protein_coding
ENSG00000022567	SLC45A4	2,083597094	0,280816289	1,17E-13	3,19E-12	FALSE	TRUE	solute carrier family 45 member 4 [Source:HGNC Symbol;Acc:HGNC:29196]	protein_coding
ENSG00000023171	GRAMD1B	-1,523916912	0,408784111	0,000193062	0,001020311	TRUE	FALSE	GRAM domain containing 1B [Source:HGNC Symbol;Acc:HGNC:29214]	protein_coding
ENSG00000023445	BIRC3	-4,09047477	0,549010818	9,29E-14	2,58E-12	TRUE	FALSE	baculoviral IAP repeat containing 3 [Source:HGNC Symbol;Acc:HGNC:591]	protein_coding
ENSG00000023572	GLRX2	1,030926851	0,266332112	0,000108465	0,000610512	FALSE	TRUE	glutaredoxin 2 [Source:HGNC Symbol;Acc:HGNC:16065]	protein_coding
ENSG00000024422	EHD2	2,58523491	0,358618116	5,64E-13	1,37E-11	FALSE	TRUE	EH domain containing 2 [Source:HGNC Symbol;Acc:HGNC:3243]	protein_coding
ENSG00000025293	PHF20	1,40800941	0,141020416	1,78E-23	1,47E-21	FALSE	TRUE	PHD finger protein 20 [Source:HGNC Symbol;Acc:HGNC:16098]	protein_coding
ENSG00000025708	TYMP	-1,438765414	0,249022252	7,57E-09	9,75E-08	TRUE	FALSE	thymidine phosphorylase [Source:HGNC Symbol;Acc:HGNC:3148]	protein_coding
ENSG00000025772	TOMM34	-2,591186179	0,20945105	3,74E-35	1,01E-32	TRUE	FALSE	translocase of outer mitochondrial membrane 34 [Source:HGNC Symbol;Acc:HGNC:15746]	protein_coding
ENSG00000026036	RTEL1-TNFRSF6B	1,490944064	0,366309347	4,70E-05	0,000287093	FALSE	TRUE	RTEL1-TNFRSF6B readthrough (NMD candidate) [Source:HGNC Symbol;Acc:HGNC:44095]	protein_coding
ENSG00000026103	FAS	-2,645363427	0,414479832	1,74E-10	2,91E-09	TRUE	FALSE	Fas cell surface death receptor [Source:HGNC Symbol;Acc:HGNC:11920]	protein_coding
ENSG00000026508	CD44	1,209609728	0,219989041	3,83E-08	4,38E-07	FALSE	TRUE	CD44 molecule (Indian blood group) [Source:HGNC Symbol;Acc:HGNC:1681]	protein_coding
ENSG00000026751	SLAMF7	-2,490380026	0,341442004	3,02E-13	7,62E-12	TRUE	FALSE	SLAM family member 7 [Source:HGNC Symbol;Acc:HGNC:21394]	protein_coding
ENSG00000027697	IFNGR1	1,681415341	0,287669841	5,07E-09	6,71E-08	FALSE	TRUE	interferon gamma receptor 1 [Source:HGNC Symbol;Acc:HGNC:5439]	protein_coding
ENSG00000028116	VRK2	-1,163647976	0,199949009	5,89E-09	7,75E-08	TRUE	FALSE	vaccinia related kinase 2 [Source:HGNC Symbol;Acc:HGNC:12719]	protein_coding
ENSG00000028277	POU2F2	3,399230792	0,397087159	1,12E-17	5,04E-16	FALSE	TRUE	POU class 2 homeobox 2 [Source:HGNC Symbol;Acc:HGNC:9213]	protein_coding
ENSG00000029153	ARNTL2	-1,003290502	0,180809016	2,87E-08	3,35E-07	TRUE	FALSE	aryl hydrocarbon receptor nuclear translocator like 2 [Source:HGNC Symbol;Acc:HGNC:18984]	protein_coding
ENSG00000030110	BAK1	-1,839055756	0,110712277	5,79E-62	9,80E-59	TRUE	FALSE	BCL2 antagonist/killer 1 [Source:HGNC Symbol;Acc:HGNC:949]	protein_coding
ENSG00000032444	PNPLA6	1,395885969	0,247059142	1,60E-08	1,95E-07	FALSE	TRUE	patatin like phospholipase domain containing 6 [Source:HGNC Symbol;Acc:HGNC:16268]	protein_coding
ENSG00000032742	IFT88	1,92111054	0,213641587	2,42E-19	1,32E-17	FALSE	TRUE	intraflagellar transport 88 [Source:HGNC Symbol;Acc:HGNC:20606]	protein_coding
ENSG00000033178	UBA6	-1,359812153	0,119942938	8,59E-30	1,29E-27	TRUE	FALSE	ubiquitin like modifier activating enzyme 6 [Source:HGNC Symbol;Acc:HGNC:25581]	protein_coding
ENSG00000033327	GAB2	-1,305628052	0,303470787	1,69E-05	0,000114163	TRUE	FALSE	GRB2 associated binding protein 2 [Source:HGNC Symbol;Acc:HGNC:14458]	protein_coding
ENSG00000033627	ATP6V0A1	2,015127335	0,303066856	2,95E-11	5,64E-10	FALSE	TRUE	ATPase H+ transporting V0 subunit a1 [Source:HGNC Symbol;Acc:HGNC:865]	protein_coding
ENSG00000033867	SLC4A7	1,24492639	0,14543405	1,13E-17	5,05E-16	FALSE	TRUE	solute carrier family 4 member 7 [Source:HGNC Symbol;Acc:HGNC:11033]	protein_coding
ENSG00000034053	APBA2	1,825690506	0,388360076	2,59E-06	2,07E-05	FALSE	TRUE	amyloid beta precursor protein binding family A member 2 [Source:HGNC Symbol;Acc:HGNC:579]	protein_coding
ENSG00000034677	RNF19A	-2,271092984	0,227649695	1,94E-23	1,58E-21	TRUE	FALSE	"ring finger protein 19A, RBR E3 ubiquitin protein ligase [Source:HGNC Symbol;Acc:HGNC:13432]"	protein_coding
ENSG00000035720	STAP1	-2,665025494	0,785763144	0,000694757	0,003124892	TRUE	FALSE	signal transducing adaptor family member 1 [Source:HGNC Symbol;Acc:HGNC:24133]	protein_coding
ENSG00000035862	TIMP2	1,200954338	0,415792736	0,003872705	0,014019559	FALSE	TRUE	TIMP metallopeptidase inhibitor 2 [Source:HGNC Symbol;Acc:HGNC:11821]	protein_coding
ENSG00000037749	MFAP3	1,660604774	0,649003871	0,010506503	0,032861237	FALSE	TRUE	microfibril associated protein 3 [Source:HGNC Symbol;Acc:HGNC:7034]	protein_coding
ENSG00000038210	PI4K2B	-3,329366041	0,192800555	8,13E-67	1,93E-63	TRUE	FALSE	phosphatidylinositol 4-kinase type 2 beta [Source:HGNC Symbol;Acc:HGNC:18215]	protein_coding
ENSG00000038945	MSR1	-8,05421229	0,736157155	7,35E-28	9,27E-26	TRUE	FALSE	macrophage scavenger receptor 1 [Source:HGNC Symbol;Acc:HGNC:7376]	protein_coding
ENSG00000039068	CDH1	-1,474246122	0,483415454	0,002291111	0,0089133	TRUE	FALSE	cadherin 1 [Source:HGNC Symbol;Acc:HGNC:1748]	protein_coding
ENSG00000039319	ZFYVE16	2,10742277	0,245563627	9,33E-18	4,22E-16	FALSE	TRUE	zinc finger FYVE-type containing 16 [Source:HGNC Symbol;Acc:HGNC:20756]	protein_coding
ENSG00000039560	RAI14	4,180507724	1,087597375	0,000121143	0,00067578	FALSE	TRUE	retinoic acid induced 14 [Source:HGNC Symbol;Acc:HGNC:14873]	protein_coding
ENSG00000040199	PHLPP2	-1,254217796	0,139905482	3,11E-19	1,67E-17	TRUE	FALSE	PH domain and leucine rich repeat protein phosphatase 2 [Source:HGNC Symbol;Acc:HGNC:29149]	protein_coding
ENSG00000040608	RTN4R	-2,144626235	0,571104099	0,000173184	0,000929133	TRUE	FALSE	reticulon 4 receptor [Source:HGNC Symbol;Acc:HGNC:18601]	protein_coding
ENSG00000040933	INPP4A	1,038209899	0,199311222	1,90E-07	1,92E-06	FALSE	TRUE	inositol polyphosphate-4-phosphatase type I A [Source:HGNC Symbol;Acc:HGNC:6074]	protein_coding
ENSG00000041353	RAB27B	1,029814133	0,397792443	0,009630465	0,030601669	FALSE	TRUE	"RAB27B, member RAS oncogene family [Source:HGNC Symbol;Acc:HGNC:9767]"	protein_coding
ENSG00000041357	PSMA4	-1,463817371	0,117674942	1,60E-35	4,45E-33	TRUE	FALSE	proteasome subunit alpha 4 [Source:HGNC Symbol;Acc:HGNC:9533]	protein_coding
ENSG00000041880	PARP3	-1,53214539	0,214536366	9,22E-13	2,17E-11	TRUE	FALSE	poly(ADP-ribose) polymerase family member 3 [Source:HGNC Symbol;Acc:HGNC:273]	protein_coding
ENSG00000041988	THAP3	-1,962378448	0,323166357	1,26E-09	1,86E-08	TRUE	FALSE	THAP domain containing 3 [Source:HGNC Symbol;Acc:HGNC:20855]	protein_coding
ENSG00000042286	AIFM2	-1,114295473	0,17523333	2,03E-10	3,36E-09	TRUE	FALSE	"apoptosis inducing factor, mitochondria associated 2 [Source:HGNC Symbol;Acc:HGNC:21411]"	protein_coding
ENSG00000042493	CAPG	-1,072775497	0,294285597	0,000267023	0,001352977	TRUE	FALSE	"capping actin protein, gelsolin like [Source:HGNC Symbol;Acc:HGNC:1474]"	protein_coding
ENSG00000042980	ADAM28	1,896102625	0,556232639	0,000652421	0,002950141	FALSE	TRUE	ADAM metallopeptidase domain 28 [Source:HGNC Symbol;Acc:HGNC:206]	protein_coding
ENSG00000043143	JADE2	-2,156699301	0,292230864	1,58E-13	4,19E-12	TRUE	FALSE	jade family PHD finger 2 [Source:HGNC Symbol;Acc:HGNC:22984]	protein_coding
ENSG00000043514	TRIT1	1,517898538	0,229223048	3,55E-11	6,66E-10	FALSE	TRUE	tRNA isopentenyltransferase 1 [Source:HGNC Symbol;Acc:HGNC:20286]	protein_coding
ENSG00000044115	CTNNA1	-1,367739755	0,135378256	5,35E-24	4,70E-22	TRUE	FALSE	catenin alpha 1 [Source:HGNC Symbol;Acc:HGNC:2509]	protein_coding
ENSG00000044459	CNTLN	-1,656355376	0,263433962	3,23E-10	5,17E-09	TRUE	FALSE	centlein [Source:HGNC Symbol;Acc:HGNC:23432]	protein_coding
ENSG00000046604	DSG2	-3,669419692	0,89288464	3,96E-05	0,000246603	TRUE	FALSE	desmoglein 2 [Source:HGNC Symbol;Acc:HGNC:3049]	protein_coding
ENSG00000046647	GEMIN8	-1,06585866	0,201575107	1,24E-07	1,29E-06	TRUE	FALSE	gem nuclear organelle associated protein 8 [Source:HGNC Symbol;Acc:HGNC:26044]	protein_coding
ENSG00000046651	OFD1	-1,378010781	0,262640573	1,55E-07	1,59E-06	TRUE	FALSE	"OFD1, centriole and centriolar satellite protein [Source:HGNC Symbol;Acc:HGNC:2567]"	protein_coding
ENSG00000046653	GPM6B	-7,58131016	2,598572807	0,00352861	0,012953899	TRUE	FALSE	glycoprotein M6B [Source:HGNC Symbol;Acc:HGNC:4461]	protein_coding
ENSG00000046889	PREX2	3,428787289	1,338228133	0,010401607	0,032601968	FALSE	TRUE	"phosphatidylinositol-3,4,5-trisphosphate dependent Rac exchange factor 2 [Source:HGNC Symbol;Acc:HGNC:22950]"	protein_coding
ENSG00000047230	CTPS2	-1,672540259	0,295485218	1,51E-08	1,84E-07	TRUE	FALSE	CTP synthase 2 [Source:HGNC Symbol;Acc:HGNC:2520]	protein_coding
ENSG00000047365	ARAP2	-3,304561024	0,31170654	2,93E-26	3,25E-24	TRUE	FALSE	"ArfGAP with RhoGAP domain, ankyrin repeat and PH domain 2 [Source:HGNC Symbol;Acc:HGNC:16924]"	protein_coding
ENSG00000047644	WWC3	1,76642097	0,238072264	1,17E-13	3,19E-12	FALSE	TRUE	WWC family member 3 [Source:HGNC Symbol;Acc:HGNC:29237]	protein_coding
ENSG00000047648	ARHGAP6	2,363903621	0,587753294	5,77E-05	0,000345841	FALSE	TRUE	Rho GTPase activating protein 6 [Source:HGNC Symbol;Acc:HGNC:676]	protein_coding
ENSG00000047849	MAP4	-1,779631541	0,215110595	1,31E-16	5,19E-15	TRUE	FALSE	microtubule associated protein 4 [Source:HGNC Symbol;Acc:HGNC:6862]	protein_coding
ENSG00000048052	HDAC9	1,923899196	0,504501566	0,000137032	0,000754646	FALSE	TRUE	histone deacetylase 9 [Source:HGNC Symbol;Acc:HGNC:14065]	protein_coding
ENSG00000048471	SNX29	1,066025192	0,246419589	1,52E-05	0,000103596	FALSE	TRUE	sorting nexin 29 [Source:HGNC Symbol;Acc:HGNC:30542]	protein_coding
ENSG00000048545	GUCA1A	-4,410032346	1,035614402	2,06E-05	0,00013652	TRUE	FALSE	guanylate cyclase activator 1A [Source:HGNC Symbol;Acc:HGNC:4678]	protein_coding
ENSG00000048740	CELF2	-1,566481195	0,325719277	1,51E-06	1,27E-05	TRUE	FALSE	CUGBP Elav-like family member 2 [Source:HGNC Symbol;Acc:HGNC:2550]	protein_coding
ENSG00000049089	COL9A2	-3,495247398	0,621716974	1,89E-08	2,27E-07	TRUE	FALSE	collagen type IX alpha 2 chain [Source:HGNC Symbol;Acc:HGNC:2218]	protein_coding
ENSG00000049239	H6PD	-1,677640278	0,35581716	2,42E-06	1,95E-05	TRUE	FALSE	hexose-6-phosphate dehydrogenase/glucose 1-dehydrogenase [Source:HGNC Symbol;Acc:HGNC:4795]	protein_coding
ENSG00000049249	TNFRSF9	-4,13754489	0,639009126	9,49E-11	1,66E-09	TRUE	FALSE	TNF receptor superfamily member 9 [Source:HGNC Symbol;Acc:HGNC:11924]	protein_coding
ENSG00000049449	RCN1	-1,825572952	0,294460406	5,66E-10	8,78E-09	TRUE	FALSE	reticulocalbin 1 [Source:HGNC Symbol;Acc:HGNC:9934]	protein_coding
ENSG00000049759	NEDD4L	1,331633046	0,360079297	0,000217163	0,001130544	FALSE	TRUE	"neural precursor cell expressed, developmentally down-regulated 4-like, E3 ubiquitin protein ligase [Source:HGNC Symbol;Acc:HGNC:7728]"	protein_coding
ENSG00000049768	FOXP3	-1,835218262	0,595680787	0,00206393	0,008145773	TRUE	FALSE	forkhead box P3 [Source:HGNC Symbol;Acc:HGNC:6106]	protein_coding
ENSG00000049860	HEXB	1,683186376	0,291656491	7,87E-09	1,01E-07	FALSE	TRUE	hexosaminidase subunit beta [Source:HGNC Symbol;Acc:HGNC:4879]	protein_coding
ENSG00000050165	DKK3	2,255937927	0,716844673	0,001649331	0,006697901	FALSE	TRUE	dickkopf WNT signaling pathway inhibitor 3 [Source:HGNC Symbol;Acc:HGNC:2893]	protein_coding
ENSG00000050327	ARHGEF5	-1,306346113	0,506702305	0,009933565	0,031396477	TRUE	FALSE	Rho guanine nucleotide exchange factor 5 [Source:HGNC Symbol;Acc:HGNC:13209]	protein_coding
ENSG00000050405	LIMA1	-1,111295857	0,309536545	0,000330434	0,001626754	TRUE	FALSE	LIM domain and actin binding 1 [Source:HGNC Symbol;Acc:HGNC:24636]	protein_coding
ENSG00000050438	SLC4A8	1,359136362	0,283427626	1,62E-06	1,35E-05	FALSE	TRUE	solute carrier family 4 member 8 [Source:HGNC Symbol;Acc:HGNC:11034]	protein_coding
ENSG00000050628	PTGER3	4,319645425	1,128224307	0,000128816	0,00071371	FALSE	TRUE	prostaglandin E receptor 3 [Source:HGNC Symbol;Acc:HGNC:9595]	protein_coding
ENSG00000050730	TNIP3	5,079827954	0,787404991	1,11E-10	1,91E-09	FALSE	TRUE	TNFAIP3 interacting protein 3 [Source:HGNC Symbol;Acc:HGNC:19315]	protein_coding
ENSG00000050767	COL23A1	3,429006357	0,288771254	1,61E-32	3,34E-30	FALSE	TRUE	collagen type XXIII alpha 1 chain [Source:HGNC Symbol;Acc:HGNC:22990]	protein_coding
ENSG00000051128	HOMER3	1,222696724	0,312122353	8,95E-05	0,000512782	FALSE	TRUE	homer scaffolding protein 3 [Source:HGNC Symbol;Acc:HGNC:17514]	protein_coding
ENSG00000052126	PLEKHA5	-2,388547026	0,434978431	3,99E-08	4,56E-07	TRUE	FALSE	pleckstrin homology domain containing A5 [Source:HGNC Symbol;Acc:HGNC:30036]	protein_coding
ENSG00000052749	RRP12	1,935630408	0,244818789	2,65E-15	9,03E-14	FALSE	TRUE	ribosomal RNA processing 12 homolog [Source:HGNC Symbol;Acc:HGNC:29100]	protein_coding
ENSG00000052802	MSMO1	-2,427665411	0,349587323	3,80E-12	8,28E-11	TRUE	FALSE	methylsterol monooxygenase 1 [Source:HGNC Symbol;Acc:HGNC:10545]	protein_coding
ENSG00000053747	LAMA3	-5,895414627	1,000922322	3,86E-09	5,24E-08	TRUE	FALSE	laminin subunit alpha 3 [Source:HGNC Symbol;Acc:HGNC:6483]	protein_coding
ENSG00000054219	LY75	-4,009911172	0,332030351	1,40E-33	3,25E-31	TRUE	FALSE	lymphocyte antigen 75 [Source:HGNC Symbol;Acc:HGNC:6729]	protein_coding
ENSG00000054277	OPN3	1,488298644	0,239210998	4,92E-10	7,70E-09	FALSE	TRUE	opsin 3 [Source:HGNC Symbol;Acc:HGNC:14007]	protein_coding
ENSG00000054690	PLEKHH1	-1,118413012	0,407123201	0,006012261	0,020494418	TRUE	FALSE	"pleckstrin homology, MyTH4 and FERM domain containing H1 [Source:HGNC Symbol;Acc:HGNC:17733]"	protein_coding
ENSG00000055130	CUL1	-1,740685702	0,1539249	1,19E-29	1,75E-27	TRUE	FALSE	cullin 1 [Source:HGNC Symbol;Acc:HGNC:2551]	protein_coding
ENSG00000055208	TAB2	-1,527336654	0,269576378	1,46E-08	1,79E-07	TRUE	FALSE	TGF-beta activated kinase 1/MAP3K7 binding protein 2 [Source:HGNC Symbol;Acc:HGNC:17075]	protein_coding
ENSG00000055332	EIF2AK2	-3,858374937	0,306395023	2,31E-36	6,94E-34	TRUE	FALSE	eukaryotic translation initiation factor 2 alpha kinase 2 [Source:HGNC Symbol;Acc:HGNC:9437]	protein_coding
ENSG00000055955	ITIH4	-2,010328916	0,570914738	0,000429531	0,002049368	TRUE	FALSE	inter-alpha-trypsin inhibitor heavy chain family member 4 [Source:HGNC Symbol;Acc:HGNC:6169]	protein_coding
ENSG00000056558	TRAF1	-3,249854377	0,310004509	1,03E-25	1,05E-23	TRUE	FALSE	TNF receptor associated factor 1 [Source:HGNC Symbol;Acc:HGNC:12031]	protein_coding
ENSG00000056736	IL17RB	2,65339172	0,535249269	7,15E-07	6,41E-06	FALSE	TRUE	interleukin 17 receptor B [Source:HGNC Symbol;Acc:HGNC:18015]	protein_coding
ENSG00000057019	DCBLD2	1,509744055	0,297828625	4,00E-07	3,79E-06	FALSE	TRUE	"discoidin, CUB and LCCL domain containing 2 [Source:HGNC Symbol;Acc:HGNC:24627]"	protein_coding
ENSG00000057252	SOAT1	-1,27804563	0,188606995	1,23E-11	2,48E-10	TRUE	FALSE	sterol O-acyltransferase 1 [Source:HGNC Symbol;Acc:HGNC:11177]	protein_coding
ENSG00000057704	TMCC3	-3,461404085	0,835462702	3,43E-05	0,000216625	TRUE	FALSE	transmembrane and coiled-coil domain family 3 [Source:HGNC Symbol;Acc:HGNC:29199]	protein_coding
ENSG00000058091	CDK14	1,445968078	0,433228521	0,000844881	0,003719671	FALSE	TRUE	cyclin dependent kinase 14 [Source:HGNC Symbol;Acc:HGNC:8883]	protein_coding
ENSG00000058404	CAMK2B	4,800080234	1,67218168	0,004097591	0,014752571	FALSE	TRUE	calcium/calmodulin dependent protein kinase II beta [Source:HGNC Symbol;Acc:HGNC:1461]	protein_coding
ENSG00000058804	NDC1	1,303812488	0,186079692	2,44E-12	5,47E-11	FALSE	TRUE	NDC1 transmembrane nucleoporin [Source:HGNC Symbol;Acc:HGNC:25525]	protein_coding
ENSG00000058866	DGKG	1,391091217	0,401074671	0,000523549	0,002431399	FALSE	TRUE	diacylglycerol kinase gamma [Source:HGNC Symbol;Acc:HGNC:2853]	protein_coding
ENSG00000059377	TBXAS1	5,007630074	0,493201049	3,20E-24	2,91E-22	FALSE	TRUE	thromboxane A synthase 1 [Source:HGNC Symbol;Acc:HGNC:11609]	protein_coding
ENSG00000059378	PARP12	-1,836088687	0,155740426	4,43E-32	8,53E-30	TRUE	FALSE	poly(ADP-ribose) polymerase family member 12 [Source:HGNC Symbol;Acc:HGNC:21919]	protein_coding
ENSG00000059588	TARBP1	1,014972106	0,204645888	7,06E-07	6,34E-06	FALSE	TRUE	TAR (HIV-1) RNA binding protein 1 [Source:HGNC Symbol;Acc:HGNC:11568]	protein_coding
ENSG00000059728	MXD1	-1,568631798	0,653545409	0,016386657	0,047879897	TRUE	FALSE	MAX dimerization protein 1 [Source:HGNC Symbol;Acc:HGNC:6761]	protein_coding
ENSG00000059758	CDK17	-1,060786947	0,160573433	3,94E-11	7,35E-10	TRUE	FALSE	cyclin dependent kinase 17 [Source:HGNC Symbol;Acc:HGNC:8750]	protein_coding
ENSG00000059804	SLC2A3	2,447765049	0,485937223	4,72E-07	4,41E-06	FALSE	TRUE	solute carrier family 2 member 3 [Source:HGNC Symbol;Acc:HGNC:11007]	protein_coding
ENSG00000060491	OGFR	-1,008188247	0,138484831	3,33E-13	8,37E-12	TRUE	FALSE	opioid growth factor receptor [Source:HGNC Symbol;Acc:HGNC:15768]	protein_coding
ENSG00000060558	GNA15	1,141915462	0,247611569	3,99E-06	3,08E-05	FALSE	TRUE	G protein subunit alpha 15 [Source:HGNC Symbol;Acc:HGNC:4383]	protein_coding
ENSG00000060656	PTPRU	-6,182944871	1,548862913	6,55E-05	0,000387675	TRUE	FALSE	"protein tyrosine phosphatase, receptor type U [Source:HGNC Symbol;Acc:HGNC:9683]"	protein_coding
ENSG00000060749	QSER1	-1,104172336	0,170015851	8,33E-11	1,48E-09	TRUE	FALSE	glutamine and serine rich 1 [Source:HGNC Symbol;Acc:HGNC:26154]	protein_coding
ENSG00000060982	BCAT1	2,452171373	0,574328305	1,96E-05	0,00013039	FALSE	TRUE	branched chain amino acid transaminase 1 [Source:HGNC Symbol;Acc:HGNC:976]	protein_coding
ENSG00000061337	LZTS1	2,423793116	0,770251756	0,001650936	0,006700973	FALSE	TRUE	leucine zipper tumor suppressor 1 [Source:HGNC Symbol;Acc:HGNC:13861]	protein_coding
ENSG00000061676	NCKAP1	-2,766261278	0,37834479	2,64E-13	6,74E-12	TRUE	FALSE	NCK associated protein 1 [Source:HGNC Symbol;Acc:HGNC:7666]	protein_coding
ENSG00000061918	GUCY1B3	-1,534829841	0,640977529	0,016642396	0,048507244	TRUE	FALSE	guanylate cyclase 1 soluble subunit beta [Source:HGNC Symbol;Acc:HGNC:4687]	protein_coding
ENSG00000061938	TNK2	-1,841800231	0,142232162	2,37E-38	8,52E-36	TRUE	FALSE	tyrosine kinase non receptor 2 [Source:HGNC Symbol;Acc:HGNC:19297]	protein_coding
ENSG00000062194	GPBP1	-1,384327611	0,171391948	6,64E-16	2,43E-14	TRUE	FALSE	GC-rich promoter binding protein 1 [Source:HGNC Symbol;Acc:HGNC:29520]	protein_coding
ENSG00000062282	DGAT2	1,688402786	0,590856794	0,004269255	0,015297288	FALSE	TRUE	diacylglycerol O-acyltransferase 2 [Source:HGNC Symbol;Acc:HGNC:16940]	protein_coding
ENSG00000062582	MRPS24	1,161123821	0,2091878	2,85E-08	3,32E-07	FALSE	TRUE	mitochondrial ribosomal protein S24 [Source:HGNC Symbol;Acc:HGNC:14510]	protein_coding
ENSG00000062822	POLD1	1,553717568	0,252811656	7,96E-10	1,21E-08	FALSE	TRUE	"DNA polymerase delta 1, catalytic subunit [Source:HGNC Symbol;Acc:HGNC:9175]"	protein_coding
ENSG00000063438	AHRR	1,600717749	0,310136586	2,45E-07	2,42E-06	FALSE	TRUE	aryl-hydrocarbon receptor repressor [Source:HGNC Symbol;Acc:HGNC:346]	protein_coding
ENSG00000063601	MTMR1	-1,391603663	0,167444295	9,50E-17	3,90E-15	TRUE	FALSE	myotubularin related protein 1 [Source:HGNC Symbol;Acc:HGNC:7449]	protein_coding
ENSG00000063660	GPC1	-1,496484966	0,583994726	0,010392237	0,03258936	TRUE	FALSE	glypican 1 [Source:HGNC Symbol;Acc:HGNC:4449]	protein_coding
ENSG00000064042	LIMCH1	-3,58982997	0,799252233	7,07E-06	5,18E-05	TRUE	FALSE	LIM and calponin homology domains 1 [Source:HGNC Symbol;Acc:HGNC:29191]	protein_coding
ENSG00000064199	SPA17	1,747987366	0,427451183	4,33E-05	0,000266617	FALSE	TRUE	sperm autoantigenic protein 17 [Source:HGNC Symbol;Acc:HGNC:11210]	protein_coding
ENSG00000064225	ST3GAL6	-1,291717157	0,342240748	0,000160462	0,000868346	TRUE	FALSE	"ST3 beta-galactoside alpha-2,3-sialyltransferase 6 [Source:HGNC Symbol;Acc:HGNC:18080]"	protein_coding
ENSG00000064545	TMEM161A	1,35466657	0,252530413	8,12E-08	8,76E-07	FALSE	TRUE	transmembrane protein 161A [Source:HGNC Symbol;Acc:HGNC:26020]	protein_coding
ENSG00000064651	SLC12A2	1,166365806	0,212104018	3,82E-08	4,37E-07	FALSE	TRUE	solute carrier family 12 member 2 [Source:HGNC Symbol;Acc:HGNC:10911]	protein_coding
ENSG00000064961	HMG20B	-1,159316163	0,381250879	0,002359331	0,009150738	TRUE	FALSE	high mobility group 20B [Source:HGNC Symbol;Acc:HGNC:5002]	protein_coding
ENSG00000064989	CALCRL	-1,087569762	0,443000186	0,014088078	0,04214513	TRUE	FALSE	calcitonin receptor like receptor [Source:HGNC Symbol;Acc:HGNC:16709]	protein_coding
ENSG00000065060	UHRF1BP1	-1,668986835	0,201040477	1,03E-16	4,19E-15	TRUE	FALSE	UHRF1 binding protein 1 [Source:HGNC Symbol;Acc:HGNC:21216]	protein_coding
ENSG00000065308	TRAM2	1,736833189	0,287485687	1,53E-09	2,21E-08	FALSE	TRUE	translocation associated membrane protein 2 [Source:HGNC Symbol;Acc:HGNC:16855]	protein_coding
ENSG00000065320	NTN1	-6,271289876	0,759441218	1,48E-16	5,84E-15	TRUE	FALSE	netrin 1 [Source:HGNC Symbol;Acc:HGNC:8029]	protein_coding
ENSG00000065361	ERBB3	2,554195575	0,812733258	0,001673841	0,006783491	FALSE	TRUE	erb-b2 receptor tyrosine kinase 3 [Source:HGNC Symbol;Acc:HGNC:3431]	protein_coding
ENSG00000065491	TBC1D22B	-1,441835677	0,179301651	8,88E-16	3,18E-14	TRUE	FALSE	TBC1 domain family member 22B [Source:HGNC Symbol;Acc:HGNC:21602]	protein_coding
ENSG00000065534	MYLK	2,896648987	0,648215677	7,87E-06	5,71E-05	FALSE	TRUE	myosin light chain kinase [Source:HGNC Symbol;Acc:HGNC:7590]	protein_coding
ENSG00000065613	SLK	-1,130382383	0,182940328	6,45E-10	9,97E-09	TRUE	FALSE	STE20 like kinase [Source:HGNC Symbol;Acc:HGNC:11088]	protein_coding
ENSG00000065717	TLE2	2,004845486	0,776064821	0,009784658	0,031004366	FALSE	TRUE	transducin like enhancer of split 2 [Source:HGNC Symbol;Acc:HGNC:11838]	protein_coding
ENSG00000065911	MTHFD2	-1,28422286	0,193256538	3,03E-11	5,77E-10	TRUE	FALSE	"methylenetetrahydrofolate dehydrogenase (NADP+ dependent) 2, methenyltetrahydrofolate cyclohydrolase [Source:HGNC Symbol;Acc:HGNC:7434]"	protein_coding
ENSG00000065923	SLC9A7	-1,721098598	0,269122275	1,60E-10	2,69E-09	TRUE	FALSE	solute carrier family 9 member A7 [Source:HGNC Symbol;Acc:HGNC:17123]	protein_coding
ENSG00000065989	PDE4A	1,638528114	0,284090116	8,04E-09	1,03E-07	FALSE	TRUE	phosphodiesterase 4A [Source:HGNC Symbol;Acc:HGNC:8780]	protein_coding
ENSG00000066583	ISOC1	-1,213549036	0,134220337	1,55E-19	8,58E-18	TRUE	FALSE	isochorismatase domain containing 1 [Source:HGNC Symbol;Acc:HGNC:24254]	protein_coding
ENSG00000067064	IDI1	-1,217134492	0,290690741	2,83E-05	0,000182021	TRUE	FALSE	isopentenyl-diphosphate delta isomerase 1 [Source:HGNC Symbol;Acc:HGNC:5387]	protein_coding
ENSG00000067066	SP100	-1,896938661	0,238210316	1,68E-15	5,85E-14	TRUE	FALSE	SP100 nuclear antigen [Source:HGNC Symbol;Acc:HGNC:11206]	protein_coding
ENSG00000067177	PHKA1	-4,127861196	1,115372286	0,000214851	0,00111974	TRUE	FALSE	phosphorylase kinase regulatory subunit alpha 1 [Source:HGNC Symbol;Acc:HGNC:8925]	protein_coding
ENSG00000067221	STOML1	-2,250377323	0,177879087	1,10E-36	3,53E-34	TRUE	FALSE	stomatin like 1 [Source:HGNC Symbol;Acc:HGNC:14560]	protein_coding
ENSG00000067533	RRP15	1,186059069	0,234473473	4,23E-07	3,99E-06	FALSE	TRUE	ribosomal RNA processing 15 homolog [Source:HGNC Symbol;Acc:HGNC:24255]	protein_coding
ENSG00000067715	SYT1	5,227266585	1,526252724	0,00061502	0,002797762	FALSE	TRUE	synaptotagmin 1 [Source:HGNC Symbol;Acc:HGNC:11509]	protein_coding
ENSG00000067840	PDZD4	3,189732692	0,54515041	4,88E-09	6,50E-08	FALSE	TRUE	PDZ domain containing 4 [Source:HGNC Symbol;Acc:HGNC:21167]	protein_coding
ENSG00000067955	CBFB	1,21579757	0,159314254	2,32E-14	6,98E-13	FALSE	TRUE	core-binding factor beta subunit [Source:HGNC Symbol;Acc:HGNC:1539]	protein_coding
ENSG00000068024	HDAC4	1,549940902	0,291792273	1,09E-07	1,14E-06	FALSE	TRUE	histone deacetylase 4 [Source:HGNC Symbol;Acc:HGNC:14063]	protein_coding
ENSG00000068079	IFI35	-3,560929182	0,276346558	5,42E-38	1,89E-35	TRUE	FALSE	interferon induced protein 35 [Source:HGNC Symbol;Acc:HGNC:5399]	protein_coding
ENSG00000068383	INPP5A	1,108109712	0,262034416	2,35E-05	0,000153861	FALSE	TRUE	inositol polyphosphate-5-phosphatase A [Source:HGNC Symbol;Acc:HGNC:6076]	protein_coding
ENSG00000068697	LAPTM4A	1,178081865	0,146977292	1,10E-15	3,91E-14	FALSE	TRUE	lysosomal protein transmembrane 4 alpha [Source:HGNC Symbol;Acc:HGNC:6924]	protein_coding
ENSG00000068796	KIF2A	-2,261930928	0,352222391	1,35E-10	2,29E-09	TRUE	FALSE	kinesin family member 2A [Source:HGNC Symbol;Acc:HGNC:6318]	protein_coding
ENSG00000069011	PITX1	-2,546952441	0,601173683	2,27E-05	0,000149179	TRUE	FALSE	paired like homeodomain 1 [Source:HGNC Symbol;Acc:HGNC:9004]	protein_coding
ENSG00000069020	MAST4	-1,458249022	0,46365831	0,001660334	0,006737966	TRUE	FALSE	microtubule associated serine/threonine kinase family member 4 [Source:HGNC Symbol;Acc:HGNC:19037]	protein_coding
ENSG00000069424	KCNAB2	1,764020068	0,304922248	7,24E-09	9,35E-08	FALSE	TRUE	potassium voltage-gated channel subfamily A regulatory beta subunit 2 [Source:HGNC Symbol;Acc:HGNC:6229]	protein_coding
ENSG00000069482	GAL	-4,526918841	1,872591696	0,015629176	0,046035097	TRUE	FALSE	galanin and GMAP prepropeptide [Source:HGNC Symbol;Acc:HGNC:4114]	protein_coding
ENSG00000069493	CLEC2D	-3,049289882	0,450285588	1,27E-11	2,55E-10	TRUE	FALSE	C-type lectin domain family 2 member D [Source:HGNC Symbol;Acc:HGNC:14351]	protein_coding
ENSG00000069535	MAOB	2,400417204	0,540112039	8,82E-06	6,30E-05	FALSE	TRUE	monoamine oxidase B [Source:HGNC Symbol;Acc:HGNC:6834]	protein_coding
ENSG00000069849	ATP1B3	-1,414990227	0,146859222	5,69E-22	4,01E-20	TRUE	FALSE	ATPase Na+/K+ transporting subunit beta 3 [Source:HGNC Symbol;Acc:HGNC:806]	protein_coding
ENSG00000069943	PIGB	-1,338357232	0,194218571	5,54E-12	1,19E-10	TRUE	FALSE	phosphatidylinositol glycan anchor biosynthesis class B [Source:HGNC Symbol;Acc:HGNC:8959]	protein_coding
ENSG00000070087	PFN2	2,563097976	0,665266107	0,000116803	0,000653567	FALSE	TRUE	profilin 2 [Source:HGNC Symbol;Acc:HGNC:8882]	protein_coding
ENSG00000070190	DAPP1	-2,634322253	0,440025773	2,14E-09	3,03E-08	TRUE	FALSE	dual adaptor of phosphotyrosine and 3-phosphoinositides 1 [Source:HGNC Symbol;Acc:HGNC:16500]	protein_coding
ENSG00000070404	FSTL3	-3,260256258	0,539485608	1,51E-09	2,19E-08	TRUE	FALSE	follistatin like 3 [Source:HGNC Symbol;Acc:HGNC:3973]	protein_coding
ENSG00000070614	NDST1	1,95771438	0,461156322	2,18E-05	0,000144089	FALSE	TRUE	N-deacetylase and N-sulfotransferase 1 [Source:HGNC Symbol;Acc:HGNC:7680]	protein_coding
ENSG00000070915	SLC12A3	-2,808446784	0,957238963	0,003347282	0,012376383	TRUE	FALSE	solute carrier family 12 member 3 [Source:HGNC Symbol;Acc:HGNC:10912]	protein_coding
ENSG00000071051	NCK2	-1,26116807	0,457007769	0,005786852	0,019857386	TRUE	FALSE	NCK adaptor protein 2 [Source:HGNC Symbol;Acc:HGNC:7665]	protein_coding
ENSG00000071054	MAP4K4	-1,591037639	0,415402847	0,000128087	0,000710337	TRUE	FALSE	mitogen-activated protein kinase kinase kinase kinase 4 [Source:HGNC Symbol;Acc:HGNC:6866]	protein_coding
ENSG00000071073	MGAT4A	2,159021789	0,571467842	0,000158075	0,000856799	FALSE	TRUE	"mannosyl (alpha-1,3-)-glycoprotein beta-1,4-N-acetylglucosaminyltransferase, isozyme A [Source:HGNC Symbol;Acc:HGNC:7047]"	protein_coding
ENSG00000071246	VASH1	2,749457026	0,260141644	4,15E-26	4,53E-24	FALSE	TRUE	vasohibin 1 [Source:HGNC Symbol;Acc:HGNC:19964]	protein_coding
ENSG00000071282	LMCD1	-1,66967937	0,557569592	0,002748349	0,010425257	TRUE	FALSE	LIM and cysteine rich domains 1 [Source:HGNC Symbol;Acc:HGNC:6633]	protein_coding
ENSG00000071553	ATP6AP1	1,202200412	0,225881238	1,02E-07	1,08E-06	FALSE	TRUE	ATPase H+ transporting accessory protein 1 [Source:HGNC Symbol;Acc:HGNC:868]	protein_coding
ENSG00000071575	TRIB2	1,38297042	0,300096614	4,06E-06	3,13E-05	FALSE	TRUE	tribbles pseudokinase 2 [Source:HGNC Symbol;Acc:HGNC:30809]	protein_coding
ENSG00000072041	SLC6A15	5,913167683	2,244257961	0,008418722	0,027262815	FALSE	TRUE	solute carrier family 6 member 15 [Source:HGNC Symbol;Acc:HGNC:13621]	protein_coding
ENSG00000072062	PRKACA	1,255157482	0,347259548	0,000300968	0,001500286	FALSE	TRUE	protein kinase cAMP-activated catalytic subunit alpha [Source:HGNC Symbol;Acc:HGNC:9380]	protein_coding
ENSG00000072121	ZFYVE26	-1,975724867	0,147853009	9,98E-41	4,22E-38	TRUE	FALSE	zinc finger FYVE-type containing 26 [Source:HGNC Symbol;Acc:HGNC:20761]	protein_coding
ENSG00000072195	SPEG	2,460988117	0,700973665	0,000446737	0,002121759	FALSE	TRUE	SPEG complex locus [Source:HGNC Symbol;Acc:HGNC:16901]	protein_coding
ENSG00000072274	TFRC	-1,647040683	0,336074367	9,54E-07	8,39E-06	TRUE	FALSE	transferrin receptor [Source:HGNC Symbol;Acc:HGNC:11763]	protein_coding
ENSG00000072310	SREBF1	-1,513582272	0,207489891	2,99E-13	7,57E-12	TRUE	FALSE	sterol regulatory element binding transcription factor 1 [Source:HGNC Symbol;Acc:HGNC:11289]	protein_coding
ENSG00000072401	UBE2D1	1,10317342	0,168989162	6,66E-11	1,20E-09	FALSE	TRUE	ubiquitin conjugating enzyme E2 D1 [Source:HGNC Symbol;Acc:HGNC:12474]	protein_coding
ENSG00000072506	HSD17B10	1,002546189	0,152396138	4,75E-11	8,76E-10	FALSE	TRUE	hydroxysteroid 17-beta dehydrogenase 10 [Source:HGNC Symbol;Acc:HGNC:4800]	protein_coding
ENSG00000072571	HMMR	-1,34409309	0,493018439	0,006405784	0,021621345	TRUE	FALSE	hyaluronan mediated motility receptor [Source:HGNC Symbol;Acc:HGNC:5012]	protein_coding
ENSG00000072657	TRHDE	5,231411254	2,075580546	0,01172026	0,036081538	FALSE	TRUE	thyrotropin releasing hormone degrading enzyme [Source:HGNC Symbol;Acc:HGNC:30748]	protein_coding
ENSG00000072694	FCGR2B	5,77271939	0,622627634	1,83E-20	1,12E-18	FALSE	TRUE	Fc fragment of IgG receptor IIb [Source:HGNC Symbol;Acc:HGNC:3618]	protein_coding
ENSG00000072858	SIDT1	-1,023350166	0,240152607	2,03E-05	0,000135039	TRUE	FALSE	SID1 transmembrane family member 1 [Source:HGNC Symbol;Acc:HGNC:25967]	protein_coding
ENSG00000072864	NDE1	-2,110157702	0,262729475	9,62E-16	3,44E-14	TRUE	FALSE	nudE neurodevelopment protein 1 [Source:HGNC Symbol;Acc:HGNC:17619]	protein_coding
ENSG00000072954	TMEM38A	6,283240457	1,416839847	9,22E-06	6,56E-05	FALSE	TRUE	transmembrane protein 38A [Source:HGNC Symbol;Acc:HGNC:28462]	protein_coding
ENSG00000073008	PVR	-1,996908958	0,345872999	7,76E-09	9,96E-08	TRUE	FALSE	poliovirus receptor [Source:HGNC Symbol;Acc:HGNC:9705]	protein_coding
ENSG00000073464	CLCN4	4,231535242	0,467029342	1,30E-19	7,26E-18	FALSE	TRUE	chloride voltage-gated channel 4 [Source:HGNC Symbol;Acc:HGNC:2022]	protein_coding
ENSG00000073670	ADAM11	-4,569787917	1,808781792	0,011522339	0,035573853	TRUE	FALSE	ADAM metallopeptidase domain 11 [Source:HGNC Symbol;Acc:HGNC:189]	protein_coding
ENSG00000073711	PPP2R3A	-3,123260144	0,269353619	4,35E-31	7,47E-29	TRUE	FALSE	protein phosphatase 2 regulatory subunit B''alpha [Source:HGNC Symbol;Acc:HGNC:9307]	protein_coding
ENSG00000073712	FERMT2	-2,502405525	0,930055953	0,007132435	0,023702799	TRUE	FALSE	fermitin family member 2 [Source:HGNC Symbol;Acc:HGNC:15767]	protein_coding
ENSG00000073803	MAP3K13	-2,635679306	0,180804026	3,90E-48	2,99E-45	TRUE	FALSE	mitogen-activated protein kinase kinase kinase 13 [Source:HGNC Symbol;Acc:HGNC:6852]	protein_coding
ENSG00000073861	TBX21	-1,442585565	0,416199897	0,00052809	0,002448173	TRUE	FALSE	T-box 21 [Source:HGNC Symbol;Acc:HGNC:11599]	protein_coding
ENSG00000074054	CLASP1	-1,1219749	0,193744358	7,00E-09	9,05E-08	TRUE	FALSE	cytoplasmic linker associated protein 1 [Source:HGNC Symbol;Acc:HGNC:17088]	protein_coding
ENSG00000074181	NOTCH3	5,225698411	0,700616757	8,74E-14	2,43E-12	FALSE	TRUE	notch 3 [Source:HGNC Symbol;Acc:HGNC:7883]	protein_coding
ENSG00000074201	CLNS1A	-1,225251864	0,240610972	3,54E-07	3,39E-06	TRUE	FALSE	chloride nucleotide-sensitive channel 1A [Source:HGNC Symbol;Acc:HGNC:2080]	protein_coding
ENSG00000074266	EED	-1,629221554	0,168658029	4,46E-22	3,17E-20	TRUE	FALSE	embryonic ectoderm development [Source:HGNC Symbol;Acc:HGNC:3188]	protein_coding
ENSG00000074370	ATP2A3	1,773635819	0,283921241	4,19E-10	6,64E-09	FALSE	TRUE	ATPase sarcoplasmic/endoplasmic reticulum Ca2+ transporting 3 [Source:HGNC Symbol;Acc:HGNC:813]	protein_coding
ENSG00000074410	CA12	6,703584937	1,296546968	2,34E-07	2,32E-06	FALSE	TRUE	carbonic anhydrase 12 [Source:HGNC Symbol;Acc:HGNC:1371]	protein_coding
ENSG00000074416	MGLL	-2,653784631	0,504030455	1,40E-07	1,45E-06	TRUE	FALSE	monoglyceride lipase [Source:HGNC Symbol;Acc:HGNC:17038]	protein_coding
ENSG00000074660	SCARF1	1,011650996	0,420075247	0,0160287	0,047054041	FALSE	TRUE	scavenger receptor class F member 1 [Source:HGNC Symbol;Acc:HGNC:16820]	protein_coding
ENSG00000074696	HACD3	1,750211	0,293895717	2,60E-09	3,63E-08	FALSE	TRUE	3-hydroxyacyl-CoA dehydratase 3 [Source:HGNC Symbol;Acc:HGNC:24175]	protein_coding
ENSG00000074706	IPCEF1	-3,203939016	0,689252255	3,34E-06	2,63E-05	TRUE	FALSE	interaction protein for cytohesin exchange factors 1 [Source:HGNC Symbol;Acc:HGNC:21204]	protein_coding
ENSG00000074935	TUBE1	1,3077996	0,253279878	2,42E-07	2,40E-06	FALSE	TRUE	tubulin epsilon 1 [Source:HGNC Symbol;Acc:HGNC:20775]	protein_coding
ENSG00000074964	ARHGEF10L	2,705071869	0,443003085	1,02E-09	1,52E-08	FALSE	TRUE	Rho guanine nucleotide exchange factor 10 like [Source:HGNC Symbol;Acc:HGNC:25540]	protein_coding
ENSG00000075035	WSCD2	4,235139446	1,773159928	0,016918686	0,049155416	FALSE	TRUE	WSC domain containing 2 [Source:HGNC Symbol;Acc:HGNC:29117]	protein_coding
ENSG00000075142	SRI	-1,001972823	0,197269447	3,79E-07	3,61E-06	TRUE	FALSE	sorcin [Source:HGNC Symbol;Acc:HGNC:11292]	protein_coding
ENSG00000075151	EIF4G3	1,768111888	0,291588764	1,33E-09	1,95E-08	FALSE	TRUE	eukaryotic translation initiation factor 4 gamma 3 [Source:HGNC Symbol;Acc:HGNC:3298]	protein_coding
ENSG00000075223	SEMA3C	-1,381889895	0,293770527	2,55E-06	2,05E-05	TRUE	FALSE	semaphorin 3C [Source:HGNC Symbol;Acc:HGNC:10725]	protein_coding
ENSG00000075240	GRAMD4	2,053667377	0,332666995	6,69E-10	1,03E-08	FALSE	TRUE	GRAM domain containing 4 [Source:HGNC Symbol;Acc:HGNC:29113]	protein_coding
ENSG00000075275	CELSR1	1,172821276	0,276828994	2,27E-05	0,000149179	FALSE	TRUE	cadherin EGF LAG seven-pass G-type receptor 1 [Source:HGNC Symbol;Acc:HGNC:1850]	protein_coding
ENSG00000075303	SLC25A40	2,165189472	0,186866088	4,80E-31	8,14E-29	FALSE	TRUE	solute carrier family 25 member 40 [Source:HGNC Symbol;Acc:HGNC:29680]	protein_coding
ENSG00000075336	TIMM21	1,761894994	0,222448786	2,37E-15	8,11E-14	FALSE	TRUE	translocase of inner mitochondrial membrane 21 [Source:HGNC Symbol;Acc:HGNC:25010]	protein_coding
ENSG00000075340	ADD2	-1,666565536	0,689189419	0,015599511	0,045959142	TRUE	FALSE	adducin 2 [Source:HGNC Symbol;Acc:HGNC:244]	protein_coding
ENSG00000075399	VPS9D1	1,547566553	0,376903007	4,03E-05	0,000249903	FALSE	TRUE	VPS9 domain containing 1 [Source:HGNC Symbol;Acc:HGNC:13526]	protein_coding
ENSG00000075426	FOSL2	2,083137339	0,301861887	5,17E-12	1,12E-10	FALSE	TRUE	"FOS like 2, AP-1 transcription factor subunit [Source:HGNC Symbol;Acc:HGNC:3798]"	protein_coding
ENSG00000075568	TMEM131	-1,099338572	0,140577653	5,28E-15	1,73E-13	TRUE	FALSE	transmembrane protein 131 [Source:HGNC Symbol;Acc:HGNC:30366]	protein_coding
ENSG00000075618	FSCN1	-4,93683544	0,46778755	4,89E-26	5,22E-24	TRUE	FALSE	fascin actin-bundling protein 1 [Source:HGNC Symbol;Acc:HGNC:11148]	protein_coding
ENSG00000075624	ACTB	-1,14224551	0,232520538	8,99E-07	7,94E-06	TRUE	FALSE	actin beta [Source:HGNC Symbol;Acc:HGNC:132]	protein_coding
ENSG00000075643	MOCOS	-4,876295707	0,5829992	6,05E-17	2,51E-15	TRUE	FALSE	molybdenum cofactor sulfurase [Source:HGNC Symbol;Acc:HGNC:18234]	protein_coding
ENSG00000075945	KIFAP3	-1,565854524	0,251670973	4,91E-10	7,70E-09	TRUE	FALSE	kinesin associated protein 3 [Source:HGNC Symbol;Acc:HGNC:17060]	protein_coding
ENSG00000076053	RBM7	-1,349742596	0,285858126	2,34E-06	1,89E-05	TRUE	FALSE	RNA binding motif protein 7 [Source:HGNC Symbol;Acc:HGNC:9904]	protein_coding
ENSG00000076067	RBMS2	-1,820342541	0,338105102	7,29E-08	7,92E-07	TRUE	FALSE	RNA binding motif single stranded interacting protein 2 [Source:HGNC Symbol;Acc:HGNC:9909]	protein_coding
ENSG00000076108	BAZ2A	-1,172390337	0,198561845	3,54E-09	4,83E-08	TRUE	FALSE	bromodomain adjacent to zinc finger domain 2A [Source:HGNC Symbol;Acc:HGNC:962]	protein_coding
ENSG00000076344	RGS11	-5,444949161	1,925535569	0,004687518	0,016586819	TRUE	FALSE	regulator of G protein signaling 11 [Source:HGNC Symbol;Acc:HGNC:9993]	protein_coding
ENSG00000076351	SLC46A1	1,740441608	0,544020631	0,001378	0,005718472	FALSE	TRUE	solute carrier family 46 member 1 [Source:HGNC Symbol;Acc:HGNC:30521]	protein_coding
ENSG00000076356	PLXNA2	3,421510642	0,830338163	3,78E-05	0,00023661	FALSE	TRUE	plexin A2 [Source:HGNC Symbol;Acc:HGNC:9100]	protein_coding
ENSG00000076513	ANKRD13A	-1,282273457	0,175772651	2,99E-13	7,56E-12	TRUE	FALSE	ankyrin repeat domain 13A [Source:HGNC Symbol;Acc:HGNC:21268]	protein_coding
ENSG00000076554	TPD52	-1,505095618	0,252729979	2,60E-09	3,63E-08	TRUE	FALSE	tumor protein D52 [Source:HGNC Symbol;Acc:HGNC:12005]	protein_coding
ENSG00000077044	DGKD	1,107671716	0,169526867	6,41E-11	1,16E-09	FALSE	TRUE	diacylglycerol kinase delta [Source:HGNC Symbol;Acc:HGNC:2851]	protein_coding
ENSG00000077063	CTTNBP2	4,026420415	1,122538451	0,000334647	0,001645678	FALSE	TRUE	cortactin binding protein 2 [Source:HGNC Symbol;Acc:HGNC:15679]	protein_coding
ENSG00000077097	TOP2B	1,170515934	0,154812859	4,00E-14	1,16E-12	FALSE	TRUE	DNA topoisomerase II beta [Source:HGNC Symbol;Acc:HGNC:11990]	protein_coding
ENSG00000077150	NFKB2	-2,12014341	0,230551307	3,72E-20	2,21E-18	TRUE	FALSE	nuclear factor kappa B subunit 2 [Source:HGNC Symbol;Acc:HGNC:7795]	protein_coding
ENSG00000077232	DNAJC10	1,057872473	0,213406003	7,16E-07	6,41E-06	FALSE	TRUE	DnaJ heat shock protein family (Hsp40) member C10 [Source:HGNC Symbol;Acc:HGNC:24637]	protein_coding
ENSG00000077238	IL4R	-1,119502666	0,284752319	8,44E-05	0,000486367	TRUE	FALSE	interleukin 4 receptor [Source:HGNC Symbol;Acc:HGNC:6015]	protein_coding
ENSG00000077327	SPAG6	-7,434728156	2,561785748	0,003705918	0,013504443	TRUE	FALSE	sperm associated antigen 6 [Source:HGNC Symbol;Acc:HGNC:11215]	protein_coding
ENSG00000077348	EXOSC5	2,440256024	0,348232744	2,43E-12	5,45E-11	FALSE	TRUE	exosome component 5 [Source:HGNC Symbol;Acc:HGNC:24662]	protein_coding
ENSG00000077522	ACTN2	-5,565164494	2,226648927	0,012442302	0,037980134	TRUE	FALSE	actinin alpha 2 [Source:HGNC Symbol;Acc:HGNC:164]	protein_coding
ENSG00000077782	FGFR1	1,210442077	0,450397288	0,007198941	0,023886982	FALSE	TRUE	fibroblast growth factor receptor 1 [Source:HGNC Symbol;Acc:HGNC:3688]	protein_coding
ENSG00000078081	LAMP3	-3,756066148	0,762825976	8,48E-07	7,53E-06	TRUE	FALSE	lysosomal associated membrane protein 3 [Source:HGNC Symbol;Acc:HGNC:14582]	protein_coding
ENSG00000078098	FAP	-8,795360882	2,957293893	0,002938256	0,011058926	TRUE	FALSE	fibroblast activation protein alpha [Source:HGNC Symbol;Acc:HGNC:3590]	protein_coding
ENSG00000078328	RBFOX1	4,36594068	1,304891154	0,000820374	0,003623218	FALSE	TRUE	RNA binding fox-1 homolog 1 [Source:HGNC Symbol;Acc:HGNC:18222]	protein_coding
ENSG00000079257	LXN	-1,910418427	0,526446807	0,000284641	0,001430378	TRUE	FALSE	latexin [Source:HGNC Symbol;Acc:HGNC:13347]	protein_coding
ENSG00000079263	SP140	-2,701052064	0,439982268	8,30E-10	1,26E-08	TRUE	FALSE	SP140 nuclear body protein [Source:HGNC Symbol;Acc:HGNC:17133]	protein_coding
ENSG00000079277	MKNK1	2,277277416	0,291198164	5,27E-15	1,73E-13	FALSE	TRUE	MAP kinase interacting serine/threonine kinase 1 [Source:HGNC Symbol;Acc:HGNC:7110]	protein_coding
ENSG00000079308	TNS1	-1,202493889	0,353764317	0,000675985	0,003046816	TRUE	FALSE	tensin 1 [Source:HGNC Symbol;Acc:HGNC:11973]	protein_coding
ENSG00000079335	CDC14A	-1,154795205	0,357097492	0,00122139	0,005142375	TRUE	FALSE	cell division cycle 14A [Source:HGNC Symbol;Acc:HGNC:1718]	protein_coding
ENSG00000079385	CEACAM1	-2,419369144	0,347753256	3,47E-12	7,60E-11	TRUE	FALSE	carcinoembryonic antigen related cell adhesion molecule 1 [Source:HGNC Symbol;Acc:HGNC:1814]	protein_coding
ENSG00000079393	DUSP13	-8,222126147	1,26011198	6,80E-11	1,22E-09	TRUE	FALSE	dual specificity phosphatase 13 [Source:HGNC Symbol;Acc:HGNC:19681]	protein_coding
ENSG00000079459	FDFT1	-1,206066367	0,196786762	8,85E-10	1,34E-08	TRUE	FALSE	farnesyl-diphosphate farnesyltransferase 1 [Source:HGNC Symbol;Acc:HGNC:3629]	protein_coding
ENSG00000079739	PGM1	-1,458116613	0,221892153	4,99E-11	9,17E-10	TRUE	FALSE	phosphoglucomutase 1 [Source:HGNC Symbol;Acc:HGNC:8905]	protein_coding
ENSG00000079819	EPB41L2	-1,127815707	0,250725616	6,85E-06	5,04E-05	TRUE	FALSE	erythrocyte membrane protein band 4.1 like 2 [Source:HGNC Symbol;Acc:HGNC:3379]	protein_coding
ENSG00000079931	MOXD1	-7,448997479	2,099654824	0,000388574	0,001876617	TRUE	FALSE	monooxygenase DBH like 1 [Source:HGNC Symbol;Acc:HGNC:21063]	protein_coding
ENSG00000080007	DDX43	-2,587484253	1,027135878	0,011764669	0,036204151	TRUE	FALSE	DEAD-box helicase 43 [Source:HGNC Symbol;Acc:HGNC:18677]	protein_coding
ENSG00000080298	RFX3	-1,181945477	0,194415261	1,21E-09	1,78E-08	TRUE	FALSE	regulatory factor X3 [Source:HGNC Symbol;Acc:HGNC:9984]	protein_coding
ENSG00000080573	COL5A3	-4,467499752	0,516194978	4,94E-18	2,31E-16	TRUE	FALSE	collagen type V alpha 3 chain [Source:HGNC Symbol;Acc:HGNC:14864]	protein_coding
ENSG00000080845	DLGAP4	-1,355992007	0,175892086	1,27E-14	3,95E-13	TRUE	FALSE	DLG associated protein 4 [Source:HGNC Symbol;Acc:HGNC:24476]	protein_coding
ENSG00000080854	IGSF9B	1,337884518	0,484225548	0,005728388	0,019685263	FALSE	TRUE	immunoglobulin superfamily member 9B [Source:HGNC Symbol;Acc:HGNC:32326]	protein_coding
ENSG00000080986	NDC80	-1,743905749	0,520308488	0,000803238	0,003554909	TRUE	FALSE	"NDC80, kinetochore complex component [Source:HGNC Symbol;Acc:HGNC:16909]"	protein_coding
ENSG00000081087	OSTM1	1,044517681	0,143991277	4,05E-13	1,00E-11	FALSE	TRUE	osteopetrosis associated transmembrane protein 1 [Source:HGNC Symbol;Acc:HGNC:21652]	protein_coding
ENSG00000081177	EXD2	-1,068322571	0,239891907	8,45E-06	6,08E-05	TRUE	FALSE	exonuclease 3'-5' domain containing 2 [Source:HGNC Symbol;Acc:HGNC:20217]	protein_coding
ENSG00000081237	PTPRC	1,087605154	0,211389599	2,67E-07	2,62E-06	FALSE	TRUE	"protein tyrosine phosphatase, receptor type C [Source:HGNC Symbol;Acc:HGNC:9666]"	protein_coding
ENSG00000081760	AACS	-1,43511133	0,21635307	3,29E-11	6,22E-10	TRUE	FALSE	acetoacetyl-CoA synthetase [Source:HGNC Symbol;Acc:HGNC:21298]	protein_coding
ENSG00000081985	IL12RB2	-3,541069253	0,758331107	3,02E-06	2,39E-05	TRUE	FALSE	interleukin 12 receptor subunit beta 2 [Source:HGNC Symbol;Acc:HGNC:5972]	protein_coding
ENSG00000082014	SMARCD3	1,850625565	0,341200253	5,83E-08	6,44E-07	FALSE	TRUE	"SWI/SNF related, matrix associated, actin dependent regulator of chromatin, subfamily d, member 3 [Source:HGNC Symbol;Acc:HGNC:11108]"	protein_coding
ENSG00000082153	BZW1	-1,260438052	0,201789279	4,20E-10	6,66E-09	TRUE	FALSE	basic leucine zipper and W2 domains 1 [Source:HGNC Symbol;Acc:HGNC:18380]	protein_coding
ENSG00000082269	FAM135A	-2,813282779	0,300207932	7,18E-21	4,53E-19	TRUE	FALSE	family with sequence similarity 135 member A [Source:HGNC Symbol;Acc:HGNC:21084]	protein_coding
ENSG00000082293	COL19A1	6,511395201	1,811912164	0,000326066	0,001608484	FALSE	TRUE	collagen type XIX alpha 1 chain [Source:HGNC Symbol;Acc:HGNC:2196]	protein_coding
ENSG00000082397	EPB41L3	2,422298282	0,195145726	2,23E-35	6,14E-33	FALSE	TRUE	erythrocyte membrane protein band 4.1 like 3 [Source:HGNC Symbol;Acc:HGNC:3380]	protein_coding
ENSG00000082512	TRAF5	-1,534347727	0,178506131	8,29E-18	3,77E-16	TRUE	FALSE	TNF receptor associated factor 5 [Source:HGNC Symbol;Acc:HGNC:12035]	protein_coding
ENSG00000082684	SEMA5B	16,38888827	4,589614056	0,000355805	0,001732834	FALSE	TRUE	semaphorin 5B [Source:HGNC Symbol;Acc:HGNC:10737]	protein_coding
ENSG00000082996	RNF13	1,554887449	0,33069585	2,58E-06	2,07E-05	FALSE	TRUE	ring finger protein 13 [Source:HGNC Symbol;Acc:HGNC:10057]	protein_coding
ENSG00000083097	DOPEY1	-2,667177924	0,258702819	6,36E-25	6,13E-23	TRUE	FALSE	dopey family member 1 [Source:HGNC Symbol;Acc:HGNC:21194]	protein_coding
ENSG00000083454	P2RX5	-1,609766114	0,44111911	0,000262979	0,001335054	TRUE	FALSE	purinergic receptor P2X 5 [Source:HGNC Symbol;Acc:HGNC:8536]	protein_coding
ENSG00000083642	PDS5B	-1,569421278	0,283166395	2,98E-08	3,47E-07	TRUE	FALSE	PDS5 cohesin associated factor B [Source:HGNC Symbol;Acc:HGNC:20418]	protein_coding
ENSG00000083720	OXCT1	-1,271829635	0,289096265	1,09E-05	7,62E-05	TRUE	FALSE	3-oxoacid CoA-transferase 1 [Source:HGNC Symbol;Acc:HGNC:8527]	protein_coding
ENSG00000084710	EFR3B	4,49697134	0,704445539	1,73E-10	2,89E-09	FALSE	TRUE	EFR3 homolog B [Source:HGNC Symbol;Acc:HGNC:29155]	protein_coding
ENSG00000084764	MAPRE3	2,07196133	0,22617239	5,14E-20	2,99E-18	FALSE	TRUE	microtubule associated protein RP/EB family member 3 [Source:HGNC Symbol;Acc:HGNC:6892]	protein_coding
ENSG00000085063	CD59	-3,377296574	0,435512604	8,85E-15	2,83E-13	TRUE	FALSE	CD59 molecule (CD59 blood group) [Source:HGNC Symbol;Acc:HGNC:1689]	protein_coding
ENSG00000085265	FCN1	2,966137031	0,610836402	1,20E-06	1,03E-05	FALSE	TRUE	ficolin 1 [Source:HGNC Symbol;Acc:HGNC:3623]	protein_coding
ENSG00000085449	WDFY1	-1,027941234	0,152375214	1,52E-11	3,02E-10	TRUE	FALSE	WD repeat and FYVE domain containing 1 [Source:HGNC Symbol;Acc:HGNC:20451]	protein_coding
ENSG00000085662	AKR1B1	2,400959205	0,39001261	7,46E-10	1,14E-08	FALSE	TRUE	aldo-keto reductase family 1 member B [Source:HGNC Symbol;Acc:HGNC:381]	protein_coding
ENSG00000085721	RRN3	-1,147233793	0,22788718	4,80E-07	4,47E-06	TRUE	FALSE	"RRN3 homolog, RNA polymerase I transcription factor [Source:HGNC Symbol;Acc:HGNC:30346]"	protein_coding
ENSG00000085831	TTC39A	-7,197952647	1,869667768	0,000118187	0,000660844	TRUE	FALSE	tetratricopeptide repeat domain 39A [Source:HGNC Symbol;Acc:HGNC:18657]	protein_coding
ENSG00000085832	EPS15	-1,103287689	0,204963392	7,33E-08	7,96E-07	TRUE	FALSE	epidermal growth factor receptor pathway substrate 15 [Source:HGNC Symbol;Acc:HGNC:3419]	protein_coding
ENSG00000086061	DNAJA1	-1,353266763	0,136993142	5,17E-23	3,94E-21	TRUE	FALSE	DnaJ heat shock protein family (Hsp40) member A1 [Source:HGNC Symbol;Acc:HGNC:5229]	protein_coding
ENSG00000086065	CHMP5	-1,570750087	0,168115802	9,34E-21	5,81E-19	TRUE	FALSE	charged multivesicular body protein 5 [Source:HGNC Symbol;Acc:HGNC:26942]	protein_coding
ENSG00000086102	NFX1	-1,200995734	0,190367025	2,81E-10	4,56E-09	TRUE	FALSE	"nuclear transcription factor, X-box binding 1 [Source:HGNC Symbol;Acc:HGNC:7803]"	protein_coding
ENSG00000086159	AQP6	20,50538492	3,03394067	1,39E-11	2,78E-10	FALSE	TRUE	aquaporin 6 [Source:HGNC Symbol;Acc:HGNC:639]	protein_coding
ENSG00000086289	EPDR1	-4,126866272	0,637684774	9,69E-11	1,69E-09	TRUE	FALSE	ependymin related 1 [Source:HGNC Symbol;Acc:HGNC:17572]	protein_coding
ENSG00000086475	SEPHS1	-1,647602115	0,35530037	3,53E-06	2,76E-05	TRUE	FALSE	selenophosphate synthetase 1 [Source:HGNC Symbol;Acc:HGNC:19685]	protein_coding
ENSG00000086730	LAT2	3,016812887	0,364735848	1,33E-16	5,27E-15	FALSE	TRUE	linker for activation of T-cells family member 2 [Source:HGNC Symbol;Acc:HGNC:12749]	protein_coding
ENSG00000087008	ACOX3	-1,814577834	0,173939822	1,77E-25	1,78E-23	TRUE	FALSE	"acyl-CoA oxidase 3, pristanoyl [Source:HGNC Symbol;Acc:HGNC:121]"	protein_coding
ENSG00000087074	PPP1R15A	1,081912119	0,223515793	1,30E-06	1,10E-05	FALSE	TRUE	protein phosphatase 1 regulatory subunit 15A [Source:HGNC Symbol;Acc:HGNC:14375]	protein_coding
ENSG00000087076	HSD17B14	3,186539792	0,663501015	1,57E-06	1,31E-05	FALSE	TRUE	hydroxysteroid 17-beta dehydrogenase 14 [Source:HGNC Symbol;Acc:HGNC:23238]	protein_coding
ENSG00000087086	FTL	1,22152019	0,223290154	4,49E-08	5,07E-07	FALSE	TRUE	ferritin light chain [Source:HGNC Symbol;Acc:HGNC:3999]	protein_coding
ENSG00000087116	ADAMTS2	4,305537134	1,408987987	0,002244866	0,008759264	FALSE	TRUE	ADAM metallopeptidase with thrombospondin type 1 motif 2 [Source:HGNC Symbol;Acc:HGNC:218]	protein_coding
ENSG00000087245	MMP2	3,586755341	0,645256752	2,72E-08	3,19E-07	FALSE	TRUE	matrix metallopeptidase 2 [Source:HGNC Symbol;Acc:HGNC:7166]	protein_coding
ENSG00000087253	LPCAT2	1,599189655	0,292028092	4,35E-08	4,93E-07	FALSE	TRUE	lysophosphatidylcholine acyltransferase 2 [Source:HGNC Symbol;Acc:HGNC:26032]	protein_coding
ENSG00000087299	L2HGDH	-1,501871556	0,33292446	6,45E-06	4,77E-05	TRUE	FALSE	L-2-hydroxyglutarate dehydrogenase [Source:HGNC Symbol;Acc:HGNC:20499]	protein_coding
ENSG00000087303	NID2	2,87084112	0,509751171	1,78E-08	2,15E-07	FALSE	TRUE	nidogen 2 [Source:HGNC Symbol;Acc:HGNC:13389]	protein_coding
ENSG00000087338	GMCL1	1,391591293	0,189576454	2,13E-13	5,54E-12	FALSE	TRUE	"germ cell-less, spermatogenesis associated 1 [Source:HGNC Symbol;Acc:HGNC:23843]"	protein_coding
ENSG00000087494	PTHLH	-24,08897113	5,725248611	2,58E-05	0,000167857	TRUE	FALSE	parathyroid hormone like hormone [Source:HGNC Symbol;Acc:HGNC:9607]	protein_coding
ENSG00000087510	TFAP2C	5,461818398	2,088474213	0,008917014	0,028622336	FALSE	TRUE	transcription factor AP-2 gamma [Source:HGNC Symbol;Acc:HGNC:11744]	protein_coding
ENSG00000087589	CASS4	2,315943811	0,56117956	3,68E-05	0,000231079	FALSE	TRUE	Cas scaffolding protein family member 4 [Source:HGNC Symbol;Acc:HGNC:15878]	protein_coding
ENSG00000088256	GNA11	1,226429288	0,308054015	6,86E-05	0,000403153	FALSE	TRUE	G protein subunit alpha 11 [Source:HGNC Symbol;Acc:HGNC:4379]	protein_coding
ENSG00000088340	FER1L4	-3,817650835	1,330315315	0,004108175	0,014788431	TRUE	FALSE	"fer-1 like family member 4, pseudogene [Source:HGNC Symbol;Acc:HGNC:15801]"	transcribed_unitary_pseudogene
ENSG00000088367	EPB41L1	-2,179384149	0,732000923	0,002908022	0,010962534	TRUE	FALSE	erythrocyte membrane protein band 4.1 like 1 [Source:HGNC Symbol;Acc:HGNC:3378]	protein_coding
ENSG00000088448	ANKRD10	-1,086687972	0,156734389	4,11E-12	8,93E-11	TRUE	FALSE	ankyrin repeat domain 10 [Source:HGNC Symbol;Acc:HGNC:20265]	protein_coding
ENSG00000088543	C3orf18	-2,401029437	0,284127756	2,90E-17	1,25E-15	TRUE	FALSE	chromosome 3 open reading frame 18 [Source:HGNC Symbol;Acc:HGNC:24837]	protein_coding
ENSG00000088766	CRLS1	1,05493818	0,227770843	3,63E-06	2,83E-05	FALSE	TRUE	cardiolipin synthase 1 [Source:HGNC Symbol;Acc:HGNC:16148]	protein_coding
ENSG00000088812	ATRN	1,069954254	0,124873042	1,05E-17	4,72E-16	FALSE	TRUE	attractin [Source:HGNC Symbol;Acc:HGNC:885]	protein_coding
ENSG00000088826	SMOX	1,202177073	0,488170676	0,013792743	0,04140792	FALSE	TRUE	spermine oxidase [Source:HGNC Symbol;Acc:HGNC:15862]	protein_coding
ENSG00000088827	SIGLEC1	-5,944111116	0,774611197	1,67E-14	5,12E-13	TRUE	FALSE	sialic acid binding Ig like lectin 1 [Source:HGNC Symbol;Acc:HGNC:11127]	protein_coding
ENSG00000088836	SLC4A11	-2,426793446	0,306764853	2,55E-15	8,73E-14	TRUE	FALSE	solute carrier family 4 member 11 [Source:HGNC Symbol;Acc:HGNC:16438]	protein_coding
ENSG00000088881	EBF4	-2,292801557	0,45586754	4,92E-07	4,57E-06	TRUE	FALSE	early B-cell factor 4 [Source:HGNC Symbol;Acc:HGNC:29278]	protein_coding
ENSG00000088882	CPXM1	1,343316341	0,503851163	0,007673743	0,025229385	FALSE	TRUE	"carboxypeptidase X, M14 family member 1 [Source:HGNC Symbol;Acc:HGNC:15771]"	protein_coding
ENSG00000088899	LZTS3	-1,783321931	0,495571907	0,000320042	0,001582389	TRUE	FALSE	leucine zipper tumor suppressor family member 3 [Source:HGNC Symbol;Acc:HGNC:30139]	protein_coding
ENSG00000089050	RBBP9	-1,284577902	0,267683191	1,60E-06	1,33E-05	TRUE	FALSE	"RB binding protein 9, serine hydrolase [Source:HGNC Symbol;Acc:HGNC:9892]"	protein_coding
ENSG00000089057	SLC23A2	1,367047004	0,217228995	3,11E-10	5,01E-09	FALSE	TRUE	solute carrier family 23 member 2 [Source:HGNC Symbol;Acc:HGNC:10973]	protein_coding
ENSG00000089127	OAS1	-5,656255102	0,614061653	3,22E-20	1,93E-18	TRUE	FALSE	2'-5'-oligoadenylate synthetase 1 [Source:HGNC Symbol;Acc:HGNC:8086]	protein_coding
ENSG00000089220	PEBP1	-1,359920226	0,13503006	7,40E-24	6,41E-22	TRUE	FALSE	phosphatidylethanolamine binding protein 1 [Source:HGNC Symbol;Acc:HGNC:8630]	protein_coding
ENSG00000089327	FXYD5	1,086611256	0,244109421	8,53E-06	6,12E-05	FALSE	TRUE	FXYD domain containing ion transport regulator 5 [Source:HGNC Symbol;Acc:HGNC:4029]	protein_coding
ENSG00000089351	GRAMD1A	-1,717223261	0,35383801	1,22E-06	1,04E-05	TRUE	FALSE	GRAM domain containing 1A [Source:HGNC Symbol;Acc:HGNC:29305]	protein_coding
ENSG00000089486	CDIP1	1,152212995	0,371912568	0,001947822	0,007759866	FALSE	TRUE	cell death inducing p53 target 1 [Source:HGNC Symbol;Acc:HGNC:13234]	protein_coding
ENSG00000089505	CMTM1	3,301124761	0,811692102	4,76E-05	0,00029028	FALSE	TRUE	CKLF like MARVEL transmembrane domain containing 1 [Source:HGNC Symbol;Acc:HGNC:19172]	protein_coding
ENSG00000089692	LAG3	-4,654297961	0,52166621	4,58E-19	2,40E-17	TRUE	FALSE	lymphocyte activating 3 [Source:HGNC Symbol;Acc:HGNC:6476]	protein_coding
ENSG00000089847	ANKRD24	-1,305144767	0,374567612	0,000493235	0,002310078	TRUE	FALSE	ankyrin repeat domain 24 [Source:HGNC Symbol;Acc:HGNC:29424]	protein_coding
ENSG00000089876	DHX32	1,04360555	0,175461191	2,72E-09	3,78E-08	FALSE	TRUE	DEAH-box helicase 32 (putative) [Source:HGNC Symbol;Acc:HGNC:16717]	protein_coding
ENSG00000090104	RGS1	-4,157046739	0,60355628	5,67E-12	1,21E-10	TRUE	FALSE	regulator of G protein signaling 1 [Source:HGNC Symbol;Acc:HGNC:9991]	protein_coding
ENSG00000090238	YPEL3	1,567859077	0,374519651	2,84E-05	0,000182502	FALSE	TRUE	yippee like 3 [Source:HGNC Symbol;Acc:HGNC:18327]	protein_coding
ENSG00000090376	IRAK3	3,340836788	0,286674701	2,20E-31	3,94E-29	FALSE	TRUE	interleukin 1 receptor associated kinase 3 [Source:HGNC Symbol;Acc:HGNC:17020]	protein_coding
ENSG00000090382	LYZ	1,480168261	0,328520307	6,62E-06	4,88E-05	FALSE	TRUE	lysozyme [Source:HGNC Symbol;Acc:HGNC:6740]	protein_coding
ENSG00000090447	TFAP4	1,501265896	0,368182124	4,55E-05	0,000279298	FALSE	TRUE	transcription factor AP-4 [Source:HGNC Symbol;Acc:HGNC:11745]	protein_coding
ENSG00000090487	SPG21	1,787114434	0,174048526	9,83E-25	9,29E-23	FALSE	TRUE	"SPG21, maspardin [Source:HGNC Symbol;Acc:HGNC:20373]"	protein_coding
ENSG00000090659	CD209	4,658038667	0,455275655	1,44E-24	1,34E-22	FALSE	TRUE	CD209 molecule [Source:HGNC Symbol;Acc:HGNC:1641]	protein_coding
ENSG00000090661	CERS4	-1,4148143	0,481029796	0,003269226	0,01212256	TRUE	FALSE	ceramide synthase 4 [Source:HGNC Symbol;Acc:HGNC:23747]	protein_coding
ENSG00000090674	MCOLN1	2,336947735	0,286869443	3,75E-16	1,40E-14	FALSE	TRUE	mucolipin 1 [Source:HGNC Symbol;Acc:HGNC:13356]	protein_coding
ENSG00000090776	EFNB1	1,746679084	0,324194855	7,13E-08	7,77E-07	FALSE	TRUE	ephrin B1 [Source:HGNC Symbol;Acc:HGNC:3226]	protein_coding
ENSG00000091106	NLRC4	2,845024134	0,258415009	3,44E-28	4,50E-26	FALSE	TRUE	NLR family CARD domain containing 4 [Source:HGNC Symbol;Acc:HGNC:16412]	protein_coding
ENSG00000091129	NRCAM	2,752034648	0,622495983	9,83E-06	6,96E-05	FALSE	TRUE	neuronal cell adhesion molecule [Source:HGNC Symbol;Acc:HGNC:7994]	protein_coding
ENSG00000091136	LAMB1	-4,397110382	0,945607547	3,32E-06	2,61E-05	TRUE	FALSE	laminin subunit beta 1 [Source:HGNC Symbol;Acc:HGNC:6486]	protein_coding
ENSG00000091483	FH	1,024961518	0,218997419	2,87E-06	2,28E-05	FALSE	TRUE	fumarate hydratase [Source:HGNC Symbol;Acc:HGNC:3700]	protein_coding
ENSG00000091490	SEL1L3	-1,141506729	0,365971991	0,001813985	0,007280507	TRUE	FALSE	SEL1L family member 3 [Source:HGNC Symbol;Acc:HGNC:29108]	protein_coding
ENSG00000091536	MYO15A	-1,867564733	0,329552555	1,45E-08	1,78E-07	TRUE	FALSE	myosin XVA [Source:HGNC Symbol;Acc:HGNC:7594]	protein_coding
ENSG00000091592	NLRP1	1,395531975	0,221230055	2,83E-10	4,58E-09	FALSE	TRUE	NLR family pyrin domain containing 1 [Source:HGNC Symbol;Acc:HGNC:14374]	protein_coding
ENSG00000091622	PITPNM3	2,839311922	0,424860056	2,34E-11	4,52E-10	FALSE	TRUE	PITPNM family member 3 [Source:HGNC Symbol;Acc:HGNC:21043]	protein_coding
ENSG00000091844	RGS17	3,424859402	1,294478414	0,008151131	0,026566815	FALSE	TRUE	regulator of G protein signaling 17 [Source:HGNC Symbol;Acc:HGNC:14088]	protein_coding
ENSG00000092010	PSME1	-1,711175716	0,243841859	2,26E-12	5,10E-11	TRUE	FALSE	proteasome activator subunit 1 [Source:HGNC Symbol;Acc:HGNC:9568]	protein_coding
ENSG00000092054	MYH7	-7,01229211	1,451948372	1,37E-06	1,16E-05	TRUE	FALSE	myosin heavy chain 7 [Source:HGNC Symbol;Acc:HGNC:7577]	protein_coding
ENSG00000092067	CEBPE	1,949740323	0,771923197	0,011542806	0,035618489	FALSE	TRUE	CCAAT/enhancer binding protein epsilon [Source:HGNC Symbol;Acc:HGNC:1836]	protein_coding
ENSG00000092068	SLC7A8	1,723447221	0,552438603	0,001810303	0,007266959	FALSE	TRUE	solute carrier family 7 member 8 [Source:HGNC Symbol;Acc:HGNC:11066]	protein_coding
ENSG00000092094	OSGEP	1,340313855	0,187601989	9,04E-13	2,13E-11	FALSE	TRUE	O-sialoglycoprotein endopeptidase [Source:HGNC Symbol;Acc:HGNC:18028]	protein_coding
ENSG00000092098	RNF31	-1,390942386	0,184523244	4,77E-14	1,38E-12	TRUE	FALSE	ring finger protein 31 [Source:HGNC Symbol;Acc:HGNC:16031]	protein_coding
ENSG00000092295	TGM1	-2,442165778	0,414599583	3,85E-09	5,23E-08	TRUE	FALSE	transglutaminase 1 [Source:HGNC Symbol;Acc:HGNC:11777]	protein_coding
ENSG00000092445	TYRO3	2,975560422	0,711040257	2,85E-05	0,000183529	FALSE	TRUE	TYRO3 protein tyrosine kinase [Source:HGNC Symbol;Acc:HGNC:12446]	protein_coding
ENSG00000092820	EZR	-1,469721907	0,128397652	2,44E-30	3,89E-28	TRUE	FALSE	ezrin [Source:HGNC Symbol;Acc:HGNC:12691]	protein_coding
ENSG00000092841	MYL6	-1,076105478	0,169788532	2,33E-10	3,82E-09	TRUE	FALSE	myosin light chain 6 [Source:HGNC Symbol;Acc:HGNC:7587]	protein_coding
ENSG00000092853	CLSPN	-2,091836124	0,5980157	0,000468828	0,00220842	TRUE	FALSE	claspin [Source:HGNC Symbol;Acc:HGNC:19715]	protein_coding
ENSG00000092964	DPYSL2	-1,580285307	0,1082148	2,68E-48	2,19E-45	TRUE	FALSE	dihydropyrimidinase like 2 [Source:HGNC Symbol;Acc:HGNC:3014]	protein_coding
ENSG00000093144	ECHDC1	1,262731221	0,272474176	3,58E-06	2,79E-05	FALSE	TRUE	ethylmalonyl-CoA decarboxylase 1 [Source:HGNC Symbol;Acc:HGNC:21489]	protein_coding
ENSG00000093217	XYLB	2,524556916	0,417287524	1,45E-09	2,11E-08	FALSE	TRUE	xylulokinase [Source:HGNC Symbol;Acc:HGNC:12839]	protein_coding
ENSG00000094631	HDAC6	-1,177877886	0,115916191	2,95E-24	2,70E-22	TRUE	FALSE	histone deacetylase 6 [Source:HGNC Symbol;Acc:HGNC:14064]	protein_coding
ENSG00000094975	SUCO	-2,193905104	0,261270798	4,58E-17	1,93E-15	TRUE	FALSE	SUN domain containing ossification factor [Source:HGNC Symbol;Acc:HGNC:1240]	protein_coding
ENSG00000095015	MAP3K1	-1,55318737	0,343709992	6,22E-06	4,61E-05	TRUE	FALSE	mitogen-activated protein kinase kinase kinase 1 [Source:HGNC Symbol;Acc:HGNC:6848]	protein_coding
ENSG00000095066	HOOK2	-1,140288198	0,201249998	1,46E-08	1,79E-07	TRUE	FALSE	hook microtubule tethering protein 2 [Source:HGNC Symbol;Acc:HGNC:19885]	protein_coding
ENSG00000095209	TMEM38B	1,20852126	0,442270173	0,00628479	0,021258354	FALSE	TRUE	transmembrane protein 38B [Source:HGNC Symbol;Acc:HGNC:25535]	protein_coding
ENSG00000095303	PTGS1	3,550556795	0,266869272	2,18E-40	8,61E-38	FALSE	TRUE	prostaglandin-endoperoxide synthase 1 [Source:HGNC Symbol;Acc:HGNC:9604]	protein_coding
ENSG00000095383	TBC1D2	1,288825289	0,474807204	0,006639231	0,022301343	FALSE	TRUE	TBC1 domain family member 2 [Source:HGNC Symbol;Acc:HGNC:18026]	protein_coding
ENSG00000095397	WHRN	-1,986172643	0,430092863	3,87E-06	3,00E-05	TRUE	FALSE	whirlin [Source:HGNC Symbol;Acc:HGNC:16361]	protein_coding
ENSG00000095932	SMIM24	2,499361628	0,857807742	0,003572167	0,013085591	FALSE	TRUE	small integral membrane protein 24 [Source:HGNC Symbol;Acc:HGNC:37244]	protein_coding
ENSG00000096433	ITPR3	-1,693993912	0,39979712	2,26E-05	0,000148967	TRUE	FALSE	"inositol 1,4,5-trisphosphate receptor type 3 [Source:HGNC Symbol;Acc:HGNC:6182]"	protein_coding
ENSG00000096968	JAK2	-1,846397045	0,165952308	9,37E-29	1,27E-26	TRUE	FALSE	Janus kinase 2 [Source:HGNC Symbol;Acc:HGNC:6192]	protein_coding
ENSG00000099139	PCSK5	1,227661844	0,322460876	0,000140569	0,000771973	FALSE	TRUE	proprotein convertase subtilisin/kexin type 5 [Source:HGNC Symbol;Acc:HGNC:8747]	protein_coding
ENSG00000099194	SCD	-2,213092057	0,456589186	1,25E-06	1,07E-05	TRUE	FALSE	stearoyl-CoA desaturase [Source:HGNC Symbol;Acc:HGNC:10571]	protein_coding
ENSG00000099204	ABLIM1	1,082265387	0,437666738	0,013405651	0,040435263	FALSE	TRUE	actin binding LIM protein 1 [Source:HGNC Symbol;Acc:HGNC:78]	protein_coding
ENSG00000099250	NRP1	2,971570073	0,489410969	1,27E-09	1,86E-08	FALSE	TRUE	neuropilin 1 [Source:HGNC Symbol;Acc:HGNC:8004]	protein_coding
ENSG00000099251	HSD17B7P2	-1,262694967	0,294476498	1,80E-05	0,000120985	TRUE	FALSE	hydroxysteroid 17-beta dehydrogenase 7 pseudogene 2 [Source:HGNC Symbol;Acc:HGNC:28120]	transcribed_unprocessed_pseudogene
ENSG00000099256	PRTFDC1	4,943785992	2,022174653	0,014493777	0,043178999	FALSE	TRUE	phosphoribosyl transferase domain containing 1 [Source:HGNC Symbol;Acc:HGNC:23333]	protein_coding
ENSG00000099282	TSPAN15	-1,420845813	0,550316077	0,009826595	0,031116457	TRUE	FALSE	tetraspanin 15 [Source:HGNC Symbol;Acc:HGNC:23298]	protein_coding
ENSG00000099290	WASHC2A	-1,63598128	0,195764017	6,44E-17	2,66E-15	TRUE	FALSE	WASH complex subunit 2A [Source:HGNC Symbol;Acc:HGNC:23416]	protein_coding
ENSG00000099308	MAST3	1,123040312	0,221001655	3,74E-07	3,57E-06	FALSE	TRUE	microtubule associated serine/threonine kinase 3 [Source:HGNC Symbol;Acc:HGNC:19036]	protein_coding
ENSG00000099337	KCNK6	1,106363565	0,280151667	7,84E-05	0,000454714	FALSE	TRUE	potassium two pore domain channel subfamily K member 6 [Source:HGNC Symbol;Acc:HGNC:6281]	protein_coding
ENSG00000099365	STX1B	-1,307518972	0,402347104	0,001155151	0,004899163	TRUE	FALSE	syntaxin 1B [Source:HGNC Symbol;Acc:HGNC:18539]	protein_coding
ENSG00000099822	HCN2	2,001505211	0,764015898	0,008800284	0,028297455	FALSE	TRUE	hyperpolarization activated cyclic nucleotide gated potassium and sodium channel 2 [Source:HGNC Symbol;Acc:HGNC:4846]	protein_coding
ENSG00000099840	IZUMO4	-2,853306834	0,272563161	1,21E-25	1,22E-23	TRUE	FALSE	IZUMO family member 4 [Source:HGNC Symbol;Acc:HGNC:26950]	protein_coding
ENSG00000099860	GADD45B	-3,606696945	0,550592416	5,73E-11	1,04E-09	TRUE	FALSE	growth arrest and DNA damage inducible beta [Source:HGNC Symbol;Acc:HGNC:4096]	protein_coding
ENSG00000099875	MKNK2	-1,350371131	0,237110301	1,23E-08	1,52E-07	TRUE	FALSE	MAP kinase interacting serine/threonine kinase 2 [Source:HGNC Symbol;Acc:HGNC:7111]	protein_coding
ENSG00000099954	CECR2	2,94002799	0,430909064	8,93E-12	1,85E-10	FALSE	TRUE	"CECR2, histone acetyl-lysine reader [Source:HGNC Symbol;Acc:HGNC:1840]"	protein_coding
ENSG00000099958	DERL3	1,386700756	0,396586084	0,000471237	0,002218887	FALSE	TRUE	derlin 3 [Source:HGNC Symbol;Acc:HGNC:14236]	protein_coding
ENSG00000099968	BCL2L13	-1,606924411	0,189679339	2,42E-17	1,05E-15	TRUE	FALSE	BCL2 like 13 [Source:HGNC Symbol;Acc:HGNC:17164]	protein_coding
ENSG00000099992	TBC1D10A	-1,633013025	0,162192595	7,62E-24	6,55E-22	TRUE	FALSE	TBC1 domain family member 10A [Source:HGNC Symbol;Acc:HGNC:23609]	protein_coding
ENSG00000099998	GGT5	2,580367803	0,283131374	7,96E-20	4,55E-18	FALSE	TRUE	gamma-glutamyltransferase 5 [Source:HGNC Symbol;Acc:HGNC:4260]	protein_coding
ENSG00000100030	MAPK1	1,339823073	0,14575164	3,84E-20	2,27E-18	FALSE	TRUE	mitogen-activated protein kinase 1 [Source:HGNC Symbol;Acc:HGNC:6871]	protein_coding
ENSG00000100034	PPM1F	2,342797604	0,318468154	1,89E-13	4,95E-12	FALSE	TRUE	"protein phosphatase, Mg2+/Mn2+ dependent 1F [Source:HGNC Symbol;Acc:HGNC:19388]"	protein_coding
ENSG00000100055	CYTH4	1,752834562	0,506494995	0,000538744	0,002492689	FALSE	TRUE	cytohesin 4 [Source:HGNC Symbol;Acc:HGNC:9505]	protein_coding
ENSG00000100060	MFNG	1,152097765	0,262833297	1,17E-05	8,15E-05	FALSE	TRUE	MFNG O-fucosylpeptide 3-beta-N-acetylglucosaminyltransferase [Source:HGNC Symbol;Acc:HGNC:7038]	protein_coding
ENSG00000100065	CARD10	3,471464741	1,008638852	0,000578002	0,002654645	FALSE	TRUE	caspase recruitment domain family member 10 [Source:HGNC Symbol;Acc:HGNC:16422]	protein_coding
ENSG00000100075	SLC25A1	-1,294129376	0,232454099	2,59E-08	3,05E-07	TRUE	FALSE	solute carrier family 25 member 1 [Source:HGNC Symbol;Acc:HGNC:10979]	protein_coding
ENSG00000100084	HIRA	-1,908084005	0,12570951	4,91E-52	4,65E-49	TRUE	FALSE	histone cell cycle regulator [Source:HGNC Symbol;Acc:HGNC:4916]	protein_coding
ENSG00000100097	LGALS1	-1,452743594	0,226548714	1,43E-10	2,42E-09	TRUE	FALSE	galectin 1 [Source:HGNC Symbol;Acc:HGNC:6561]	protein_coding
ENSG00000100116	GCAT	1,849680216	0,45694042	5,17E-05	0,000312942	FALSE	TRUE	glycine C-acetyltransferase [Source:HGNC Symbol;Acc:HGNC:4188]	protein_coding
ENSG00000100122	CRYBB1	19,26381189	3,024076788	1,89E-10	3,13E-09	FALSE	TRUE	crystallin beta B1 [Source:HGNC Symbol;Acc:HGNC:2397]	protein_coding
ENSG00000100139	MICALL1	-1,704041622	0,261815597	7,59E-11	1,35E-09	TRUE	FALSE	MICAL like 1 [Source:HGNC Symbol;Acc:HGNC:29804]	protein_coding
ENSG00000100154	TTC28	1,137002533	0,3700882	0,002124535	0,008352982	FALSE	TRUE	tetratricopeptide repeat domain 28 [Source:HGNC Symbol;Acc:HGNC:29179]	protein_coding
ENSG00000100167	Sep-03	1,795617572	0,631115991	0,004439098	0,015830644	FALSE	TRUE	septin 3 [Source:HGNC Symbol;Acc:HGNC:10750]	protein_coding
ENSG00000100181	TPTEP1	1,224993295	0,399005896	0,002139776	0,008405934	FALSE	TRUE	transmembrane phosphatase with tensin homology pseudogene 1 [Source:HGNC Symbol;Acc:HGNC:43648]	transcribed_unprocessed_pseudogene
ENSG00000100225	FBXO7	-1,693490099	0,164380175	6,88E-25	6,60E-23	TRUE	FALSE	F-box protein 7 [Source:HGNC Symbol;Acc:HGNC:13586]	protein_coding
ENSG00000100226	GTPBP1	-2,024104458	0,183324351	2,42E-28	3,21E-26	TRUE	FALSE	GTP binding protein 1 [Source:HGNC Symbol;Acc:HGNC:4669]	protein_coding
ENSG00000100228	RAB36	5,698154378	1,673479806	0,000661705	0,002988702	FALSE	TRUE	"RAB36, member RAS oncogene family [Source:HGNC Symbol;Acc:HGNC:9775]"	protein_coding
ENSG00000100234	TIMP3	-5,485369451	1,103481212	6,66E-07	6,02E-06	TRUE	FALSE	TIMP metallopeptidase inhibitor 3 [Source:HGNC Symbol;Acc:HGNC:11822]	protein_coding
ENSG00000100242	SUN2	1,806496244	0,257678939	2,37E-12	5,33E-11	FALSE	TRUE	Sad1 and UNC84 domain containing 2 [Source:HGNC Symbol;Acc:HGNC:14210]	protein_coding
ENSG00000100246	DNAL4	1,479356573	0,256238137	7,77E-09	9,97E-08	FALSE	TRUE	dynein axonemal light chain 4 [Source:HGNC Symbol;Acc:HGNC:2955]	protein_coding
ENSG00000100276	RASL10A	2,050369838	0,589262948	0,000502257	0,002346306	FALSE	TRUE	RAS like family 10 member A [Source:HGNC Symbol;Acc:HGNC:16954]	protein_coding
ENSG00000100284	TOM1	1,364980862	0,228543623	2,34E-09	3,29E-08	FALSE	TRUE	target of myb1 membrane trafficking protein [Source:HGNC Symbol;Acc:HGNC:11982]	protein_coding
ENSG00000100294	MCAT	1,168441071	0,297795801	8,72E-05	0,000500704	FALSE	TRUE	malonyl-CoA-acyl carrier protein transacylase [Source:HGNC Symbol;Acc:HGNC:29622]	protein_coding
ENSG00000100298	APOBEC3H	-2,017668737	0,558949049	0,000306487	0,00152459	TRUE	FALSE	apolipoprotein B mRNA editing enzyme catalytic subunit 3H [Source:HGNC Symbol;Acc:HGNC:24100]	protein_coding
ENSG00000100304	TTLL12	1,065417126	0,170946057	4,59E-10	7,22E-09	FALSE	TRUE	tubulin tyrosine ligase like 12 [Source:HGNC Symbol;Acc:HGNC:28974]	protein_coding
ENSG00000100307	CBX7	3,17590275	0,366617976	4,61E-18	2,17E-16	FALSE	TRUE	chromobox 7 [Source:HGNC Symbol;Acc:HGNC:1557]	protein_coding
ENSG00000100311	PDGFB	2,647301282	0,578031903	4,65E-06	3,54E-05	FALSE	TRUE	platelet derived growth factor subunit B [Source:HGNC Symbol;Acc:HGNC:8800]	protein_coding
ENSG00000100319	ZMAT5	1,11103278	0,14715753	4,35E-14	1,26E-12	FALSE	TRUE	zinc finger matrin-type 5 [Source:HGNC Symbol;Acc:HGNC:28046]	protein_coding
ENSG00000100342	APOL1	-3,517481477	0,524338594	1,97E-11	3,84E-10	TRUE	FALSE	apolipoprotein L1 [Source:HGNC Symbol;Acc:HGNC:618]	protein_coding
ENSG00000100344	PNPLA3	-3,809350629	1,167598688	0,001104142	0,004709787	TRUE	FALSE	patatin like phospholipase domain containing 3 [Source:HGNC Symbol;Acc:HGNC:18590]	protein_coding
ENSG00000100346	CACNA1I	2,108703774	0,630850247	0,000829862	0,003658986	FALSE	TRUE	calcium voltage-gated channel subunit alpha1 I [Source:HGNC Symbol;Acc:HGNC:1396]	protein_coding
ENSG00000100350	FOXRED2	1,572530901	0,243137291	9,95E-11	1,73E-09	FALSE	TRUE	FAD dependent oxidoreductase domain containing 2 [Source:HGNC Symbol;Acc:HGNC:26264]	protein_coding
ENSG00000100360	IFT27	1,908778866	0,323504172	3,63E-09	4,95E-08	FALSE	TRUE	intraflagellar transport 27 [Source:HGNC Symbol;Acc:HGNC:18626]	protein_coding
ENSG00000100364	KIAA0930	1,888055648	0,263596949	7,91E-13	1,88E-11	FALSE	TRUE	KIAA0930 [Source:HGNC Symbol;Acc:HGNC:1314]	protein_coding
ENSG00000100401	RANGAP1	-1,125813333	0,139482056	6,95E-16	2,53E-14	TRUE	FALSE	Ran GTPase activating protein 1 [Source:HGNC Symbol;Acc:HGNC:9854]	protein_coding
ENSG00000100403	ZC3H7B	-2,273721042	0,253345234	2,84E-19	1,54E-17	TRUE	FALSE	zinc finger CCCH-type containing 7B [Source:HGNC Symbol;Acc:HGNC:30869]	protein_coding
ENSG00000100422	CERK	2,47491013	0,345043898	7,35E-13	1,76E-11	FALSE	TRUE	ceramide kinase [Source:HGNC Symbol;Acc:HGNC:19256]	protein_coding
ENSG00000100427	MLC1	2,107650273	0,467503914	6,53E-06	4,83E-05	FALSE	TRUE	megalencephalic leukoencephalopathy with subcortical cysts 1 [Source:HGNC Symbol;Acc:HGNC:17082]	protein_coding
ENSG00000100448	CTSG	7,90337037	1,415041604	2,33E-08	2,77E-07	FALSE	TRUE	cathepsin G [Source:HGNC Symbol;Acc:HGNC:2532]	protein_coding
ENSG00000100453	GZMB	-1,647459814	0,408035394	5,40E-05	0,000326159	TRUE	FALSE	granzyme B [Source:HGNC Symbol;Acc:HGNC:4709]	protein_coding
ENSG00000100490	CDKL1	-1,15394676	0,453785501	0,010992586	0,034157323	TRUE	FALSE	cyclin dependent kinase like 1 [Source:HGNC Symbol;Acc:HGNC:1781]	protein_coding
ENSG00000100504	PYGL	1,318911082	0,191942593	6,36E-12	1,35E-10	FALSE	TRUE	glycogen phosphorylase L [Source:HGNC Symbol;Acc:HGNC:9725]	protein_coding
ENSG00000100523	DDHD1	-1,053494355	0,16599553	2,20E-10	3,62E-09	TRUE	FALSE	DDHD domain containing 1 [Source:HGNC Symbol;Acc:HGNC:19714]	protein_coding
ENSG00000100583	SAMD15	-3,830037372	1,008379887	0,000145746	0,000796895	TRUE	FALSE	sterile alpha motif domain containing 15 [Source:HGNC Symbol;Acc:HGNC:18631]	protein_coding
ENSG00000100599	RIN3	1,554210676	0,311377264	5,99E-07	5,47E-06	FALSE	TRUE	Ras and Rab interactor 3 [Source:HGNC Symbol;Acc:HGNC:18751]	protein_coding
ENSG00000100612	DHRS7	-1,376861387	0,383303349	0,000328032	0,001616838	TRUE	FALSE	dehydrogenase/reductase 7 [Source:HGNC Symbol;Acc:HGNC:21524]	protein_coding
ENSG00000100629	CEP128	-1,931999652	0,280836312	6,01E-12	1,28E-10	TRUE	FALSE	centrosomal protein 128 [Source:HGNC Symbol;Acc:HGNC:20359]	protein_coding
ENSG00000100647	SUSD6	1,967194997	0,372766557	1,31E-07	1,36E-06	FALSE	TRUE	sushi domain containing 6 [Source:HGNC Symbol;Acc:HGNC:19956]	protein_coding
ENSG00000100664	EIF5	-1,576325269	0,416110472	0,00015172	0,00082606	TRUE	FALSE	eukaryotic translation initiation factor 5 [Source:HGNC Symbol;Acc:HGNC:3299]	protein_coding
ENSG00000100823	APEX1	1,07335387	0,384289039	0,005220717	0,018201875	FALSE	TRUE	apurinic/apyrimidinic endodeoxyribonuclease 1 [Source:HGNC Symbol;Acc:HGNC:587]	protein_coding
ENSG00000100888	CHD8	-1,048580702	0,165869988	2,59E-10	4,21E-09	TRUE	FALSE	chromodomain helicase DNA binding protein 8 [Source:HGNC Symbol;Acc:HGNC:20153]	protein_coding
ENSG00000100906	NFKBIA	-1,193600687	0,272838726	1,22E-05	8,44E-05	TRUE	FALSE	NFKB inhibitor alpha [Source:HGNC Symbol;Acc:HGNC:7797]	protein_coding
ENSG00000100911	PSME2	-2,45053445	0,290032701	2,93E-17	1,26E-15	TRUE	FALSE	proteasome activator subunit 2 [Source:HGNC Symbol;Acc:HGNC:9569]	protein_coding
ENSG00000100985	MMP9	3,369834359	0,379523015	6,74E-19	3,43E-17	FALSE	TRUE	matrix metallopeptidase 9 [Source:HGNC Symbol;Acc:HGNC:7176]	protein_coding
ENSG00000100991	TRPC4AP	-1,023225323	0,084516755	9,72E-34	2,33E-31	TRUE	FALSE	transient receptor potential cation channel subfamily C member 4 associated protein [Source:HGNC Symbol;Acc:HGNC:16181]	protein_coding
ENSG00000101000	PROCR	2,278903016	0,392405895	6,34E-09	8,26E-08	FALSE	TRUE	protein C receptor [Source:HGNC Symbol;Acc:HGNC:9452]	protein_coding
ENSG00000101003	GINS1	-1,76430205	0,40326529	1,21E-05	8,43E-05	TRUE	FALSE	GINS complex subunit 1 [Source:HGNC Symbol;Acc:HGNC:28980]	protein_coding
ENSG00000101109	STK4	-2,529982505	0,470199861	7,42E-08	8,06E-07	TRUE	FALSE	serine/threonine kinase 4 [Source:HGNC Symbol;Acc:HGNC:11408]	protein_coding
ENSG00000101188	NTSR1	3,396219511	1,378100381	0,013723481	0,041241767	FALSE	TRUE	neurotensin receptor 1 [Source:HGNC Symbol;Acc:HGNC:8039]	protein_coding
ENSG00000101190	TCFL5	1,596487059	0,200796594	1,85E-15	6,43E-14	FALSE	TRUE	transcription factor like 5 [Source:HGNC Symbol;Acc:HGNC:11646]	protein_coding
ENSG00000101194	SLC17A9	2,713454072	0,533095318	3,58E-07	3,42E-06	FALSE	TRUE	solute carrier family 17 member 9 [Source:HGNC Symbol;Acc:HGNC:16192]	protein_coding
ENSG00000101213	PTK6	-2,913162255	0,34434305	2,67E-17	1,16E-15	TRUE	FALSE	protein tyrosine kinase 6 [Source:HGNC Symbol;Acc:HGNC:9617]	protein_coding
ENSG00000101220	C20orf27	1,377570037	0,417479884	0,000967786	0,004197327	FALSE	TRUE	chromosome 20 open reading frame 27 [Source:HGNC Symbol;Acc:HGNC:15873]	protein_coding
ENSG00000101246	ARFRP1	-1,046765401	0,276039084	0,000149384	0,000814722	TRUE	FALSE	ADP ribosylation factor related protein 1 [Source:HGNC Symbol;Acc:HGNC:662]	protein_coding
ENSG00000101255	TRIB3	1,22769788	0,400103275	0,002151706	0,008445233	FALSE	TRUE	tribbles pseudokinase 3 [Source:HGNC Symbol;Acc:HGNC:16228]	protein_coding
ENSG00000101331	CCM2L	4,773625726	0,843024534	1,49E-08	1,82E-07	FALSE	TRUE	CCM2 like scaffolding protein [Source:HGNC Symbol;Acc:HGNC:16153]	protein_coding
ENSG00000101335	MYL9	-1,863795141	0,557388385	0,000826394	0,003647514	TRUE	FALSE	myosin light chain 9 [Source:HGNC Symbol;Acc:HGNC:15754]	protein_coding
ENSG00000101347	SAMHD1	1,40036398	0,206337711	1,15E-11	2,32E-10	FALSE	TRUE	SAM and HD domain containing deoxynucleoside triphosphate triphosphohydrolase 1 [Source:HGNC Symbol;Acc:HGNC:15925]	protein_coding
ENSG00000101384	JAG1	-1,130309758	0,28324958	6,59E-05	0,000389415	TRUE	FALSE	jagged 1 [Source:HGNC Symbol;Acc:HGNC:6188]	protein_coding
ENSG00000101421	CHMP4B	-1,043131819	0,178400128	5,00E-09	6,64E-08	TRUE	FALSE	charged multivesicular body protein 4B [Source:HGNC Symbol;Acc:HGNC:16171]	protein_coding
ENSG00000101439	CST3	-1,756690224	0,381908369	4,23E-06	3,25E-05	TRUE	FALSE	cystatin C [Source:HGNC Symbol;Acc:HGNC:2475]	protein_coding
ENSG00000101444	AHCY	1,291714503	0,24120599	8,54E-08	9,17E-07	FALSE	TRUE	adenosylhomocysteinase [Source:HGNC Symbol;Acc:HGNC:343]	protein_coding
ENSG00000101445	PPP1R16B	-2,265310724	0,420599218	7,21E-08	7,84E-07	TRUE	FALSE	protein phosphatase 1 regulatory subunit 16B [Source:HGNC Symbol;Acc:HGNC:15850]	protein_coding
ENSG00000101577	LPIN2	-2,253660604	0,199430407	1,30E-29	1,89E-27	TRUE	FALSE	lipin 2 [Source:HGNC Symbol;Acc:HGNC:14450]	protein_coding
ENSG00000101596	SMCHD1	-1,280544311	0,111123016	1,00E-30	1,66E-28	TRUE	FALSE	structural maintenance of chromosomes flexible hinge domain containing 1 [Source:HGNC Symbol;Acc:HGNC:29090]	protein_coding
ENSG00000101608	MYL12A	-1,514191878	0,206794622	2,44E-13	6,27E-12	TRUE	FALSE	myosin light chain 12A [Source:HGNC Symbol;Acc:HGNC:16701]	protein_coding
ENSG00000101670	LIPG	-2,653446135	0,959155014	0,005667177	0,019520185	TRUE	FALSE	"lipase G, endothelial type [Source:HGNC Symbol;Acc:HGNC:6623]"	protein_coding
ENSG00000101695	RNF125	1,481194175	0,338772937	1,23E-05	8,53E-05	FALSE	TRUE	ring finger protein 125 [Source:HGNC Symbol;Acc:HGNC:21150]	protein_coding
ENSG00000101751	POLI	-1,058235048	0,308924033	0,000613554	0,002791963	TRUE	FALSE	DNA polymerase iota [Source:HGNC Symbol;Acc:HGNC:9182]	protein_coding
ENSG00000101842	VSIG1	3,170098022	0,835961308	0,000149343	0,000814688	FALSE	TRUE	V-set and immunoglobulin domain containing 1 [Source:HGNC Symbol;Acc:HGNC:28675]	protein_coding
ENSG00000101849	TBL1X	1,840583526	0,277449513	3,27E-11	6,20E-10	FALSE	TRUE	transducin beta like 1X-linked [Source:HGNC Symbol;Acc:HGNC:11585]	protein_coding
ENSG00000101890	GUCY2F	-3,754921882	1,571662869	0,016887887	0,049077965	TRUE	FALSE	"guanylate cyclase 2F, retinal [Source:HGNC Symbol;Acc:HGNC:4691]"	protein_coding
ENSG00000101898	MCTS2P	1,493579953	0,322129664	3,54E-06	2,76E-05	FALSE	TRUE	"malignant T-cell amplified sequence 2, pseudogene [Source:HGNC Symbol;Acc:HGNC:49760]"	processed_pseudogene
ENSG00000101928	MOSPD1	1,325406979	0,360794502	0,000239177	0,001230024	FALSE	TRUE	motile sperm domain containing 1 [Source:HGNC Symbol;Acc:HGNC:25235]	protein_coding
ENSG00000101974	ATP11C	-1,104846466	0,322693484	0,000617461	0,00280651	TRUE	FALSE	ATPase phospholipid transporting 11C [Source:HGNC Symbol;Acc:HGNC:13554]	protein_coding
ENSG00000102096	PIM2	-1,249520753	0,260119701	1,56E-06	1,30E-05	TRUE	FALSE	"Pim-2 proto-oncogene, serine/threonine kinase [Source:HGNC Symbol;Acc:HGNC:8987]"	protein_coding
ENSG00000102098	SCML2	-1,176571806	0,454182796	0,009582971	0,030497224	TRUE	FALSE	Scm polycomb group protein like 2 [Source:HGNC Symbol;Acc:HGNC:10581]	protein_coding
ENSG00000102172	SMS	-1,053203272	0,282105104	0,000188933	0,000999605	TRUE	FALSE	spermine synthase [Source:HGNC Symbol;Acc:HGNC:11123]	protein_coding
ENSG00000102218	RP2	-1,07806704	0,201846471	9,24E-08	9,86E-07	TRUE	FALSE	"RP2, ARL3 GTPase activating protein [Source:HGNC Symbol;Acc:HGNC:10274]"	protein_coding
ENSG00000102221	JADE3	-3,022436984	0,788892672	0,000127499	0,000707573	TRUE	FALSE	jade family PHD finger 3 [Source:HGNC Symbol;Acc:HGNC:22982]	protein_coding
ENSG00000102265	TIMP1	2,42148016	0,485998922	6,28E-07	5,70E-06	FALSE	TRUE	TIMP metallopeptidase inhibitor 1 [Source:HGNC Symbol;Acc:HGNC:11820]	protein_coding
ENSG00000102312	PORCN	1,210366901	0,249307084	1,20E-06	1,03E-05	FALSE	TRUE	porcupine O-acyltransferase [Source:HGNC Symbol;Acc:HGNC:17652]	protein_coding
ENSG00000102349	KLF8	-3,837683687	0,493459466	7,42E-15	2,40E-13	TRUE	FALSE	Kruppel like factor 8 [Source:HGNC Symbol;Acc:HGNC:6351]	protein_coding
ENSG00000102359	SRPX2	4,702349128	1,129613182	3,14E-05	0,00020057	FALSE	TRUE	"sushi repeat containing protein, X-linked 2 [Source:HGNC Symbol;Acc:HGNC:30668]"	protein_coding
ENSG00000102393	GLA	1,239701513	0,214713481	7,75E-09	9,96E-08	FALSE	TRUE	galactosidase alpha [Source:HGNC Symbol;Acc:HGNC:4296]	protein_coding
ENSG00000102445	RUBCNL	3,337963451	0,535325595	4,51E-10	7,10E-09	FALSE	TRUE	RUN and cysteine rich domain containing beclin 1 interacting protein like [Source:HGNC Symbol;Acc:HGNC:20420]	protein_coding
ENSG00000102524	TNFSF13B	-1,970601533	0,283297289	3,50E-12	7,65E-11	TRUE	FALSE	TNF superfamily member 13b [Source:HGNC Symbol;Acc:HGNC:11929]	protein_coding
ENSG00000102554	KLF5	-2,505350557	0,495723494	4,33E-07	4,08E-06	TRUE	FALSE	Kruppel like factor 5 [Source:HGNC Symbol;Acc:HGNC:6349]	protein_coding
ENSG00000102760	RGCC	2,3941425	0,632208683	0,000152508	0,00082966	FALSE	TRUE	regulator of cell cycle [Source:HGNC Symbol;Acc:HGNC:20369]	protein_coding
ENSG00000102763	VWA8	1,946266233	0,331357541	4,26E-09	5,75E-08	FALSE	TRUE	von Willebrand factor A domain containing 8 [Source:HGNC Symbol;Acc:HGNC:29071]	protein_coding
ENSG00000102781	KATNAL1	-1,120533725	0,203132809	3,46E-08	3,99E-07	TRUE	FALSE	katanin catalytic subunit A1 like 1 [Source:HGNC Symbol;Acc:HGNC:28361]	protein_coding
ENSG00000102796	DHRS12	-1,616882802	0,225887	8,19E-13	1,95E-11	TRUE	FALSE	dehydrogenase/reductase 12 [Source:HGNC Symbol;Acc:HGNC:25832]	protein_coding
ENSG00000102804	TSC22D1	1,074068268	0,279177029	0,000119443	0,000667239	FALSE	TRUE	TSC22 domain family member 1 [Source:HGNC Symbol;Acc:HGNC:16826]	protein_coding
ENSG00000102871	TRADD	-2,179804495	0,221918945	9,01E-23	6,65E-21	TRUE	FALSE	TNFRSF1A associated via death domain [Source:HGNC Symbol;Acc:HGNC:12030]	protein_coding
ENSG00000102878	HSF4	-1,859058141	0,305143172	1,11E-09	1,65E-08	TRUE	FALSE	heat shock transcription factor 4 [Source:HGNC Symbol;Acc:HGNC:5227]	protein_coding
ENSG00000102893	PHKB	-1,040327126	0,170365407	1,02E-09	1,52E-08	TRUE	FALSE	phosphorylase kinase regulatory subunit beta [Source:HGNC Symbol;Acc:HGNC:8927]	protein_coding
ENSG00000102962	CCL22	-4,845226791	1,461431635	0,000915129	0,003992616	TRUE	FALSE	C-C motif chemokine ligand 22 [Source:HGNC Symbol;Acc:HGNC:10621]	protein_coding
ENSG00000102967	DHODH	1,001709648	0,280996418	0,000364066	0,001769795	FALSE	TRUE	dihydroorotate dehydrogenase (quinone) [Source:HGNC Symbol;Acc:HGNC:2867]	protein_coding
ENSG00000102970	CCL17	-5,403943023	0,288190204	1,89E-78	8,96E-75	TRUE	FALSE	C-C motif chemokine ligand 17 [Source:HGNC Symbol;Acc:HGNC:10615]	protein_coding
ENSG00000103037	SETD6	1,487662223	0,357149392	3,11E-05	0,00019842	FALSE	TRUE	SET domain containing 6 [Source:HGNC Symbol;Acc:HGNC:26116]	protein_coding
ENSG00000103196	CRISPLD2	-2,955259599	0,592545058	6,12E-07	5,57E-06	TRUE	FALSE	cysteine rich secretory protein LCCL domain containing 2 [Source:HGNC Symbol;Acc:HGNC:25248]	protein_coding
ENSG00000103222	ABCC1	1,409758578	0,236496235	2,51E-09	3,51E-08	FALSE	TRUE	ATP binding cassette subfamily C member 1 [Source:HGNC Symbol;Acc:HGNC:51]	protein_coding
ENSG00000103260	METRN	1,492586531	0,301638889	7,49E-07	6,69E-06	FALSE	TRUE	"meteorin, glial cell differentiation regulator [Source:HGNC Symbol;Acc:HGNC:14151]"	protein_coding
ENSG00000103381	CPPED1	1,783241348	0,217954726	2,80E-16	1,06E-14	FALSE	TRUE	calcineurin like phosphoesterase domain containing 1 [Source:HGNC Symbol;Acc:HGNC:25632]	protein_coding
ENSG00000103489	XYLT1	2,921308702	0,334184948	2,30E-18	1,10E-16	FALSE	TRUE	xylosyltransferase 1 [Source:HGNC Symbol;Acc:HGNC:15516]	protein_coding
ENSG00000103490	PYCARD	2,245531307	0,331108974	1,19E-11	2,40E-10	FALSE	TRUE	PYD and CARD domain containing [Source:HGNC Symbol;Acc:HGNC:16608]	protein_coding
ENSG00000103510	KAT8	1,037031714	0,119756337	4,74E-18	2,22E-16	FALSE	TRUE	lysine acetyltransferase 8 [Source:HGNC Symbol;Acc:HGNC:17933]	protein_coding
ENSG00000103642	LACTB	-1,332030776	0,192230811	4,23E-12	9,16E-11	TRUE	FALSE	lactamase beta [Source:HGNC Symbol;Acc:HGNC:16468]	protein_coding
ENSG00000103671	TRIP4	-1,087640509	0,152723713	1,07E-12	2,50E-11	TRUE	FALSE	thyroid hormone receptor interactor 4 [Source:HGNC Symbol;Acc:HGNC:12310]	protein_coding
ENSG00000103707	MTFMT	1,958068097	0,541660825	0,000300424	0,001497888	FALSE	TRUE	mitochondrial methionyl-tRNA formyltransferase [Source:HGNC Symbol;Acc:HGNC:29666]	protein_coding
ENSG00000103723	AP3B2	-5,272688002	0,774623281	9,98E-12	2,05E-10	TRUE	FALSE	adaptor related protein complex 3 beta 2 subunit [Source:HGNC Symbol;Acc:HGNC:567]	protein_coding
ENSG00000103742	IGDCC4	4,536692541	1,773928592	0,010544975	0,032967179	FALSE	TRUE	immunoglobulin superfamily DCC subclass member 4 [Source:HGNC Symbol;Acc:HGNC:13770]	protein_coding
ENSG00000103811	CTSH	2,086434493	0,321875894	9,04E-11	1,59E-09	FALSE	TRUE	cathepsin H [Source:HGNC Symbol;Acc:HGNC:2535]	protein_coding
ENSG00000103876	FAH	1,424207793	0,217795354	6,18E-11	1,12E-09	FALSE	TRUE	fumarylacetoacetate hydrolase [Source:HGNC Symbol;Acc:HGNC:3579]	protein_coding
ENSG00000103888	CEMIP	3,922850376	1,07281341	0,000255582	0,001304767	FALSE	TRUE	cell migration inducing hyaluronan binding protein [Source:HGNC Symbol;Acc:HGNC:29213]	protein_coding
ENSG00000103942	HOMER2	-1,971683025	0,362588739	5,39E-08	5,99E-07	TRUE	FALSE	homer scaffolding protein 2 [Source:HGNC Symbol;Acc:HGNC:17513]	protein_coding
ENSG00000103966	EHD4	-1,400205712	0,198525952	1,75E-12	4,01E-11	TRUE	FALSE	EH domain containing 4 [Source:HGNC Symbol;Acc:HGNC:3245]	protein_coding
ENSG00000104047	DTWD1	1,330007217	0,161483446	1,78E-16	6,89E-15	FALSE	TRUE	DTW domain containing 1 [Source:HGNC Symbol;Acc:HGNC:30926]	protein_coding
ENSG00000104067	TJP1	-4,038457656	0,420828386	8,27E-22	5,75E-20	TRUE	FALSE	tight junction protein 1 [Source:HGNC Symbol;Acc:HGNC:11827]	protein_coding
ENSG00000104093	DMXL2	1,159322132	0,299211499	0,000106804	0,00060231	FALSE	TRUE	Dmx like 2 [Source:HGNC Symbol;Acc:HGNC:2938]	protein_coding
ENSG00000104133	SPG11	-1,07661416	0,22828035	2,40E-06	1,94E-05	TRUE	FALSE	"SPG11, spatacsin vesicle trafficking associated [Source:HGNC Symbol;Acc:HGNC:11226]"	protein_coding
ENSG00000104140	RHOV	-6,48188356	1,998745328	0,001182881	0,004998884	TRUE	FALSE	ras homolog family member V [Source:HGNC Symbol;Acc:HGNC:18313]	protein_coding
ENSG00000104154	SLC30A4	-1,333243425	0,494581214	0,007024054	0,023372107	TRUE	FALSE	solute carrier family 30 member 4 [Source:HGNC Symbol;Acc:HGNC:11015]	protein_coding
ENSG00000104164	BLOC1S6	1,147993829	0,425522709	0,006979016	0,023251619	FALSE	TRUE	biogenesis of lysosomal organelles complex 1 subunit 6 [Source:HGNC Symbol;Acc:HGNC:8549]	protein_coding
ENSG00000104213	PDGFRL	-7,984339762	0,803343177	2,82E-23	2,27E-21	TRUE	FALSE	platelet derived growth factor receptor like [Source:HGNC Symbol;Acc:HGNC:8805]	protein_coding
ENSG00000104228	TRIM35	-1,46861629	0,210996464	3,39E-12	7,45E-11	TRUE	FALSE	tripartite motif containing 35 [Source:HGNC Symbol;Acc:HGNC:16285]	protein_coding
ENSG00000104267	CA2	2,014426207	0,688021854	0,003413124	0,012584501	FALSE	TRUE	carbonic anhydrase 2 [Source:HGNC Symbol;Acc:HGNC:1373]	protein_coding
ENSG00000104312	RIPK2	-2,536914035	0,323775593	4,67E-15	1,55E-13	TRUE	FALSE	receptor interacting serine/threonine kinase 2 [Source:HGNC Symbol;Acc:HGNC:10020]	protein_coding
ENSG00000104320	NBN	-1,176362434	0,202185754	5,95E-09	7,80E-08	TRUE	FALSE	nibrin [Source:HGNC Symbol;Acc:HGNC:7652]	protein_coding
ENSG00000104368	PLAT	-2,121501913	0,626271195	0,000705293	0,003167474	TRUE	FALSE	"plasminogen activator, tissue type [Source:HGNC Symbol;Acc:HGNC:9051]"	protein_coding
ENSG00000104375	STK3	-1,079643185	0,232988773	3,59E-06	2,80E-05	TRUE	FALSE	serine/threonine kinase 3 [Source:HGNC Symbol;Acc:HGNC:11406]	protein_coding
ENSG00000104381	GDAP1	-1,41753608	0,269060221	1,38E-07	1,42E-06	TRUE	FALSE	ganglioside induced differentiation associated protein 1 [Source:HGNC Symbol;Acc:HGNC:15968]	protein_coding
ENSG00000104427	ZC2HC1A	-1,293922173	0,421635726	0,002149094	0,008436947	TRUE	FALSE	zinc finger C2HC-type containing 1A [Source:HGNC Symbol;Acc:HGNC:24277]	protein_coding
ENSG00000104450	SPAG1	-3,360973579	0,191008186	2,65E-69	1,05E-65	TRUE	FALSE	sperm associated antigen 1 [Source:HGNC Symbol;Acc:HGNC:11212]	protein_coding
ENSG00000104518	GSDMD	-1,280605813	0,218837391	4,86E-09	6,48E-08	TRUE	FALSE	gasdermin D [Source:HGNC Symbol;Acc:HGNC:25697]	protein_coding
ENSG00000104549	SQLE	-1,226903459	0,271568733	6,25E-06	4,63E-05	TRUE	FALSE	squalene epoxidase [Source:HGNC Symbol;Acc:HGNC:11279]	protein_coding
ENSG00000104687	GSR	1,667082959	0,211735419	3,45E-15	1,16E-13	FALSE	TRUE	glutathione-disulfide reductase [Source:HGNC Symbol;Acc:HGNC:4623]	protein_coding
ENSG00000104714	ERICH1	-1,234751866	0,257432421	1,62E-06	1,34E-05	TRUE	FALSE	glutamate rich 1 [Source:HGNC Symbol;Acc:HGNC:27234]	protein_coding
ENSG00000104728	ARHGEF10	2,257947219	0,821335578	0,005975614	0,020394781	FALSE	TRUE	Rho guanine nucleotide exchange factor 10 [Source:HGNC Symbol;Acc:HGNC:14103]	protein_coding
ENSG00000104756	KCTD9	-1,106954813	0,091202196	6,69E-34	1,64E-31	TRUE	FALSE	potassium channel tetramerization domain containing 9 [Source:HGNC Symbol;Acc:HGNC:22401]	protein_coding
ENSG00000104783	KCNN4	2,394790322	0,474153613	4,40E-07	4,14E-06	FALSE	TRUE	potassium calcium-activated channel subfamily N member 4 [Source:HGNC Symbol;Acc:HGNC:6293]	protein_coding
ENSG00000104812	GYS1	-1,278063582	0,1707654	7,19E-14	2,03E-12	TRUE	FALSE	glycogen synthase 1 [Source:HGNC Symbol;Acc:HGNC:4706]	protein_coding
ENSG00000104856	RELB	-1,320695409	0,246960694	8,90E-08	9,52E-07	TRUE	FALSE	"RELB proto-oncogene, NF-kB subunit [Source:HGNC Symbol;Acc:HGNC:9956]"	protein_coding
ENSG00000104863	LIN7B	1,364354943	0,219245442	4,88E-10	7,65E-09	FALSE	TRUE	"lin-7 homolog B, crumbs cell polarity complex component [Source:HGNC Symbol;Acc:HGNC:17788]"	protein_coding
ENSG00000104870	FCGRT	2,231033341	0,146575281	2,56E-52	2,57E-49	FALSE	TRUE	Fc fragment of IgG receptor and transporter [Source:HGNC Symbol;Acc:HGNC:3621]	protein_coding
ENSG00000104884	ERCC2	1,41988967	0,207574375	7,90E-12	1,65E-10	FALSE	TRUE	"ERCC excision repair 2, TFIIH core complex helicase subunit [Source:HGNC Symbol;Acc:HGNC:3434]"	protein_coding
ENSG00000104903	LYL1	1,721531068	0,127854211	2,52E-41	1,15E-38	FALSE	TRUE	"LYL1, basic helix-loop-helix family member [Source:HGNC Symbol;Acc:HGNC:6734]"	protein_coding
ENSG00000104918	RETN	2,79926844	1,005035133	0,00534874	0,018598991	FALSE	TRUE	resistin [Source:HGNC Symbol;Acc:HGNC:20389]	protein_coding
ENSG00000104921	FCER2	2,02865665	0,331890397	9,81E-10	1,47E-08	FALSE	TRUE	Fc fragment of IgE receptor II [Source:HGNC Symbol;Acc:HGNC:3612]	protein_coding
ENSG00000104938	CLEC4M	7,249776524	1,42908744	3,92E-07	3,72E-06	FALSE	TRUE	C-type lectin domain family 4 member M [Source:HGNC Symbol;Acc:HGNC:13523]	protein_coding
ENSG00000104951	IL4I1	-1,582832928	0,345788475	4,71E-06	3,57E-05	TRUE	FALSE	interleukin 4 induced 1 [Source:HGNC Symbol;Acc:HGNC:19094]	protein_coding
ENSG00000104964	AES	-1,61514992	0,150605992	7,82E-27	9,09E-25	TRUE	FALSE	amino-terminal enhancer of split [Source:HGNC Symbol;Acc:HGNC:307]	protein_coding
ENSG00000104972	LILRB1	2,949783041	0,381310041	1,03E-14	3,25E-13	FALSE	TRUE	leukocyte immunoglobulin like receptor B1 [Source:HGNC Symbol;Acc:HGNC:6605]	protein_coding
ENSG00000104973	MED25	-1,179198693	0,129350839	7,77E-20	4,45E-18	TRUE	FALSE	mediator complex subunit 25 [Source:HGNC Symbol;Acc:HGNC:28845]	protein_coding
ENSG00000104974	LILRA1	2,923365899	0,288391492	3,79E-24	3,38E-22	FALSE	TRUE	leukocyte immunoglobulin like receptor A1 [Source:HGNC Symbol;Acc:HGNC:6602]	protein_coding
ENSG00000104980	TIMM44	1,023718846	0,211200174	1,25E-06	1,07E-05	FALSE	TRUE	translocase of inner mitochondrial membrane 44 [Source:HGNC Symbol;Acc:HGNC:17316]	protein_coding
ENSG00000104998	IL27RA	1,391268387	0,243113386	1,05E-08	1,32E-07	FALSE	TRUE	interleukin 27 receptor subunit alpha [Source:HGNC Symbol;Acc:HGNC:17290]	protein_coding
ENSG00000105048	TNNT1	5,087715798	0,755895973	1,69E-11	3,33E-10	FALSE	TRUE	"troponin T1, slow skeletal type [Source:HGNC Symbol;Acc:HGNC:11948]"	protein_coding
ENSG00000105072	C19orf44	1,195049707	0,318929414	0,000178915	0,000955771	FALSE	TRUE	chromosome 19 open reading frame 44 [Source:HGNC Symbol;Acc:HGNC:26141]	protein_coding
ENSG00000105088	OLFM2	2,062372071	0,608510474	0,000700933	0,003149087	FALSE	TRUE	olfactomedin 2 [Source:HGNC Symbol;Acc:HGNC:17189]	protein_coding
ENSG00000105131	EPHX3	1,654031545	0,690886372	0,016662489	0,048541937	FALSE	TRUE	epoxide hydrolase 3 [Source:HGNC Symbol;Acc:HGNC:23760]	protein_coding
ENSG00000105135	ILVBL	1,161567701	0,238060194	1,06E-06	9,26E-06	FALSE	TRUE	ilvB acetolactate synthase like [Source:HGNC Symbol;Acc:HGNC:6041]	protein_coding
ENSG00000105136	ZNF419	1,010029219	0,355848365	0,004534463	0,016114982	FALSE	TRUE	zinc finger protein 419 [Source:HGNC Symbol;Acc:HGNC:20648]	protein_coding
ENSG00000105205	CLC	1,835525301	0,544876651	0,000755239	0,00336541	FALSE	TRUE	Charcot-Leyden crystal galectin [Source:HGNC Symbol;Acc:HGNC:2014]	protein_coding
ENSG00000105227	PRX	1,057655081	0,261155165	5,12E-05	0,000310752	FALSE	TRUE	periaxin [Source:HGNC Symbol;Acc:HGNC:13797]	protein_coding
ENSG00000105246	EBI3	-4,064199611	0,751564889	6,39E-08	7,02E-07	TRUE	FALSE	Epstein-Barr virus induced 3 [Source:HGNC Symbol;Acc:HGNC:3129]	protein_coding
ENSG00000105281	SLC1A5	1,521956252	0,481365715	0,001568261	0,006411509	FALSE	TRUE	solute carrier family 1 member 5 [Source:HGNC Symbol;Acc:HGNC:10943]	protein_coding
ENSG00000105287	PRKD2	-1,093864012	0,20908267	1,68E-07	1,71E-06	TRUE	FALSE	protein kinase D2 [Source:HGNC Symbol;Acc:HGNC:17293]	protein_coding
ENSG00000105329	TGFB1	1,561296062	0,244570119	1,73E-10	2,89E-09	FALSE	TRUE	transforming growth factor beta 1 [Source:HGNC Symbol;Acc:HGNC:11766]	protein_coding
ENSG00000105352	CEACAM4	4,437588135	1,278683767	0,000519617	0,002417168	FALSE	TRUE	carcinoembryonic antigen related cell adhesion molecule 4 [Source:HGNC Symbol;Acc:HGNC:1816]	protein_coding
ENSG00000105374	NKG7	1,710200444	0,525013462	0,001124216	0,004785941	FALSE	TRUE	natural killer cell granule protein 7 [Source:HGNC Symbol;Acc:HGNC:7830]	protein_coding
ENSG00000105376	ICAM5	1,209626264	0,303420044	6,70E-05	0,000394932	FALSE	TRUE	intercellular adhesion molecule 5 [Source:HGNC Symbol;Acc:HGNC:5348]	protein_coding
ENSG00000105383	CD33	3,146795307	0,311092355	4,73E-24	4,16E-22	FALSE	TRUE	CD33 molecule [Source:HGNC Symbol;Acc:HGNC:1659]	protein_coding
ENSG00000105402	NAPA	-1,085731939	0,139540735	7,21E-15	2,33E-13	TRUE	FALSE	NSF attachment protein alpha [Source:HGNC Symbol;Acc:HGNC:7641]	protein_coding
ENSG00000105404	RABAC1	-1,183732642	0,223370414	1,16E-07	1,22E-06	TRUE	FALSE	Rab acceptor 1 [Source:HGNC Symbol;Acc:HGNC:9794]	protein_coding
ENSG00000105409	ATP1A3	1,488852922	0,500092285	0,002909356	0,010965821	FALSE	TRUE	ATPase Na+/K+ transporting subunit alpha 3 [Source:HGNC Symbol;Acc:HGNC:801]	protein_coding
ENSG00000105464	GRIN2D	-1,642051755	0,370635827	9,41E-06	6,68E-05	TRUE	FALSE	glutamate ionotropic receptor NMDA type subunit 2D [Source:HGNC Symbol;Acc:HGNC:4588]	protein_coding
ENSG00000105472	CLEC11A	1,39683991	0,339686556	3,92E-05	0,000244118	FALSE	TRUE	C-type lectin domain containing 11A [Source:HGNC Symbol;Acc:HGNC:10576]	protein_coding
ENSG00000105501	SIGLEC5	1,045143103	0,364906317	0,00418142	0,015015617	FALSE	TRUE	sialic acid binding Ig like lectin 5 [Source:HGNC Symbol;Acc:HGNC:10874]	protein_coding
ENSG00000105516	DBP	1,047650059	0,323949161	0,001220715	0,005140445	FALSE	TRUE	D-box binding PAR bZIP transcription factor [Source:HGNC Symbol;Acc:HGNC:2697]	protein_coding
ENSG00000105518	TMEM205	1,269289107	0,182062377	3,13E-12	6,92E-11	FALSE	TRUE	transmembrane protein 205 [Source:HGNC Symbol;Acc:HGNC:29631]	protein_coding
ENSG00000105520	PLPPR2	2,798431781	0,320954271	2,80E-18	1,34E-16	FALSE	TRUE	phospholipid phosphatase related 2 [Source:HGNC Symbol;Acc:HGNC:29566]	protein_coding
ENSG00000105609	LILRB5	3,627742685	1,010543321	0,000330813	0,001628176	FALSE	TRUE	leukocyte immunoglobulin like receptor B5 [Source:HGNC Symbol;Acc:HGNC:6609]	protein_coding
ENSG00000105639	JAK3	-1,067387981	0,380394514	0,005016029	0,017596926	TRUE	FALSE	Janus kinase 3 [Source:HGNC Symbol;Acc:HGNC:6193]	protein_coding
ENSG00000105641	SLC5A5	2,016471483	0,717311507	0,00493645	0,017374311	FALSE	TRUE	solute carrier family 5 member 5 [Source:HGNC Symbol;Acc:HGNC:11040]	protein_coding
ENSG00000105642	KCNN1	-5,990426654	0,9726475	7,33E-10	1,12E-08	TRUE	FALSE	potassium calcium-activated channel subfamily N member 1 [Source:HGNC Symbol;Acc:HGNC:6290]	protein_coding
ENSG00000105647	PIK3R2	1,601057543	0,618349022	0,009618644	0,030580503	FALSE	TRUE	phosphoinositide-3-kinase regulatory subunit 2 [Source:HGNC Symbol;Acc:HGNC:8980]	protein_coding
ENSG00000105677	TMEM147	1,318893946	0,186865867	1,69E-12	3,88E-11	FALSE	TRUE	transmembrane protein 147 [Source:HGNC Symbol;Acc:HGNC:30414]	protein_coding
ENSG00000105697	HAMP	2,69076674	0,604063894	8,41E-06	6,05E-05	FALSE	TRUE	hepcidin antimicrobial peptide [Source:HGNC Symbol;Acc:HGNC:15598]	protein_coding
ENSG00000105698	USF2	1,406195491	0,189349283	1,12E-13	3,05E-12	FALSE	TRUE	"upstream transcription factor 2, c-fos interacting [Source:HGNC Symbol;Acc:HGNC:12594]"	protein_coding
ENSG00000105699	LSR	-1,608197813	0,578129498	0,005407068	0,018755051	TRUE	FALSE	lipolysis stimulated lipoprotein receptor [Source:HGNC Symbol;Acc:HGNC:29572]	protein_coding
ENSG00000105711	SCN1B	-1,236126646	0,31270604	7,72E-05	0,000448244	TRUE	FALSE	sodium voltage-gated channel beta subunit 1 [Source:HGNC Symbol;Acc:HGNC:10586]	protein_coding
ENSG00000105722	ERF	1,840928347	0,242527859	3,18E-14	9,38E-13	FALSE	TRUE	ETS2 repressor factor [Source:HGNC Symbol;Acc:HGNC:3444]	protein_coding
ENSG00000105737	GRIK5	4,859687577	1,26915861	0,000128632	0,00071286	FALSE	TRUE	glutamate ionotropic receptor kainate type subunit 5 [Source:HGNC Symbol;Acc:HGNC:4583]	protein_coding
ENSG00000105767	CADM4	2,293932304	0,945724732	0,015283888	0,045158328	FALSE	TRUE	cell adhesion molecule 4 [Source:HGNC Symbol;Acc:HGNC:30825]	protein_coding
ENSG00000105792	CFAP69	4,123440585	1,585267617	0,009292519	0,02967498	FALSE	TRUE	cilia and flagella associated protein 69 [Source:HGNC Symbol;Acc:HGNC:26107]	protein_coding
ENSG00000105810	CDK6	-1,050069482	0,339544841	0,001984249	0,00787983	TRUE	FALSE	cyclin dependent kinase 6 [Source:HGNC Symbol;Acc:HGNC:1777]	protein_coding
ENSG00000105825	TFPI2	-4,255617236	0,69994446	1,20E-09	1,77E-08	TRUE	FALSE	tissue factor pathway inhibitor 2 [Source:HGNC Symbol;Acc:HGNC:11761]	protein_coding
ENSG00000105851	PIK3CG	-1,888143578	0,207319962	8,44E-20	4,79E-18	TRUE	FALSE	"phosphatidylinositol-4,5-bisphosphate 3-kinase catalytic subunit gamma [Source:HGNC Symbol;Acc:HGNC:8978]"	protein_coding
ENSG00000105855	ITGB8	-1,480595304	0,553739641	0,007499464	0,024752511	TRUE	FALSE	integrin subunit beta 8 [Source:HGNC Symbol;Acc:HGNC:6163]	protein_coding
ENSG00000105875	WDR91	2,477757825	0,251087027	5,72E-23	4,32E-21	FALSE	TRUE	WD repeat domain 91 [Source:HGNC Symbol;Acc:HGNC:24997]	protein_coding
ENSG00000105953	OGDH	-1,455145298	0,156119689	1,16E-20	7,15E-19	TRUE	FALSE	oxoglutarate dehydrogenase [Source:HGNC Symbol;Acc:HGNC:8124]	protein_coding
ENSG00000105967	TFEC	1,11834918	0,352500001	0,001510692	0,006201815	FALSE	TRUE	transcription factor EC [Source:HGNC Symbol;Acc:HGNC:11754]	protein_coding
ENSG00000105976	MET	4,066478134	0,898709957	6,05E-06	4,50E-05	FALSE	TRUE	"MET proto-oncogene, receptor tyrosine kinase [Source:HGNC Symbol;Acc:HGNC:7029]"	protein_coding
ENSG00000106012	IQCE	-1,211047843	0,332840519	0,000274206	0,001384639	TRUE	FALSE	IQ motif containing E [Source:HGNC Symbol;Acc:HGNC:29171]	protein_coding
ENSG00000106034	CPED1	3,105739381	0,465053945	2,42E-11	4,66E-10	FALSE	TRUE	cadherin like and PC-esterase domain containing 1 [Source:HGNC Symbol;Acc:HGNC:26159]	protein_coding
ENSG00000106049	HIBADH	1,720485801	0,136612182	2,28E-36	6,93E-34	FALSE	TRUE	3-hydroxyisobutyrate dehydrogenase [Source:HGNC Symbol;Acc:HGNC:4907]	protein_coding
ENSG00000106066	CPVL	1,813509928	0,553014079	0,001040577	0,004470013	FALSE	TRUE	"carboxypeptidase, vitellogenic like [Source:HGNC Symbol;Acc:HGNC:14399]"	protein_coding
ENSG00000106069	CHN2	4,444218175	0,410187359	2,36E-27	2,85E-25	FALSE	TRUE	chimerin 2 [Source:HGNC Symbol;Acc:HGNC:1944]	protein_coding
ENSG00000106070	GRB10	-1,2537672	0,293336313	1,92E-05	0,000128056	TRUE	FALSE	growth factor receptor bound protein 10 [Source:HGNC Symbol;Acc:HGNC:4564]	protein_coding
ENSG00000106080	FKBP14	1,147167976	0,314315937	0,000262517	0,001333247	FALSE	TRUE	FK506 binding protein 14 [Source:HGNC Symbol;Acc:HGNC:18625]	protein_coding
ENSG00000106123	EPHB6	1,754407131	0,351404238	5,96E-07	5,44E-06	FALSE	TRUE	EPH receptor B6 [Source:HGNC Symbol;Acc:HGNC:3396]	protein_coding
ENSG00000106178	CCL24	4,70402897	1,497974744	0,001687984	0,0068303	FALSE	TRUE	C-C motif chemokine ligand 24 [Source:HGNC Symbol;Acc:HGNC:10623]	protein_coding
ENSG00000106266	SNX8	2,245732386	0,277351287	5,63E-16	2,06E-14	FALSE	TRUE	sorting nexin 8 [Source:HGNC Symbol;Acc:HGNC:14972]	protein_coding
ENSG00000106299	WASL	-1,325424529	0,27107515	1,01E-06	8,83E-06	TRUE	FALSE	Wiskott-Aldrich syndrome like [Source:HGNC Symbol;Acc:HGNC:12735]	protein_coding
ENSG00000106333	PCOLCE	1,124903423	0,368776347	0,002285614	0,008896297	FALSE	TRUE	procollagen C-endopeptidase enhancer [Source:HGNC Symbol;Acc:HGNC:8738]	protein_coding
ENSG00000106351	AGFG2	-2,575115203	0,154674082	3,09E-62	5,64E-59	TRUE	FALSE	ArfGAP with FG repeats 2 [Source:HGNC Symbol;Acc:HGNC:5177]	protein_coding
ENSG00000106366	SERPINE1	4,335343014	0,740033118	4,68E-09	6,27E-08	FALSE	TRUE	serpin family E member 1 [Source:HGNC Symbol;Acc:HGNC:8583]	protein_coding
ENSG00000106392	C1GALT1	-1,308473064	0,106787905	1,62E-34	4,26E-32	TRUE	FALSE	"core 1 synthase, glycoprotein-N-acetylgalactosamine 3-beta-galactosyltransferase 1 [Source:HGNC Symbol;Acc:HGNC:24337]"	protein_coding
ENSG00000106397	PLOD3	1,06102428	0,234799842	6,22E-06	4,61E-05	FALSE	TRUE	"procollagen-lysine,2-oxoglutarate 5-dioxygenase 3 [Source:HGNC Symbol;Acc:HGNC:9083]"	protein_coding
ENSG00000106415	GLCCI1	1,27469384	0,351785063	0,000290641	0,001455231	FALSE	TRUE	glucocorticoid induced 1 [Source:HGNC Symbol;Acc:HGNC:18713]	protein_coding
ENSG00000106462	EZH2	-1,200514632	0,268023399	7,49E-06	5,46E-05	TRUE	FALSE	enhancer of zeste 2 polycomb repressive complex 2 subunit [Source:HGNC Symbol;Acc:HGNC:3527]	protein_coding
ENSG00000106483	SFRP4	-7,042642912	2,447740296	0,004012189	0,014482486	TRUE	FALSE	secreted frizzled related protein 4 [Source:HGNC Symbol;Acc:HGNC:10778]	protein_coding
ENSG00000106524	ANKMY2	-1,321294011	0,119615607	2,29E-28	3,05E-26	TRUE	FALSE	ankyrin repeat and MYND domain containing 2 [Source:HGNC Symbol;Acc:HGNC:25370]	protein_coding
ENSG00000106526	ACTR3C	-1,255348674	0,467177557	0,007207728	0,023906103	TRUE	FALSE	ARP3 actin related protein 3 homolog C [Source:HGNC Symbol;Acc:HGNC:37282]	protein_coding
ENSG00000106537	TSPAN13	-3,342407794	0,546007069	9,27E-10	1,39E-08	TRUE	FALSE	tetraspanin 13 [Source:HGNC Symbol;Acc:HGNC:21643]	protein_coding
ENSG00000106538	RARRES2	4,639738695	1,556186362	0,002868587	0,010832822	FALSE	TRUE	retinoic acid receptor responder 2 [Source:HGNC Symbol;Acc:HGNC:9868]	protein_coding
ENSG00000106546	AHR	-1,017027357	0,262098153	0,000104315	0,000590519	TRUE	FALSE	aryl hydrocarbon receptor [Source:HGNC Symbol;Acc:HGNC:348]	protein_coding
ENSG00000106588	PSMA2	-1,930867642	0,261790856	1,64E-13	4,33E-12	TRUE	FALSE	proteasome subunit alpha 2 [Source:HGNC Symbol;Acc:HGNC:9531]	protein_coding
ENSG00000106591	MRPL32	-1,66780635	0,246884545	1,42E-11	2,84E-10	TRUE	FALSE	mitochondrial ribosomal protein L32 [Source:HGNC Symbol;Acc:HGNC:14035]	protein_coding
ENSG00000106603	COA1	-1,271915287	0,211292157	1,75E-09	2,50E-08	TRUE	FALSE	cytochrome c oxidase assembly factor 1 homolog [Source:HGNC Symbol;Acc:HGNC:21868]	protein_coding
ENSG00000106605	BLVRA	-2,919229222	0,215032096	5,57E-42	2,64E-39	TRUE	FALSE	biliverdin reductase A [Source:HGNC Symbol;Acc:HGNC:1062]	protein_coding
ENSG00000106628	POLD2	1,029170025	0,250337152	3,94E-05	0,000245122	FALSE	TRUE	"DNA polymerase delta 2, accessory subunit [Source:HGNC Symbol;Acc:HGNC:9176]"	protein_coding
ENSG00000106665	CLIP2	1,224900554	0,388980402	0,001638284	0,006661024	FALSE	TRUE	CAP-Gly domain containing linker protein 2 [Source:HGNC Symbol;Acc:HGNC:2586]	protein_coding
ENSG00000106683	LIMK1	1,464419372	0,223117877	5,26E-11	9,64E-10	FALSE	TRUE	LIM domain kinase 1 [Source:HGNC Symbol;Acc:HGNC:6613]	protein_coding
ENSG00000106733	NMRK1	-1,332112369	0,322209668	3,56E-05	0,000224192	TRUE	FALSE	nicotinamide riboside kinase 1 [Source:HGNC Symbol;Acc:HGNC:26057]	protein_coding
ENSG00000106772	PRUNE2	-2,889158295	0,95534215	0,002492807	0,009594071	TRUE	FALSE	prune homolog 2 [Source:HGNC Symbol;Acc:HGNC:25209]	protein_coding
ENSG00000106780	MEGF9	1,130981207	0,38932105	0,003672424	0,013390622	FALSE	TRUE	multiple EGF like domains 9 [Source:HGNC Symbol;Acc:HGNC:3234]	protein_coding
ENSG00000106785	TRIM14	-1,679599859	0,132772323	1,12E-36	3,53E-34	TRUE	FALSE	tripartite motif containing 14 [Source:HGNC Symbol;Acc:HGNC:16283]	protein_coding
ENSG00000106803	SEC61B	-1,57582789	0,19103687	1,60E-16	6,24E-15	TRUE	FALSE	Sec61 translocon beta subunit [Source:HGNC Symbol;Acc:HGNC:16993]	protein_coding
ENSG00000106868	SUSD1	-2,09697797	0,212016621	4,57E-23	3,52E-21	TRUE	FALSE	sushi domain containing 1 [Source:HGNC Symbol;Acc:HGNC:25413]	protein_coding
ENSG00000106952	TNFSF8	-1,664636757	0,503091755	0,000936922	0,004078692	TRUE	FALSE	TNF superfamily member 8 [Source:HGNC Symbol;Acc:HGNC:11938]	protein_coding
ENSG00000106991	ENG	1,517732094	0,193979583	5,11E-15	1,68E-13	FALSE	TRUE	endoglin [Source:HGNC Symbol;Acc:HGNC:3349]	protein_coding
ENSG00000107021	TBC1D13	-2,894741498	0,287991525	9,05E-24	7,72E-22	TRUE	FALSE	TBC1 domain family member 13 [Source:HGNC Symbol;Acc:HGNC:25571]	protein_coding
ENSG00000107036	RIC1	-1,017552528	0,224786027	5,99E-06	4,46E-05	TRUE	FALSE	"RIC1 homolog, RAB6A GEF complex partner 1 [Source:HGNC Symbol;Acc:HGNC:17686]"	protein_coding
ENSG00000107130	NCS1	1,859163325	0,423112571	1,11E-05	7,79E-05	FALSE	TRUE	neuronal calcium sensor 1 [Source:HGNC Symbol;Acc:HGNC:3953]	protein_coding
ENSG00000107201	DDX58	-3,875224262	0,283571316	1,63E-42	8,20E-40	TRUE	FALSE	DExD/H-box helicase 58 [Source:HGNC Symbol;Acc:HGNC:19102]	protein_coding
ENSG00000107242	PIP5K1B	-1,69683355	0,435640481	9,82E-05	0,000558759	TRUE	FALSE	phosphatidylinositol-4-phosphate 5-kinase type 1 beta [Source:HGNC Symbol;Acc:HGNC:8995]	protein_coding
ENSG00000107249	GLIS3	3,310720444	0,64600894	2,98E-07	2,89E-06	FALSE	TRUE	GLIS family zinc finger 3 [Source:HGNC Symbol;Acc:HGNC:28510]	protein_coding
ENSG00000107282	APBA1	4,750631202	0,669229224	1,26E-12	2,93E-11	FALSE	TRUE	amyloid beta precursor protein binding family A member 1 [Source:HGNC Symbol;Acc:HGNC:578]	protein_coding
ENSG00000107317	PTGDS	-5,063053036	1,082886428	2,93E-06	2,33E-05	TRUE	FALSE	prostaglandin D2 synthase [Source:HGNC Symbol;Acc:HGNC:9592]	protein_coding
ENSG00000107331	ABCA2	1,050902239	0,280217621	0,000176618	0,000944991	FALSE	TRUE	ATP binding cassette subfamily A member 2 [Source:HGNC Symbol;Acc:HGNC:32]	protein_coding
ENSG00000107338	SHB	2,625407922	0,35808889	2,27E-13	5,88E-12	FALSE	TRUE	SH2 domain containing adaptor protein B [Source:HGNC Symbol;Acc:HGNC:10838]	protein_coding
ENSG00000107537	PHYH	-1,118604046	0,250053397	7,70E-06	5,59E-05	TRUE	FALSE	phytanoyl-CoA 2-hydroxylase [Source:HGNC Symbol;Acc:HGNC:8940]	protein_coding
ENSG00000107551	RASSF4	-1,53353404	0,349487701	1,14E-05	8,00E-05	TRUE	FALSE	Ras association domain family member 4 [Source:HGNC Symbol;Acc:HGNC:20793]	protein_coding
ENSG00000107554	DNMBP	1,265837678	0,279279028	5,83E-06	4,34E-05	FALSE	TRUE	dynamin binding protein [Source:HGNC Symbol;Acc:HGNC:30373]	protein_coding
ENSG00000107611	CUBN	1,867589221	0,636642609	0,003351668	0,012384874	FALSE	TRUE	cubilin [Source:HGNC Symbol;Acc:HGNC:2548]	protein_coding
ENSG00000107614	TRDMT1	1,101481623	0,176669049	4,53E-10	7,12E-09	FALSE	TRUE	tRNA aspartic acid methyltransferase 1 [Source:HGNC Symbol;Acc:HGNC:2977]	protein_coding
ENSG00000107719	PALD1	4,124387429	0,481698115	1,11E-17	4,97E-16	FALSE	TRUE	"phosphatase domain containing, paladin 1 [Source:HGNC Symbol;Acc:HGNC:23530]"	protein_coding
ENSG00000107736	CDH23	-2,933371611	0,949717453	0,002010491	0,007970688	TRUE	FALSE	cadherin related 23 [Source:HGNC Symbol;Acc:HGNC:13733]	protein_coding
ENSG00000107738	VSIR	1,455686012	0,217640822	2,26E-11	4,37E-10	FALSE	TRUE	V-set immunoregulatory receptor [Source:HGNC Symbol;Acc:HGNC:30085]	protein_coding
ENSG00000107771	CCSER2	-1,641729182	0,31159853	1,37E-07	1,42E-06	TRUE	FALSE	coiled-coil serine rich protein 2 [Source:HGNC Symbol;Acc:HGNC:29197]	protein_coding
ENSG00000107796	ACTA2	-1,776050031	0,54059015	0,001018409	0,004389899	TRUE	FALSE	"actin, alpha 2, smooth muscle, aorta [Source:HGNC Symbol;Acc:HGNC:130]"	protein_coding
ENSG00000107815	TWNK	1,028870927	0,202994704	4,01E-07	3,80E-06	FALSE	TRUE	twinkle mtDNA helicase [Source:HGNC Symbol;Acc:HGNC:1160]	protein_coding
ENSG00000107833	NPM3	1,089354632	0,367476104	0,003032511	0,011359577	FALSE	TRUE	nucleophosmin/nucleoplasmin 3 [Source:HGNC Symbol;Acc:HGNC:7931]	protein_coding
ENSG00000107864	CPEB3	-1,53283922	0,320862042	1,78E-06	1,47E-05	TRUE	FALSE	cytoplasmic polyadenylation element binding protein 3 [Source:HGNC Symbol;Acc:HGNC:21746]	protein_coding
ENSG00000107882	SUFU	1,191836725	0,214143535	2,61E-08	3,07E-07	FALSE	TRUE	SUFU negative regulator of hedgehog signaling [Source:HGNC Symbol;Acc:HGNC:16466]	protein_coding
ENSG00000107897	ACBD5	-1,101167188	0,133320665	1,46E-16	5,79E-15	TRUE	FALSE	acyl-CoA binding domain containing 5 [Source:HGNC Symbol;Acc:HGNC:23338]	protein_coding
ENSG00000107902	LHPP	1,517800658	0,252930516	1,96E-09	2,79E-08	FALSE	TRUE	phospholysine phosphohistidine inorganic pyrophosphate phosphatase [Source:HGNC Symbol;Acc:HGNC:30042]	protein_coding
ENSG00000107968	MAP3K8	-1,013589139	0,251707899	5,65E-05	0,000339122	TRUE	FALSE	mitogen-activated protein kinase kinase kinase 8 [Source:HGNC Symbol;Acc:HGNC:6860]	protein_coding
ENSG00000108039	XPNPEP1	-1,301557314	0,199152086	6,34E-11	1,14E-09	TRUE	FALSE	X-prolyl aminopeptidase 1 [Source:HGNC Symbol;Acc:HGNC:12822]	protein_coding
ENSG00000108175	ZMIZ1	1,032877345	0,162514742	2,08E-10	3,42E-09	FALSE	TRUE	zinc finger MIZ-type containing 1 [Source:HGNC Symbol;Acc:HGNC:16493]	protein_coding
ENSG00000108187	PBLD	-1,437861123	0,222864804	1,11E-10	1,91E-09	TRUE	FALSE	phenazine biosynthesis like protein domain containing [Source:HGNC Symbol;Acc:HGNC:23301]	protein_coding
ENSG00000108389	MTMR4	-1,882622689	0,159245192	3,00E-32	6,02E-30	TRUE	FALSE	myotubularin related protein 4 [Source:HGNC Symbol;Acc:HGNC:7452]	protein_coding
ENSG00000108405	P2RX1	1,868219809	0,309963621	1,67E-09	2,39E-08	FALSE	TRUE	purinergic receptor P2X 1 [Source:HGNC Symbol;Acc:HGNC:8533]	protein_coding
ENSG00000108439	PNPO	1,078555893	0,396954642	0,00658615	0,022148149	FALSE	TRUE	pyridoxamine 5'-phosphate oxidase [Source:HGNC Symbol;Acc:HGNC:30260]	protein_coding
ENSG00000108510	MED13	-1,063063574	0,128730637	1,48E-16	5,84E-15	TRUE	FALSE	mediator complex subunit 13 [Source:HGNC Symbol;Acc:HGNC:22474]	protein_coding
ENSG00000108515	ENO3	-1,224664702	0,464698296	0,008403882	0,027225912	TRUE	FALSE	enolase 3 [Source:HGNC Symbol;Acc:HGNC:3354]	protein_coding
ENSG00000108582	CPD	1,169226211	0,339948	0,000582948	0,00267425	FALSE	TRUE	carboxypeptidase D [Source:HGNC Symbol;Acc:HGNC:2301]	protein_coding
ENSG00000108588	CCDC47	1,261378913	0,211972258	2,67E-09	3,72E-08	FALSE	TRUE	coiled-coil domain containing 47 [Source:HGNC Symbol;Acc:HGNC:24856]	protein_coding
ENSG00000108602	ALDH3A1	18,34569183	5,767731458	0,001468961	0,006051455	FALSE	TRUE	aldehyde dehydrogenase 3 family member A1 [Source:HGNC Symbol;Acc:HGNC:405]	protein_coding
ENSG00000108639	SYNGR2	-1,473219259	0,146029747	6,21E-24	5,41E-22	TRUE	FALSE	synaptogyrin 2 [Source:HGNC Symbol;Acc:HGNC:11499]	protein_coding
ENSG00000108669	CYTH1	-1,905892829	0,223541917	1,52E-17	6,68E-16	TRUE	FALSE	cytohesin 1 [Source:HGNC Symbol;Acc:HGNC:9501]	protein_coding
ENSG00000108679	LGALS3BP	-4,217560208	0,473736527	5,45E-19	2,83E-17	TRUE	FALSE	galectin 3 binding protein [Source:HGNC Symbol;Acc:HGNC:6564]	protein_coding
ENSG00000108691	CCL2	2,02292716	0,727382946	0,005417448	0,018788307	FALSE	TRUE	C-C motif chemokine ligand 2 [Source:HGNC Symbol;Acc:HGNC:10618]	protein_coding
ENSG00000108771	DHX58	-4,019105359	0,352132396	3,58E-30	5,54E-28	TRUE	FALSE	DExH-box helicase 58 [Source:HGNC Symbol;Acc:HGNC:29517]	protein_coding
ENSG00000108797	CNTNAP1	-1,710484607	0,498121799	0,000595033	0,002719694	TRUE	FALSE	contactin associated protein 1 [Source:HGNC Symbol;Acc:HGNC:8011]	protein_coding
ENSG00000108821	COL1A1	-1,096695929	0,437668254	0,012218511	0,037372786	TRUE	FALSE	collagen type I alpha 1 chain [Source:HGNC Symbol;Acc:HGNC:2197]	protein_coding
ENSG00000108840	HDAC5	1,305377501	0,169010261	1,13E-14	3,54E-13	FALSE	TRUE	histone deacetylase 5 [Source:HGNC Symbol;Acc:HGNC:14068]	protein_coding
ENSG00000108846	ABCC3	1,705915231	0,431121385	7,59E-05	0,000441699	FALSE	TRUE	ATP binding cassette subfamily C member 3 [Source:HGNC Symbol;Acc:HGNC:54]	protein_coding
ENSG00000108932	SLC16A6	3,400415908	0,469626099	4,46E-13	1,09E-11	FALSE	TRUE	solute carrier family 16 member 6 [Source:HGNC Symbol;Acc:HGNC:10927]	protein_coding
ENSG00000108960	MMD	-2,542952734	0,266077983	1,21E-21	8,17E-20	TRUE	FALSE	monocyte to macrophage differentiation associated [Source:HGNC Symbol;Acc:HGNC:7153]	protein_coding
ENSG00000109072	VTN	-4,405661413	0,980910765	7,08E-06	5,19E-05	TRUE	FALSE	vitronectin [Source:HGNC Symbol;Acc:HGNC:12724]	protein_coding
ENSG00000109079	TNFAIP1	-1,047280318	0,419983813	0,012644759	0,038473044	TRUE	FALSE	TNF alpha induced protein 1 [Source:HGNC Symbol;Acc:HGNC:11894]	protein_coding
ENSG00000109089	CDR2L	4,074963418	0,796383315	3,11E-07	3,00E-06	FALSE	TRUE	cerebellar degeneration related protein 2 like [Source:HGNC Symbol;Acc:HGNC:29999]	protein_coding
ENSG00000109099	PMP22	2,582480388	0,40090144	1,18E-10	2,02E-09	FALSE	TRUE	peripheral myelin protein 22 [Source:HGNC Symbol;Acc:HGNC:9118]	protein_coding
ENSG00000109320	NFKB1	-2,220330169	0,247868814	3,32E-19	1,76E-17	TRUE	FALSE	nuclear factor kappa B subunit 1 [Source:HGNC Symbol;Acc:HGNC:7794]	protein_coding
ENSG00000109339	MAPK10	3,938354576	1,59004653	0,013253642	0,040048095	FALSE	TRUE	mitogen-activated protein kinase 10 [Source:HGNC Symbol;Acc:HGNC:6872]	protein_coding
ENSG00000109501	WFS1	1,167548804	0,485133401	0,016099363	0,047226393	FALSE	TRUE	wolframin ER transmembrane glycoprotein [Source:HGNC Symbol;Acc:HGNC:12762]	protein_coding
ENSG00000109618	SEPSECS	-1,269586799	0,104807648	8,96E-34	2,17E-31	TRUE	FALSE	Sep (O-phosphoserine) tRNA:Sec (selenocysteine) tRNA synthase [Source:HGNC Symbol;Acc:HGNC:30605]	protein_coding
ENSG00000109654	TRIM2	-2,550485687	0,477391471	9,17E-08	9,78E-07	TRUE	FALSE	tripartite motif containing 2 [Source:HGNC Symbol;Acc:HGNC:15974]	protein_coding
ENSG00000109743	BST1	2,384253962	0,370071851	1,17E-10	2,01E-09	FALSE	TRUE	bone marrow stromal cell antigen 1 [Source:HGNC Symbol;Acc:HGNC:1118]	protein_coding
ENSG00000109756	RAPGEF2	-1,324132069	0,193963747	8,69E-12	1,80E-10	TRUE	FALSE	Rap guanine nucleotide exchange factor 2 [Source:HGNC Symbol;Acc:HGNC:16854]	protein_coding
ENSG00000109854	HTATIP2	-1,246828647	0,150991148	1,49E-16	5,84E-15	TRUE	FALSE	HIV-1 Tat interactive protein 2 [Source:HGNC Symbol;Acc:HGNC:16637]	protein_coding
ENSG00000109861	CTSC	1,337924405	0,439286134	0,002321558	0,009018433	FALSE	TRUE	cathepsin C [Source:HGNC Symbol;Acc:HGNC:2528]	protein_coding
ENSG00000109927	TECTA	-3,413693459	0,693695865	8,61E-07	7,63E-06	TRUE	FALSE	tectorin alpha [Source:HGNC Symbol;Acc:HGNC:11720]	protein_coding
ENSG00000109944	C11orf63	-1,469263405	0,266887442	3,69E-08	4,24E-07	TRUE	FALSE	junctional cadherin complex regulator [Source:HGNC Symbol;Acc:HGNC:26288]	protein_coding
ENSG00000110031	LPXN	1,765464117	0,255170479	4,56E-12	9,86E-11	FALSE	TRUE	leupaxin [Source:HGNC Symbol;Acc:HGNC:14061]	protein_coding
ENSG00000110042	DTX4	4,943306249	1,060561073	3,15E-06	2,48E-05	FALSE	TRUE	deltex E3 ubiquitin ligase 4 [Source:HGNC Symbol;Acc:HGNC:29151]	protein_coding
ENSG00000110057	UNC93B1	-1,881250009	0,19107553	7,16E-23	5,32E-21	TRUE	FALSE	"unc-93 homolog B1, TLR signaling regulator [Source:HGNC Symbol;Acc:HGNC:13481]"	protein_coding
ENSG00000110077	MS4A6A	3,610743877	0,841836023	1,79E-05	0,000120431	FALSE	TRUE	membrane spanning 4-domains A6A [Source:HGNC Symbol;Acc:HGNC:13375]	protein_coding
ENSG00000110079	MS4A4A	2,91939525	0,427456926	8,51E-12	1,77E-10	FALSE	TRUE	membrane spanning 4-domains A4A [Source:HGNC Symbol;Acc:HGNC:13371]	protein_coding
ENSG00000110104	CCDC86	1,122529478	0,269670057	3,15E-05	0,000200685	FALSE	TRUE	coiled-coil domain containing 86 [Source:HGNC Symbol;Acc:HGNC:28359]	protein_coding
ENSG00000110108	TMEM109	1,308289719	0,189941352	5,66E-12	1,21E-10	FALSE	TRUE	transmembrane protein 109 [Source:HGNC Symbol;Acc:HGNC:28771]	protein_coding
ENSG00000110200	ANAPC15	1,08530058	0,196254599	3,20E-08	3,71E-07	FALSE	TRUE	anaphase promoting complex subunit 15 [Source:HGNC Symbol;Acc:HGNC:24531]	protein_coding
ENSG00000110218	PANX1	-1,627365468	0,206596912	3,35E-15	1,13E-13	TRUE	FALSE	pannexin 1 [Source:HGNC Symbol;Acc:HGNC:8599]	protein_coding
ENSG00000110237	ARHGEF17	-1,295728113	0,31248911	3,38E-05	0,00021397	TRUE	FALSE	Rho guanine nucleotide exchange factor 17 [Source:HGNC Symbol;Acc:HGNC:21726]	protein_coding
ENSG00000110330	BIRC2	-2,222606289	0,251476228	9,72E-19	4,83E-17	TRUE	FALSE	baculoviral IAP repeat containing 2 [Source:HGNC Symbol;Acc:HGNC:590]	protein_coding
ENSG00000110367	DDX6	-1,101102629	0,149944841	2,08E-13	5,43E-12	TRUE	FALSE	DEAD-box helicase 6 [Source:HGNC Symbol;Acc:HGNC:2747]	protein_coding
ENSG00000110375	UPK2	-2,968643065	1,130126711	0,00861861	0,027808654	TRUE	FALSE	uroplakin 2 [Source:HGNC Symbol;Acc:HGNC:12579]	protein_coding
ENSG00000110446	SLC15A3	-1,147777115	0,262429878	1,22E-05	8,48E-05	TRUE	FALSE	solute carrier family 15 member 3 [Source:HGNC Symbol;Acc:HGNC:18068]	protein_coding
ENSG00000110455	ACCS	-1,541229346	0,28916859	9,83E-08	1,04E-06	TRUE	FALSE	1-aminocyclopropane-1-carboxylate synthase homolog (inactive) [Source:HGNC Symbol;Acc:HGNC:23989]	protein_coding
ENSG00000110492	MDK	-5,344928005	0,756646106	1,62E-12	3,72E-11	TRUE	FALSE	midkine [Source:HGNC Symbol;Acc:HGNC:6972]	protein_coding
ENSG00000110497	AMBRA1	-1,263077959	0,181343229	3,28E-12	7,22E-11	TRUE	FALSE	autophagy and beclin 1 regulator 1 [Source:HGNC Symbol;Acc:HGNC:25990]	protein_coding
ENSG00000110697	PITPNM1	-1,156072304	0,159529453	4,27E-13	1,05E-11	TRUE	FALSE	phosphatidylinositol transfer protein membrane associated 1 [Source:HGNC Symbol;Acc:HGNC:9003]	protein_coding
ENSG00000110721	CHKA	1,359743413	0,2137777	2,01E-10	3,33E-09	FALSE	TRUE	choline kinase alpha [Source:HGNC Symbol;Acc:HGNC:1937]	protein_coding
ENSG00000110811	P3H3	2,058235567	0,850599425	0,015531301	0,045780937	FALSE	TRUE	prolyl 3-hydroxylase 3 [Source:HGNC Symbol;Acc:HGNC:19318]	protein_coding
ENSG00000110848	CD69	-1,111456991	0,249204272	8,20E-06	5,91E-05	TRUE	FALSE	CD69 molecule [Source:HGNC Symbol;Acc:HGNC:1694]	protein_coding
ENSG00000110880	CORO1C	1,523626798	0,244355276	4,51E-10	7,10E-09	FALSE	TRUE	coronin 1C [Source:HGNC Symbol;Acc:HGNC:2254]	protein_coding
ENSG00000110881	ASIC1	2,14290016	0,674566537	0,001489575	0,006122546	FALSE	TRUE	acid sensing ion channel subunit 1 [Source:HGNC Symbol;Acc:HGNC:100]	protein_coding
ENSG00000110911	SLC11A2	1,111085961	0,246878234	6,78E-06	4,99E-05	FALSE	TRUE	solute carrier family 11 member 2 [Source:HGNC Symbol;Acc:HGNC:10908]	protein_coding
ENSG00000110917	MLEC	1,520693925	0,275910489	3,56E-08	4,09E-07	FALSE	TRUE	malectin [Source:HGNC Symbol;Acc:HGNC:28973]	protein_coding
ENSG00000110921	MVK	-1,620257095	0,278602996	6,04E-09	7,91E-08	TRUE	FALSE	mevalonate kinase [Source:HGNC Symbol;Acc:HGNC:7530]	protein_coding
ENSG00000110925	CSRNP2	-1,088125446	0,178634552	1,12E-09	1,66E-08	TRUE	FALSE	cysteine and serine rich nuclear protein 2 [Source:HGNC Symbol;Acc:HGNC:16006]	protein_coding
ENSG00000111012	CYP27B1	-2,19538062	0,811865113	0,006848557	0,022900647	TRUE	FALSE	cytochrome P450 family 27 subfamily B member 1 [Source:HGNC Symbol;Acc:HGNC:2606]	protein_coding
ENSG00000111110	PPM1H	1,910339011	0,47998523	6,89E-05	0,000405026	FALSE	TRUE	"protein phosphatase, Mg2+/Mn2+ dependent 1H [Source:HGNC Symbol;Acc:HGNC:18583]"	protein_coding
ENSG00000111144	LTA4H	1,207297486	0,463714578	0,009226764	0,029504738	FALSE	TRUE	leukotriene A4 hydrolase [Source:HGNC Symbol;Acc:HGNC:6710]	protein_coding
ENSG00000111181	SLC6A12	-3,92703819	0,478545409	2,28E-16	8,77E-15	TRUE	FALSE	solute carrier family 6 member 12 [Source:HGNC Symbol;Acc:HGNC:11045]	protein_coding
ENSG00000111186	WNT5B	-1,762742066	0,452974564	9,96E-05	0,000566049	TRUE	FALSE	Wnt family member 5B [Source:HGNC Symbol;Acc:HGNC:16265]	protein_coding
ENSG00000111199	TRPV4	3,587949536	0,949509696	0,000157624	0,000854553	FALSE	TRUE	transient receptor potential cation channel subfamily V member 4 [Source:HGNC Symbol;Acc:HGNC:18083]	protein_coding
ENSG00000111224	PARP11	-1,057868701	0,128609075	1,94E-16	7,52E-15	TRUE	FALSE	poly(ADP-ribose) polymerase family member 11 [Source:HGNC Symbol;Acc:HGNC:1186]	protein_coding
ENSG00000111252	SH2B3	-1,219262965	0,161203695	3,92E-14	1,14E-12	TRUE	FALSE	SH2B adaptor protein 3 [Source:HGNC Symbol;Acc:HGNC:29605]	protein_coding
ENSG00000111254	AKAP3	-1,451670145	0,528300396	0,005999441	0,02046543	TRUE	FALSE	A-kinase anchoring protein 3 [Source:HGNC Symbol;Acc:HGNC:373]	protein_coding
ENSG00000111300	NAA25	-2,625128791	0,220124513	8,70E-33	1,84E-30	TRUE	FALSE	"N(alpha)-acetyltransferase 25, NatB auxiliary subunit [Source:HGNC Symbol;Acc:HGNC:25783]"	protein_coding
ENSG00000111331	OAS3	-5,83907359	0,515503167	9,65E-30	1,43E-27	TRUE	FALSE	2'-5'-oligoadenylate synthetase 3 [Source:HGNC Symbol;Acc:HGNC:8088]	protein_coding
ENSG00000111335	OAS2	-5,387777635	0,47026053	2,17E-30	3,52E-28	TRUE	FALSE	2'-5'-oligoadenylate synthetase 2 [Source:HGNC Symbol;Acc:HGNC:8087]	protein_coding
ENSG00000111341	MGP	22,16512733	3,416010437	8,66E-11	1,53E-09	FALSE	TRUE	matrix Gla protein [Source:HGNC Symbol;Acc:HGNC:7060]	protein_coding
ENSG00000111344	RASAL1	3,049683135	0,390900328	6,11E-15	1,99E-13	FALSE	TRUE	RAS protein activator like 1 [Source:HGNC Symbol;Acc:HGNC:9873]	protein_coding
ENSG00000111348	ARHGDIB	2,177177127	0,323622445	1,73E-11	3,40E-10	FALSE	TRUE	Rho GDP dissociation inhibitor beta [Source:HGNC Symbol;Acc:HGNC:679]	protein_coding
ENSG00000111490	TBC1D30	2,928923476	0,412939883	1,31E-12	3,04E-11	FALSE	TRUE	TBC1 domain family member 30 [Source:HGNC Symbol;Acc:HGNC:29164]	protein_coding
ENSG00000111537	IFNG	-4,237796337	1,002993141	2,39E-05	0,000156124	TRUE	FALSE	interferon gamma [Source:HGNC Symbol;Acc:HGNC:5438]	protein_coding
ENSG00000111540	RAB5B	-1,301274089	0,15837751	2,10E-16	8,11E-15	TRUE	FALSE	"RAB5B, member RAS oncogene family [Source:HGNC Symbol;Acc:HGNC:9784]"	protein_coding
ENSG00000111644	ACRBP	1,187661343	0,344921683	0,000574708	0,00264156	FALSE	TRUE	acrosin binding protein [Source:HGNC Symbol;Acc:HGNC:17195]	protein_coding
ENSG00000111664	GNB3	3,673036297	1,33944029	0,006102596	0,020724874	FALSE	TRUE	G protein subunit beta 3 [Source:HGNC Symbol;Acc:HGNC:4400]	protein_coding
ENSG00000111666	CHPT1	1,275618438	0,185964401	6,91E-12	1,46E-10	FALSE	TRUE	choline phosphotransferase 1 [Source:HGNC Symbol;Acc:HGNC:17852]	protein_coding
ENSG00000111674	ENO2	1,402960082	0,444286606	0,001589746	0,006486794	FALSE	TRUE	enolase 2 [Source:HGNC Symbol;Acc:HGNC:3353]	protein_coding
ENSG00000111678	C12orf57	1,341930536	0,443716934	0,00249214	0,009593059	FALSE	TRUE	chromosome 12 open reading frame 57 [Source:HGNC Symbol;Acc:HGNC:29521]	protein_coding
ENSG00000111679	PTPN6	2,376919034	0,236591651	9,52E-24	8,09E-22	FALSE	TRUE	"protein tyrosine phosphatase, non-receptor type 6 [Source:HGNC Symbol;Acc:HGNC:9658]"	protein_coding
ENSG00000111728	ST8SIA1	-1,417470613	0,558106765	0,011092096	0,034415837	TRUE	FALSE	"ST8 alpha-N-acetyl-neuraminide alpha-2,8-sialyltransferase 1 [Source:HGNC Symbol;Acc:HGNC:10869]"	protein_coding
ENSG00000111729	CLEC4A	3,605186454	0,425367772	2,34E-17	1,02E-15	FALSE	TRUE	C-type lectin domain family 4 member A [Source:HGNC Symbol;Acc:HGNC:13257]	protein_coding
ENSG00000111796	KLRB1	1,318306178	0,404512655	0,001118062	0,004764022	FALSE	TRUE	killer cell lectin like receptor B1 [Source:HGNC Symbol;Acc:HGNC:6373]	protein_coding
ENSG00000111801	BTN3A3	-1,336024575	0,368770216	0,000291297	0,001458208	TRUE	FALSE	butyrophilin subfamily 3 member A3 [Source:HGNC Symbol;Acc:HGNC:1140]	protein_coding
ENSG00000111845	PAK1IP1	1,123295225	0,174471373	1,21E-10	2,06E-09	FALSE	TRUE	PAK1 interacting protein 1 [Source:HGNC Symbol;Acc:HGNC:20882]	protein_coding
ENSG00000111846	GCNT2	-1,224940692	0,258979006	2,25E-06	1,83E-05	TRUE	FALSE	"glucosaminyl (N-acetyl) transferase 2, I-branching enzyme (I blood group) [Source:HGNC Symbol;Acc:HGNC:4204]"	protein_coding
ENSG00000111912	NCOA7	-1,950951367	0,328786399	2,96E-09	4,10E-08	TRUE	FALSE	nuclear receptor coactivator 7 [Source:HGNC Symbol;Acc:HGNC:21081]	protein_coding
ENSG00000111962	UST	1,78122188	0,502635993	0,000394463	0,001901598	FALSE	TRUE	uronyl 2-sulfotransferase [Source:HGNC Symbol;Acc:HGNC:17223]	protein_coding
ENSG00000112033	PPARD	2,351295922	0,41221893	1,17E-08	1,46E-07	FALSE	TRUE	peroxisome proliferator activated receptor delta [Source:HGNC Symbol;Acc:HGNC:9235]	protein_coding
ENSG00000112096	SOD2	-1,079342646	0,373596968	0,003864	0,013996594	TRUE	FALSE	superoxide dismutase 2 [Source:HGNC Symbol;Acc:HGNC:11180]	protein_coding
ENSG00000112137	PHACTR1	3,478292111	0,7566227	4,28E-06	3,29E-05	FALSE	TRUE	phosphatase and actin regulator 1 [Source:HGNC Symbol;Acc:HGNC:20990]	protein_coding
ENSG00000112139	MDGA1	-5,766206317	1,594966032	0,000300054	0,001496357	TRUE	FALSE	MAM domain containing glycosylphosphatidylinositol anchor 1 [Source:HGNC Symbol;Acc:HGNC:19267]	protein_coding
ENSG00000112149	CD83	-3,574686951	0,337330143	3,08E-26	3,39E-24	TRUE	FALSE	CD83 molecule [Source:HGNC Symbol;Acc:HGNC:1703]	protein_coding
ENSG00000112208	BAG2	-1,18412882	0,393240326	0,002602097	0,009956505	TRUE	FALSE	BCL2 associated athanogene 2 [Source:HGNC Symbol;Acc:HGNC:938]	protein_coding
ENSG00000112210	RAB23	-2,477600002	0,467688266	1,17E-07	1,23E-06	TRUE	FALSE	"RAB23, member RAS oncogene family [Source:HGNC Symbol;Acc:HGNC:14263]"	protein_coding
ENSG00000112276	BVES	-6,548909342	1,831198143	0,000348495	0,001703881	TRUE	FALSE	blood vessel epicardial substance [Source:HGNC Symbol;Acc:HGNC:1152]	protein_coding
ENSG00000112299	VNN1	6,04378765	1,411628606	1,86E-05	0,000124329	FALSE	TRUE	vanin 1 [Source:HGNC Symbol;Acc:HGNC:12705]	protein_coding
ENSG00000112320	SOBP	2,375769081	0,720852057	0,000981492	0,004245431	FALSE	TRUE	sine oculis binding protein homolog [Source:HGNC Symbol;Acc:HGNC:29256]	protein_coding
ENSG00000112378	PERP	-2,27220762	0,411171352	3,27E-08	3,79E-07	TRUE	FALSE	"PERP, TP53 apoptosis effector [Source:HGNC Symbol;Acc:HGNC:17637]"	protein_coding
ENSG00000112394	SLC16A10	3,623136451	0,634481898	1,13E-08	1,41E-07	FALSE	TRUE	solute carrier family 16 member 10 [Source:HGNC Symbol;Acc:HGNC:17027]	protein_coding
ENSG00000112742	TTK	-1,208496319	0,476039874	0,011128263	0,034509988	TRUE	FALSE	TTK protein kinase [Source:HGNC Symbol;Acc:HGNC:12401]	protein_coding
ENSG00000112773	FAM46A	-1,842320725	0,194371195	2,58E-21	1,69E-19	TRUE	FALSE	family with sequence similarity 46 member A [Source:HGNC Symbol;Acc:HGNC:18345]	protein_coding
ENSG00000112799	LY86	1,874734141	0,32363545	6,92E-09	8,97E-08	FALSE	TRUE	lymphocyte antigen 86 [Source:HGNC Symbol;Acc:HGNC:16837]	protein_coding
ENSG00000112812	PRSS16	-3,42147585	1,393314051	0,014063449	0,04208207	TRUE	FALSE	"protease, serine 16 [Source:HGNC Symbol;Acc:HGNC:9480]"	protein_coding
ENSG00000112851	ERBIN	1,001749344	0,175853352	1,22E-08	1,51E-07	FALSE	TRUE	erbb2 interacting protein [Source:HGNC Symbol;Acc:HGNC:15842]	protein_coding
ENSG00000112855	HARS2	-1,135030745	0,190334272	2,47E-09	3,46E-08	TRUE	FALSE	"histidyl-tRNA synthetase 2, mitochondrial [Source:HGNC Symbol;Acc:HGNC:4817]"	protein_coding
ENSG00000112941	PAPD7	-1,190203457	0,123024918	3,87E-22	2,76E-20	TRUE	FALSE	"poly(A) RNA polymerase D7, non-canonical [Source:HGNC Symbol;Acc:HGNC:16705]"	protein_coding
ENSG00000112972	HMGCS1	-2,960517028	0,232793514	4,74E-37	1,54E-34	TRUE	FALSE	3-hydroxy-3-methylglutaryl-CoA synthase 1 [Source:HGNC Symbol;Acc:HGNC:5007]	protein_coding
ENSG00000113070	HBEGF	1,971082024	0,602484902	0,001069455	0,004579957	FALSE	TRUE	heparin binding EGF like growth factor [Source:HGNC Symbol;Acc:HGNC:3059]	protein_coding
ENSG00000113140	SPARC	1,905210371	0,479120078	6,99E-05	0,000410248	FALSE	TRUE	secreted protein acidic and cysteine rich [Source:HGNC Symbol;Acc:HGNC:11219]	protein_coding
ENSG00000113269	RNF130	1,634501176	0,211321597	1,04E-14	3,28E-13	FALSE	TRUE	ring finger protein 130 [Source:HGNC Symbol;Acc:HGNC:18280]	protein_coding
ENSG00000113302	IL12B	-5,61133314	1,521927233	0,000226921	0,001176435	TRUE	FALSE	interleukin 12B [Source:HGNC Symbol;Acc:HGNC:5970]	protein_coding
ENSG00000113368	LMNB1	-1,606811887	0,309390563	2,06E-07	2,07E-06	TRUE	FALSE	lamin B1 [Source:HGNC Symbol;Acc:HGNC:6637]	protein_coding
ENSG00000113387	SUB1	-1,492580741	0,175351107	1,71E-17	7,51E-16	TRUE	FALSE	"SUB1 homolog, transcriptional regulator [Source:HGNC Symbol;Acc:HGNC:19985]"	protein_coding
ENSG00000113389	NPR3	1,682682591	0,59999769	0,005039754	0,017669695	FALSE	TRUE	natriuretic peptide receptor 3 [Source:HGNC Symbol;Acc:HGNC:7945]	protein_coding
ENSG00000113494	PRLR	-2,630729928	0,78879372	0,000852594	0,003750221	TRUE	FALSE	prolactin receptor [Source:HGNC Symbol;Acc:HGNC:9446]	protein_coding
ENSG00000113525	IL5	-5,677189011	1,970862118	0,003969678	0,014344328	TRUE	FALSE	interleukin 5 [Source:HGNC Symbol;Acc:HGNC:6016]	protein_coding
ENSG00000113532	ST8SIA4	-2,813252732	0,348678457	7,13E-16	2,59E-14	TRUE	FALSE	"ST8 alpha-N-acetyl-neuraminide alpha-2,8-sialyltransferase 4 [Source:HGNC Symbol;Acc:HGNC:10871]"	protein_coding
ENSG00000113583	C5orf15	-2,090017686	0,177172696	4,07E-32	7,97E-30	TRUE	FALSE	chromosome 5 open reading frame 15 [Source:HGNC Symbol;Acc:HGNC:20656]	protein_coding
ENSG00000113595	TRIM23	1,023324335	0,136134803	5,61E-14	1,60E-12	FALSE	TRUE	tripartite motif containing 23 [Source:HGNC Symbol;Acc:HGNC:660]	protein_coding
ENSG00000113615	SEC24A	-1,32140377	0,097128988	3,76E-42	1,82E-39	TRUE	FALSE	"SEC24 homolog A, COPII coat complex component [Source:HGNC Symbol;Acc:HGNC:10703]"	protein_coding
ENSG00000113648	H2AFY	1,572737819	0,133182297	3,51E-32	6,94E-30	FALSE	TRUE	H2A histone family member Y [Source:HGNC Symbol;Acc:HGNC:4740]	protein_coding
ENSG00000113658	SMAD5	1,277334408	0,169446974	4,76E-14	1,38E-12	FALSE	TRUE	SMAD family member 5 [Source:HGNC Symbol;Acc:HGNC:6771]	protein_coding
ENSG00000113719	ERGIC1	-1,407948544	0,25684003	4,21E-08	4,79E-07	TRUE	FALSE	endoplasmic reticulum-golgi intermediate compartment 1 [Source:HGNC Symbol;Acc:HGNC:29205]	protein_coding
ENSG00000113721	PDGFRB	1,781522675	0,422462773	2,48E-05	0,000161521	FALSE	TRUE	platelet derived growth factor receptor beta [Source:HGNC Symbol;Acc:HGNC:8804]	protein_coding
ENSG00000113739	STC2	-5,888762012	2,256981224	0,009077221	0,029081454	TRUE	FALSE	stanniocalcin 2 [Source:HGNC Symbol;Acc:HGNC:11374]	protein_coding
ENSG00000113749	HRH2	2,362712496	0,327790815	5,68E-13	1,38E-11	FALSE	TRUE	histamine receptor H2 [Source:HGNC Symbol;Acc:HGNC:5183]	protein_coding
ENSG00000113790	EHHADH	-3,561906203	0,338306298	6,37E-26	6,72E-24	TRUE	FALSE	enoyl-CoA hydratase and 3-hydroxyacyl CoA dehydrogenase [Source:HGNC Symbol;Acc:HGNC:3247]	protein_coding
ENSG00000113916	BCL6	1,05470351	0,22551089	2,91E-06	2,31E-05	FALSE	TRUE	B-cell CLL/lymphoma 6 [Source:HGNC Symbol;Acc:HGNC:1001]	protein_coding
ENSG00000114013	CD86	-2,144412931	0,288181518	9,98E-14	2,76E-12	TRUE	FALSE	CD86 molecule [Source:HGNC Symbol;Acc:HGNC:1705]	protein_coding
ENSG00000114019	AMOTL2	-3,031522742	1,240764868	0,014554871	0,043333779	TRUE	FALSE	angiomotin like 2 [Source:HGNC Symbol;Acc:HGNC:17812]	protein_coding
ENSG00000114021	NIT2	-1,323728117	0,176492991	6,37E-14	1,82E-12	TRUE	FALSE	nitrilase family member 2 [Source:HGNC Symbol;Acc:HGNC:29878]	protein_coding
ENSG00000114127	XRN1	-2,391764925	0,150939533	1,50E-56	2,09E-53	TRUE	FALSE	5'-3' exoribonuclease 1 [Source:HGNC Symbol;Acc:HGNC:30654]	protein_coding
ENSG00000114315	HES1	2,648335064	0,803114751	0,000975219	0,004226009	FALSE	TRUE	hes family bHLH transcription factor 1 [Source:HGNC Symbol;Acc:HGNC:5192]	protein_coding
ENSG00000114346	ECT2	-1,195071032	0,286924779	3,11E-05	0,000198607	TRUE	FALSE	epithelial cell transforming 2 [Source:HGNC Symbol;Acc:HGNC:3155]	protein_coding
ENSG00000114354	TFG	-1,617716223	0,255473652	2,42E-10	3,95E-09	TRUE	FALSE	TRK-fused gene [Source:HGNC Symbol;Acc:HGNC:11758]	protein_coding
ENSG00000114405	C3orf14	-2,361283834	0,370563931	1,86E-10	3,10E-09	TRUE	FALSE	chromosome 3 open reading frame 14 [Source:HGNC Symbol;Acc:HGNC:25024]	protein_coding
ENSG00000114439	BBX	-1,334222545	0,462517522	0,003917915	0,014174566	TRUE	FALSE	"BBX, HMG-box containing [Source:HGNC Symbol;Acc:HGNC:14422]"	protein_coding
ENSG00000114473	IQCG	-2,803980871	0,379943808	1,58E-13	4,19E-12	TRUE	FALSE	IQ motif containing G [Source:HGNC Symbol;Acc:HGNC:25251]	protein_coding
ENSG00000114670	NEK11	-2,784672936	0,642203676	1,45E-05	9,94E-05	TRUE	FALSE	NIMA related kinase 11 [Source:HGNC Symbol;Acc:HGNC:18593]	protein_coding
ENSG00000114698	PLSCR4	-6,112310422	1,592312063	0,000123718	0,000688363	TRUE	FALSE	phospholipid scramblase 4 [Source:HGNC Symbol;Acc:HGNC:16497]	protein_coding
ENSG00000114744	COMMD2	-1,170448275	0,2014312	6,22E-09	8,12E-08	TRUE	FALSE	COMM domain containing 2 [Source:HGNC Symbol;Acc:HGNC:24993]	protein_coding
ENSG00000114767	RRP9	1,107310466	0,161222304	6,50E-12	1,38E-10	FALSE	TRUE	"ribosomal RNA processing 9, U3 small nucleolar RNA binding protein [Source:HGNC Symbol;Acc:HGNC:16829]"	protein_coding
ENSG00000114770	ABCC5	1,05993729	0,264191862	6,02E-05	0,00035891	FALSE	TRUE	ATP binding cassette subfamily C member 5 [Source:HGNC Symbol;Acc:HGNC:56]	protein_coding
ENSG00000114790	ARHGEF26	4,307953695	1,391117786	0,001956502	0,007789211	FALSE	TRUE	Rho guanine nucleotide exchange factor 26 [Source:HGNC Symbol;Acc:HGNC:24490]	protein_coding
ENSG00000114812	VIPR1	3,51812463	0,680560309	2,35E-07	2,33E-06	FALSE	TRUE	vasoactive intestinal peptide receptor 1 [Source:HGNC Symbol;Acc:HGNC:12694]	protein_coding
ENSG00000114859	CLCN2	1,635692001	0,321744256	3,70E-07	3,53E-06	FALSE	TRUE	chloride voltage-gated channel 2 [Source:HGNC Symbol;Acc:HGNC:2020]	protein_coding
ENSG00000114861	FOXP1	-1,190497041	0,285489591	3,05E-05	0,000194842	TRUE	FALSE	forkhead box P1 [Source:HGNC Symbol;Acc:HGNC:3823]	protein_coding
ENSG00000114933	INO80D	-1,431622197	0,16214918	1,06E-18	5,23E-17	TRUE	FALSE	INO80 complex subunit D [Source:HGNC Symbol;Acc:HGNC:25997]	protein_coding
ENSG00000114942	EEF1B2	1,082098202	0,197714102	4,42E-08	5,01E-07	FALSE	TRUE	eukaryotic translation elongation factor 1 beta 2 [Source:HGNC Symbol;Acc:HGNC:3208]	protein_coding
ENSG00000114982	KANSL3	-1,342863253	0,253371748	1,16E-07	1,21E-06	TRUE	FALSE	KAT8 regulatory NSL complex subunit 3 [Source:HGNC Symbol;Acc:HGNC:25473]	protein_coding
ENSG00000114993	RTKN	-2,273855569	0,284135153	1,22E-15	4,31E-14	TRUE	FALSE	rhotekin [Source:HGNC Symbol;Acc:HGNC:10466]	protein_coding
ENSG00000115008	IL1A	3,002543651	0,697806264	1,69E-05	0,000113963	FALSE	TRUE	interleukin 1 alpha [Source:HGNC Symbol;Acc:HGNC:5991]	protein_coding
ENSG00000115009	CCL20	-3,365639915	0,559898868	1,84E-09	2,63E-08	TRUE	FALSE	C-C motif chemokine ligand 20 [Source:HGNC Symbol;Acc:HGNC:10619]	protein_coding
ENSG00000115041	KCNIP3	4,605567551	1,879086799	0,014247558	0,042536344	FALSE	TRUE	potassium voltage-gated channel interacting protein 3 [Source:HGNC Symbol;Acc:HGNC:15523]	protein_coding
ENSG00000115107	STEAP3	3,73571364	0,339542858	3,73E-28	4,86E-26	FALSE	TRUE	STEAP3 metalloreductase [Source:HGNC Symbol;Acc:HGNC:24592]	protein_coding
ENSG00000115129	TP53I3	-1,998251443	0,251537862	1,96E-15	6,75E-14	TRUE	FALSE	tumor protein p53 inducible protein 3 [Source:HGNC Symbol;Acc:HGNC:19373]	protein_coding
ENSG00000115155	OTOF	-7,001759136	0,862988753	4,92E-16	1,83E-14	TRUE	FALSE	otoferlin [Source:HGNC Symbol;Acc:HGNC:8515]	protein_coding
ENSG00000115159	GPD2	-1,023848961	0,175080754	4,98E-09	6,61E-08	TRUE	FALSE	glycerol-3-phosphate dehydrogenase 2 [Source:HGNC Symbol;Acc:HGNC:4456]	protein_coding
ENSG00000115165	CYTIP	-2,567039226	0,319804495	1,00E-15	3,57E-14	TRUE	FALSE	cytohesin 1 interacting protein [Source:HGNC Symbol;Acc:HGNC:9506]	protein_coding
ENSG00000115232	ITGA4	-2,377744814	0,367219345	9,48E-11	1,66E-09	TRUE	FALSE	integrin subunit alpha 4 [Source:HGNC Symbol;Acc:HGNC:6140]	protein_coding
ENSG00000115255	REEP6	1,427159299	0,413202353	0,000552544	0,002550566	FALSE	TRUE	receptor accessory protein 6 [Source:HGNC Symbol;Acc:HGNC:30078]	protein_coding
ENSG00000115267	IFIH1	-3,85893475	0,243633214	1,67E-56	2,20E-53	TRUE	FALSE	interferon induced with helicase C domain 1 [Source:HGNC Symbol;Acc:HGNC:18873]	protein_coding
ENSG00000115286	NDUFS7	1,060376352	0,106721965	2,91E-23	2,32E-21	FALSE	TRUE	NADH:ubiquinone oxidoreductase core subunit S7 [Source:HGNC Symbol;Acc:HGNC:7714]	protein_coding
ENSG00000115339	GALNT3	-2,342577681	0,251852682	1,39E-20	8,49E-19	TRUE	FALSE	polypeptide N-acetylgalactosaminyltransferase 3 [Source:HGNC Symbol;Acc:HGNC:4125]	protein_coding
ENSG00000115392	FANCL	-1,675724352	0,264897232	2,52E-10	4,11E-09	TRUE	FALSE	Fanconi anemia complementation group L [Source:HGNC Symbol;Acc:HGNC:20748]	protein_coding
ENSG00000115414	FN1	-5,875675629	0,525742148	5,35E-29	7,37E-27	TRUE	FALSE	fibronectin 1 [Source:HGNC Symbol;Acc:HGNC:3778]	protein_coding
ENSG00000115415	STAT1	-2,531267064	0,415450362	1,11E-09	1,65E-08	TRUE	FALSE	signal transducer and activator of transcription 1 [Source:HGNC Symbol;Acc:HGNC:11362]	protein_coding
ENSG00000115419	GLS	-1,21940077	0,189174563	1,15E-10	1,97E-09	TRUE	FALSE	glutaminase [Source:HGNC Symbol;Acc:HGNC:4331]	protein_coding
ENSG00000115425	PECR	-2,183346716	0,372185912	4,46E-09	5,99E-08	TRUE	FALSE	peroxisomal trans-2-enoyl-CoA reductase [Source:HGNC Symbol;Acc:HGNC:18281]	protein_coding
ENSG00000115520	COQ10B	-1,356396762	0,283476713	1,71E-06	1,42E-05	TRUE	FALSE	coenzyme Q10B [Source:HGNC Symbol;Acc:HGNC:25819]	protein_coding
ENSG00000115523	GNLY	1,67449735	0,376901863	8,88E-06	6,34E-05	FALSE	TRUE	granulysin [Source:HGNC Symbol;Acc:HGNC:4414]	protein_coding
ENSG00000115525	ST3GAL5	-1,454932952	0,387515143	0,000173675	0,000931135	TRUE	FALSE	"ST3 beta-galactoside alpha-2,3-sialyltransferase 5 [Source:HGNC Symbol;Acc:HGNC:10872]"	protein_coding
ENSG00000115526	CHST10	1,003053807	0,248434701	5,40E-05	0,000326159	FALSE	TRUE	carbohydrate sulfotransferase 10 [Source:HGNC Symbol;Acc:HGNC:19650]	protein_coding
ENSG00000115590	IL1R2	3,491546904	0,665032174	1,52E-07	1,56E-06	FALSE	TRUE	interleukin 1 receptor type 2 [Source:HGNC Symbol;Acc:HGNC:5994]	protein_coding
ENSG00000115594	IL1R1	1,299627984	0,395823864	0,001025815	0,004417003	FALSE	TRUE	interleukin 1 receptor type 1 [Source:HGNC Symbol;Acc:HGNC:5993]	protein_coding
ENSG00000115598	IL1RL2	1,669819665	0,549159303	0,002360418	0,009152892	FALSE	TRUE	interleukin 1 receptor like 2 [Source:HGNC Symbol;Acc:HGNC:5999]	protein_coding
ENSG00000115718	PROC	2,00185352	0,829389015	0,015793692	0,046485022	FALSE	TRUE	"protein C, inactivator of coagulation factors Va and VIIIa [Source:HGNC Symbol;Acc:HGNC:9451]"	protein_coding
ENSG00000115738	ID2	-2,795482422	0,337438631	1,19E-16	4,77E-15	TRUE	FALSE	inhibitor of DNA binding 2 [Source:HGNC Symbol;Acc:HGNC:5361]	protein_coding
ENSG00000115750	TAF1B	-1,030950361	0,18421728	2,19E-08	2,60E-07	TRUE	FALSE	"TATA-box binding protein associated factor, RNA polymerase I subunit B [Source:HGNC Symbol;Acc:HGNC:11533]"	protein_coding
ENSG00000115756	HPCAL1	1,622416408	0,149161074	1,48E-27	1,82E-25	FALSE	TRUE	hippocalcin like 1 [Source:HGNC Symbol;Acc:HGNC:5145]	protein_coding
ENSG00000115825	PRKD3	1,148631124	0,303000264	0,000150127	0,000818212	FALSE	TRUE	protein kinase D3 [Source:HGNC Symbol;Acc:HGNC:9408]	protein_coding
ENSG00000115828	QPCT	2,808010344	0,45391713	6,16E-10	9,53E-09	FALSE	TRUE	glutaminyl-peptide cyclotransferase [Source:HGNC Symbol;Acc:HGNC:9753]	protein_coding
ENSG00000115841	RMDN2	1,35230245	0,347171292	9,81E-05	0,0005585	FALSE	TRUE	regulator of microtubule dynamics 2 [Source:HGNC Symbol;Acc:HGNC:26567]	protein_coding
ENSG00000115896	PLCL1	-1,378557401	0,298400583	3,84E-06	2,98E-05	TRUE	FALSE	phospholipase C like 1 (inactive) [Source:HGNC Symbol;Acc:HGNC:9063]	protein_coding
ENSG00000115902	SLC1A4	-1,333493783	0,344070261	0,000106343	0,000600997	TRUE	FALSE	solute carrier family 1 member 4 [Source:HGNC Symbol;Acc:HGNC:10942]	protein_coding
ENSG00000115935	WIPF1	-1,601580382	0,157668205	3,06E-24	2,79E-22	TRUE	FALSE	WAS/WASL interacting protein family member 1 [Source:HGNC Symbol;Acc:HGNC:12736]	protein_coding
ENSG00000115956	PLEK	-1,093190395	0,189867896	8,53E-09	1,09E-07	TRUE	FALSE	pleckstrin [Source:HGNC Symbol;Acc:HGNC:9070]	protein_coding
ENSG00000116001	TIA1	-1,124244581	0,139793137	8,82E-16	3,16E-14	TRUE	FALSE	TIA1 cytotoxic granule associated RNA binding protein [Source:HGNC Symbol;Acc:HGNC:11802]	protein_coding
ENSG00000116016	EPAS1	1,592914896	0,419844855	0,000148206	0,000808857	FALSE	TRUE	endothelial PAS domain protein 1 [Source:HGNC Symbol;Acc:HGNC:3374]	protein_coding
ENSG00000116039	ATP6V1B1	3,567503236	1,439835457	0,013222638	0,039974789	FALSE	TRUE	ATPase H+ transporting V1 subunit B1 [Source:HGNC Symbol;Acc:HGNC:853]	protein_coding
ENSG00000116106	EPHA4	2,00588292	0,463966707	1,54E-05	0,000104733	FALSE	TRUE	EPH receptor A4 [Source:HGNC Symbol;Acc:HGNC:3388]	protein_coding
ENSG00000116117	PARD3B	-2,792865008	1,038716684	0,00717169	0,023810389	TRUE	FALSE	par-3 family cell polarity regulator beta [Source:HGNC Symbol;Acc:HGNC:14446]	protein_coding
ENSG00000116133	DHCR24	-1,477433858	0,357991668	3,68E-05	0,000231055	TRUE	FALSE	24-dehydrocholesterol reductase [Source:HGNC Symbol;Acc:HGNC:2859]	protein_coding
ENSG00000116151	MORN1	1,589920449	0,266482541	2,43E-09	3,41E-08	FALSE	TRUE	MORN repeat containing 1 [Source:HGNC Symbol;Acc:HGNC:25852]	protein_coding
ENSG00000116205	TCEANC2	-1,085816913	0,243008642	7,89E-06	5,72E-05	TRUE	FALSE	transcription elongation factor A N-terminal and central domain containing 2 [Source:HGNC Symbol;Acc:HGNC:26494]	protein_coding
ENSG00000116285	ERRFI1	1,670951928	0,566129187	0,003161954	0,011775622	FALSE	TRUE	ERBB receptor feedback inhibitor 1 [Source:HGNC Symbol;Acc:HGNC:18185]	protein_coding
ENSG00000116337	AMPD2	1,840615727	0,25333509	3,72E-13	9,27E-12	FALSE	TRUE	adenosine monophosphate deaminase 2 [Source:HGNC Symbol;Acc:HGNC:469]	protein_coding
ENSG00000116396	KCNC4	2,601982095	0,572090455	5,41E-06	4,06E-05	FALSE	TRUE	potassium voltage-gated channel subfamily C member 4 [Source:HGNC Symbol;Acc:HGNC:6236]	protein_coding
ENSG00000116459	ATP5F1	1,140887235	0,163723443	3,21E-12	7,06E-11	FALSE	TRUE	"ATP synthase, H+ transporting, mitochondrial Fo complex subunit B1 [Source:HGNC Symbol;Acc:HGNC:840]"	protein_coding
ENSG00000116514	RNF19B	-1,211312485	0,244926981	7,59E-07	6,78E-06	TRUE	FALSE	ring finger protein 19B [Source:HGNC Symbol;Acc:HGNC:26886]	protein_coding
ENSG00000116574	RHOU	2,945446473	0,387538415	2,95E-14	8,71E-13	FALSE	TRUE	ras homolog family member U [Source:HGNC Symbol;Acc:HGNC:17794]	protein_coding
ENSG00000116584	ARHGEF2	-1,477781458	0,193098556	1,96E-14	5,96E-13	TRUE	FALSE	Rho/Rac guanine nucleotide exchange factor 2 [Source:HGNC Symbol;Acc:HGNC:682]	protein_coding
ENSG00000116649	SRM	1,133520216	0,228626034	7,12E-07	6,39E-06	FALSE	TRUE	spermidine synthase [Source:HGNC Symbol;Acc:HGNC:11296]	protein_coding
ENSG00000116663	FBXO6	-1,638321017	0,185802728	1,17E-18	5,76E-17	TRUE	FALSE	F-box protein 6 [Source:HGNC Symbol;Acc:HGNC:13585]	protein_coding
ENSG00000116668	SWT1	-1,373989319	0,262600864	1,67E-07	1,70E-06	TRUE	FALSE	"SWT1, RNA endoribonuclease homolog [Source:HGNC Symbol;Acc:HGNC:16785]"	protein_coding
ENSG00000116675	DNAJC6	-1,613460795	0,343657109	2,67E-06	2,13E-05	TRUE	FALSE	DnaJ heat shock protein family (Hsp40) member C6 [Source:HGNC Symbol;Acc:HGNC:15469]	protein_coding
ENSG00000116690	PRG4	-3,50673943	1,065574215	0,000998537	0,004313649	TRUE	FALSE	proteoglycan 4 [Source:HGNC Symbol;Acc:HGNC:9364]	protein_coding
ENSG00000116691	MIIP	-1,052754674	0,193651431	5,44E-08	6,03E-07	TRUE	FALSE	migration and invasion inhibitory protein [Source:HGNC Symbol;Acc:HGNC:25715]	protein_coding
ENSG00000116701	NCF2	2,947593176	0,363403339	5,02E-16	1,85E-14	FALSE	TRUE	neutrophil cytosolic factor 2 [Source:HGNC Symbol;Acc:HGNC:7661]	protein_coding
ENSG00000116711	PLA2G4A	1,046706918	0,429650326	0,014843164	0,044042769	FALSE	TRUE	phospholipase A2 group IVA [Source:HGNC Symbol;Acc:HGNC:9035]	protein_coding
ENSG00000116717	GADD45A	-3,455930402	0,510128587	1,25E-11	2,50E-10	TRUE	FALSE	growth arrest and DNA damage inducible alpha [Source:HGNC Symbol;Acc:HGNC:4095]	protein_coding
ENSG00000116729	WLS	2,127077792	0,536757311	7,41E-05	0,000431761	FALSE	TRUE	wntless Wnt ligand secretion mediator [Source:HGNC Symbol;Acc:HGNC:30238]	protein_coding
ENSG00000116741	RGS2	-2,635994019	0,298870134	1,15E-18	5,65E-17	TRUE	FALSE	regulator of G protein signaling 2 [Source:HGNC Symbol;Acc:HGNC:9998]	protein_coding
ENSG00000116774	OLFML3	2,892987134	0,951128645	0,002352962	0,009128462	FALSE	TRUE	olfactomedin like 3 [Source:HGNC Symbol;Acc:HGNC:24956]	protein_coding
ENSG00000116791	CRYZ	-1,369632002	0,186706773	2,21E-13	5,73E-12	TRUE	FALSE	crystallin zeta [Source:HGNC Symbol;Acc:HGNC:2419]	protein_coding
ENSG00000116809	ZBTB17	-1,035181718	0,205812782	4,91E-07	4,57E-06	TRUE	FALSE	zinc finger and BTB domain containing 17 [Source:HGNC Symbol;Acc:HGNC:12936]	protein_coding
ENSG00000116830	TTF2	-2,251910511	0,264414371	1,64E-17	7,23E-16	TRUE	FALSE	transcription termination factor 2 [Source:HGNC Symbol;Acc:HGNC:12398]	protein_coding
ENSG00000116863	ADPRHL2	-1,32023402	0,130186806	3,63E-24	3,26E-22	TRUE	FALSE	ADP-ribosylhydrolase like 2 [Source:HGNC Symbol;Acc:HGNC:21304]	protein_coding
ENSG00000116885	OSCP1	2,527806717	0,497944262	3,84E-07	3,66E-06	FALSE	TRUE	organic solute carrier partner 1 [Source:HGNC Symbol;Acc:HGNC:29971]	protein_coding
ENSG00000116954	RRAGC	-2,684589716	0,268960323	1,84E-23	1,51E-21	TRUE	FALSE	Ras related GTP binding C [Source:HGNC Symbol;Acc:HGNC:19902]	protein_coding
ENSG00000116962	NID1	-1,950408001	0,620720104	0,001677007	0,006792292	TRUE	FALSE	nidogen 1 [Source:HGNC Symbol;Acc:HGNC:7821]	protein_coding
ENSG00000116990	MYCL	3,554391632	0,418968741	2,18E-17	9,53E-16	FALSE	TRUE	"MYCL proto-oncogene, bHLH transcription factor [Source:HGNC Symbol;Acc:HGNC:7555]"	protein_coding
ENSG00000116991	SIPA1L2	1,187805276	0,259292573	4,63E-06	3,52E-05	FALSE	TRUE	signal induced proliferation associated 1 like 2 [Source:HGNC Symbol;Acc:HGNC:23800]	protein_coding
ENSG00000117009	KMO	2,582969554	0,497682134	2,10E-07	2,10E-06	FALSE	TRUE	kynurenine 3-monooxygenase [Source:HGNC Symbol;Acc:HGNC:6381]	protein_coding
ENSG00000117013	KCNQ4	-2,212804638	0,771310855	0,004119173	0,014819023	TRUE	FALSE	potassium voltage-gated channel subfamily Q member 4 [Source:HGNC Symbol;Acc:HGNC:6298]	protein_coding
ENSG00000117016	RIMS3	-1,518811273	0,286979161	1,21E-07	1,26E-06	TRUE	FALSE	regulating synaptic membrane exocytosis 3 [Source:HGNC Symbol;Acc:HGNC:21292]	protein_coding
ENSG00000117036	ETV3	-2,790554486	0,320326295	3,00E-18	1,42E-16	TRUE	FALSE	ETS variant 3 [Source:HGNC Symbol;Acc:HGNC:3492]	protein_coding
ENSG00000117215	PLA2G2D	-19,60839803	4,306986827	5,30E-06	3,98E-05	TRUE	FALSE	phospholipase A2 group IID [Source:HGNC Symbol;Acc:HGNC:9033]	protein_coding
ENSG00000117226	GBP3	-2,647416378	0,183881826	5,37E-47	3,75E-44	TRUE	FALSE	guanylate binding protein 3 [Source:HGNC Symbol;Acc:HGNC:4184]	protein_coding
ENSG00000117228	GBP1	-4,860797905	0,428169607	7,21E-30	1,10E-27	TRUE	FALSE	guanylate binding protein 1 [Source:HGNC Symbol;Acc:HGNC:4182]	protein_coding
ENSG00000117245	KIF17	-2,293919737	0,709139384	0,001217306	0,005127	TRUE	FALSE	kinesin family member 17 [Source:HGNC Symbol;Acc:HGNC:19167]	protein_coding
ENSG00000117266	CDK18	-1,60473521	0,663707263	0,015613119	0,045993516	TRUE	FALSE	cyclin dependent kinase 18 [Source:HGNC Symbol;Acc:HGNC:8751]	protein_coding
ENSG00000117280	RAB29	-2,73324735	0,258961374	4,83E-26	5,19E-24	TRUE	FALSE	"RAB29, member RAS oncogene family [Source:HGNC Symbol;Acc:HGNC:9789]"	protein_coding
ENSG00000117281	CD160	3,466229281	1,032619234	0,000788686	0,003496946	FALSE	TRUE	CD160 molecule [Source:HGNC Symbol;Acc:HGNC:17013]	protein_coding
ENSG00000117298	ECE1	-3,836822553	0,287709589	1,43E-40	5,96E-38	TRUE	FALSE	endothelin converting enzyme 1 [Source:HGNC Symbol;Acc:HGNC:3146]	protein_coding
ENSG00000117335	CD46	-1,382401726	0,237386924	5,77E-09	7,59E-08	TRUE	FALSE	CD46 molecule [Source:HGNC Symbol;Acc:HGNC:6953]	protein_coding
ENSG00000117450	PRDX1	1,426536571	0,24892613	1,00E-08	1,26E-07	FALSE	TRUE	peroxiredoxin 1 [Source:HGNC Symbol;Acc:HGNC:9352]	protein_coding
ENSG00000117461	PIK3R3	-1,543141379	0,355995663	1,46E-05	9,99E-05	TRUE	FALSE	phosphoinositide-3-kinase regulatory subunit 3 [Source:HGNC Symbol;Acc:HGNC:8981]	protein_coding
ENSG00000117475	BLZF1	-1,30132926	0,158812435	2,52E-16	9,62E-15	TRUE	FALSE	basic leucine zipper nuclear factor 1 [Source:HGNC Symbol;Acc:HGNC:1065]	protein_coding
ENSG00000117479	SLC19A2	1,853316937	0,208797791	6,92E-19	3,51E-17	FALSE	TRUE	solute carrier family 19 member 2 [Source:HGNC Symbol;Acc:HGNC:10938]	protein_coding
ENSG00000117528	ABCD3	1,021768586	0,097410235	9,67E-26	9,93E-24	FALSE	TRUE	ATP binding cassette subfamily D member 3 [Source:HGNC Symbol;Acc:HGNC:67]	protein_coding
ENSG00000117533	VAMP4	1,094403495	0,194768914	1,92E-08	2,31E-07	FALSE	TRUE	vesicle associated membrane protein 4 [Source:HGNC Symbol;Acc:HGNC:12645]	protein_coding
ENSG00000117560	FASLG	-1,504172626	0,417699735	0,000316891	0,001569099	TRUE	FALSE	Fas ligand [Source:HGNC Symbol;Acc:HGNC:11936]	protein_coding
ENSG00000117586	TNFSF4	-3,439616291	0,487150471	1,66E-12	3,81E-11	TRUE	FALSE	TNF superfamily member 4 [Source:HGNC Symbol;Acc:HGNC:11934]	protein_coding
ENSG00000117643	MAN1C1	1,098180196	0,400036912	0,006047455	0,020585419	FALSE	TRUE	mannosidase alpha class 1C member 1 [Source:HGNC Symbol;Acc:HGNC:19080]	protein_coding
ENSG00000117682	DHDDS	-1,130297542	0,162447755	3,45E-12	7,57E-11	TRUE	FALSE	dehydrodolichyl diphosphate synthase subunit [Source:HGNC Symbol;Acc:HGNC:20603]	protein_coding
ENSG00000117859	OSBPL9	-1,443639978	0,150069718	6,60E-22	4,63E-20	TRUE	FALSE	oxysterol binding protein like 9 [Source:HGNC Symbol;Acc:HGNC:16386]	protein_coding
ENSG00000117906	RCN2	1,460991199	0,19191275	2,68E-14	7,96E-13	FALSE	TRUE	reticulocalbin 2 [Source:HGNC Symbol;Acc:HGNC:9935]	protein_coding
ENSG00000118113	MMP8	3,421974371	0,980653296	0,000483953	0,002271094	FALSE	TRUE	matrix metallopeptidase 8 [Source:HGNC Symbol;Acc:HGNC:7175]	protein_coding
ENSG00000118162	KPTN	-1,344049039	0,247099555	5,35E-08	5,95E-07	TRUE	FALSE	"kaptin, actin binding protein [Source:HGNC Symbol;Acc:HGNC:6404]"	protein_coding
ENSG00000118200	CAMSAP2	1,306134155	0,382087189	0,00062986	0,002858123	FALSE	TRUE	calmodulin regulated spectrin associated protein family member 2 [Source:HGNC Symbol;Acc:HGNC:29188]	protein_coding
ENSG00000118242	MREG	-1,997955174	0,261365512	2,10E-14	6,35E-13	TRUE	FALSE	melanoregulin [Source:HGNC Symbol;Acc:HGNC:25478]	protein_coding
ENSG00000118257	NRP2	-2,375787732	0,452728162	1,54E-07	1,58E-06	TRUE	FALSE	neuropilin 2 [Source:HGNC Symbol;Acc:HGNC:8005]	protein_coding
ENSG00000118263	KLF7	-1,020997649	0,311134243	0,00103244	0,004440691	TRUE	FALSE	Kruppel like factor 7 [Source:HGNC Symbol;Acc:HGNC:6350]	protein_coding
ENSG00000118276	B4GALT6	-1,555922207	0,495657253	0,001694623	0,006848982	TRUE	FALSE	"beta-1,4-galactosyltransferase 6 [Source:HGNC Symbol;Acc:HGNC:929]"	protein_coding
ENSG00000118308	LRMP	1,935203695	0,382856779	4,31E-07	4,06E-06	FALSE	TRUE	lymphoid restricted membrane protein [Source:HGNC Symbol;Acc:HGNC:6690]	protein_coding
ENSG00000118418	HMGN3	-2,76256767	0,261072546	3,63E-26	3,98E-24	TRUE	FALSE	high mobility group nucleosomal binding domain 3 [Source:HGNC Symbol;Acc:HGNC:12312]	protein_coding
ENSG00000118420	UBE3D	1,141579014	0,434317627	0,008577679	0,027701897	FALSE	TRUE	ubiquitin protein ligase E3D [Source:HGNC Symbol;Acc:HGNC:21381]	protein_coding
ENSG00000118495	PLAGL1	-2,305359936	0,390001402	3,40E-09	4,67E-08	TRUE	FALSE	PLAG1 like zinc finger 1 [Source:HGNC Symbol;Acc:HGNC:9046]	protein_coding
ENSG00000118503	TNFAIP3	-1,95890487	0,291821212	1,91E-11	3,74E-10	TRUE	FALSE	TNF alpha induced protein 3 [Source:HGNC Symbol;Acc:HGNC:11896]	protein_coding
ENSG00000118507	AKAP7	-1,989820542	0,308774113	1,16E-10	1,99E-09	TRUE	FALSE	A-kinase anchoring protein 7 [Source:HGNC Symbol;Acc:HGNC:377]	protein_coding
ENSG00000118514	ALDH8A1	-2,885399211	0,86649972	0,000868621	0,003814982	TRUE	FALSE	aldehyde dehydrogenase 8 family member A1 [Source:HGNC Symbol;Acc:HGNC:15471]	protein_coding
ENSG00000118515	SGK1	2,324731691	0,533141098	1,30E-05	8,97E-05	FALSE	TRUE	serum/glucocorticoid regulated kinase 1 [Source:HGNC Symbol;Acc:HGNC:10810]	protein_coding
ENSG00000118557	PMFBP1	2,360596919	0,617822541	0,000133002	0,000734841	FALSE	TRUE	polyamine modulated factor 1 binding protein 1 [Source:HGNC Symbol;Acc:HGNC:17728]	protein_coding
ENSG00000118596	SLC16A7	1,170293812	0,454336635	0,009999988	0,031564333	FALSE	TRUE	solute carrier family 16 member 7 [Source:HGNC Symbol;Acc:HGNC:10928]	protein_coding
ENSG00000118680	MYL12B	-1,020238857	0,154325125	3,82E-11	7,13E-10	TRUE	FALSE	myosin light chain 12B [Source:HGNC Symbol;Acc:HGNC:29827]	protein_coding
ENSG00000118689	FOXO3	-1,092608708	0,38483723	0,004523459	0,016085521	TRUE	FALSE	forkhead box O3 [Source:HGNC Symbol;Acc:HGNC:3821]	protein_coding
ENSG00000118785	SPP1	-2,024875762	0,732589544	0,005709795	0,0196356	TRUE	FALSE	secreted phosphoprotein 1 [Source:HGNC Symbol;Acc:HGNC:11255]	protein_coding
ENSG00000118804	STBD1	-3,303117662	0,350319434	4,15E-21	2,66E-19	TRUE	FALSE	starch binding domain 1 [Source:HGNC Symbol;Acc:HGNC:24854]	protein_coding
ENSG00000118849	RARRES1	-4,558649416	0,897204311	3,76E-07	3,58E-06	TRUE	FALSE	retinoic acid receptor responder 1 [Source:HGNC Symbol;Acc:HGNC:9867]	protein_coding
ENSG00000118965	WDR35	1,569812294	0,28879124	5,46E-08	6,05E-07	FALSE	TRUE	WD repeat domain 35 [Source:HGNC Symbol;Acc:HGNC:29250]	protein_coding
ENSG00000118971	CCND2	-1,504301994	0,328724561	4,74E-06	3,59E-05	TRUE	FALSE	cyclin D2 [Source:HGNC Symbol;Acc:HGNC:1583]	protein_coding
ENSG00000118976	OTUD4P1	-1,588021443	0,317950403	5,90E-07	5,38E-06	TRUE	FALSE	OTUD4 pseudogene 1 [Source:HGNC Symbol;Acc:HGNC:33912]	processed_pseudogene
ENSG00000119042	SATB2	1,032359832	0,318223033	0,001178061	0,004982958	FALSE	TRUE	SATB homeobox 2 [Source:HGNC Symbol;Acc:HGNC:21637]	protein_coding
ENSG00000119138	KLF9	1,957866075	0,221808252	1,08E-18	5,32E-17	FALSE	TRUE	Kruppel like factor 9 [Source:HGNC Symbol;Acc:HGNC:1123]	protein_coding
ENSG00000119314	PTBP3	-1,285691424	0,199383923	1,13E-10	1,94E-09	TRUE	FALSE	polypyrimidine tract binding protein 3 [Source:HGNC Symbol;Acc:HGNC:10253]	protein_coding
ENSG00000119321	FKBP15	1,760357478	0,323515395	5,29E-08	5,89E-07	FALSE	TRUE	FK506 binding protein 15 [Source:HGNC Symbol;Acc:HGNC:23397]	protein_coding
ENSG00000119326	CTNNAL1	1,022076742	0,166021889	7,45E-10	1,14E-08	FALSE	TRUE	catenin alpha like 1 [Source:HGNC Symbol;Acc:HGNC:2512]	protein_coding
ENSG00000119411	BSPRY	-4,995514173	1,190945228	2,73E-05	0,000176599	TRUE	FALSE	B-box and SPRY domain containing [Source:HGNC Symbol;Acc:HGNC:18232]	protein_coding
ENSG00000119431	HDHD3	-1,079289593	0,307991279	0,000457833	0,002166096	TRUE	FALSE	haloacid dehalogenase like hydrolase domain containing 3 [Source:HGNC Symbol;Acc:HGNC:28171]	protein_coding
ENSG00000119457	SLC46A2	8,296621924	1,291159952	1,31E-10	2,23E-09	FALSE	TRUE	solute carrier family 46 member 2 [Source:HGNC Symbol;Acc:HGNC:16055]	protein_coding
ENSG00000119508	NR4A3	-4,519292851	0,495090446	6,96E-20	4,01E-18	TRUE	FALSE	nuclear receptor subfamily 4 group A member 3 [Source:HGNC Symbol;Acc:HGNC:7982]	protein_coding
ENSG00000119514	GALNT12	-4,233711766	0,491708495	7,29E-18	3,33E-16	TRUE	FALSE	polypeptide N-acetylgalactosaminyltransferase 12 [Source:HGNC Symbol;Acc:HGNC:19877]	protein_coding
ENSG00000119523	ALG2	-1,50276341	0,157844232	1,72E-21	1,14E-19	TRUE	FALSE	"ALG2, alpha-1,3/1,6-mannosyltransferase [Source:HGNC Symbol;Acc:HGNC:23159]"	protein_coding
ENSG00000119650	IFT43	-1,158337738	0,311084604	0,000196444	0,001035416	TRUE	FALSE	intraflagellar transport 43 [Source:HGNC Symbol;Acc:HGNC:29669]	protein_coding
ENSG00000119661	DNAL1	1,726325867	0,574202434	0,002642949	0,010088396	FALSE	TRUE	dynein axonemal light chain 1 [Source:HGNC Symbol;Acc:HGNC:23247]	protein_coding
ENSG00000119669	IRF2BPL	2,089680833	0,318559654	5,39E-11	9,86E-10	FALSE	TRUE	interferon regulatory factor 2 binding protein like [Source:HGNC Symbol;Acc:HGNC:14282]	protein_coding
ENSG00000119681	LTBP2	6,519205608	0,823458784	2,44E-15	8,33E-14	FALSE	TRUE	latent transforming growth factor beta binding protein 2 [Source:HGNC Symbol;Acc:HGNC:6715]	protein_coding
ENSG00000119686	FLVCR2	1,778229468	0,183779548	3,82E-22	2,73E-20	FALSE	TRUE	feline leukemia virus subgroup C cellular receptor family member 2 [Source:HGNC Symbol;Acc:HGNC:20105]	protein_coding
ENSG00000119699	TGFB3	1,061707858	0,393735337	0,007007212	0,023322614	FALSE	TRUE	transforming growth factor beta 3 [Source:HGNC Symbol;Acc:HGNC:11769]	protein_coding
ENSG00000119703	ZC2HC1C	-2,411079864	0,587606866	4,07E-05	0,000252407	TRUE	FALSE	zinc finger C2HC-type containing 1C [Source:HGNC Symbol;Acc:HGNC:20354]	protein_coding
ENSG00000119714	GPR68	4,216919921	0,415648562	3,47E-24	3,13E-22	FALSE	TRUE	G protein-coupled receptor 68 [Source:HGNC Symbol;Acc:HGNC:4519]	protein_coding
ENSG00000119782	FKBP1B	-2,403065923	0,413235609	6,05E-09	7,93E-08	TRUE	FALSE	FK506 binding protein 1B [Source:HGNC Symbol;Acc:HGNC:3712]	protein_coding
ENSG00000119801	YPEL5	-3,000159812	0,385345605	6,94E-15	2,25E-13	TRUE	FALSE	yippee like 5 [Source:HGNC Symbol;Acc:HGNC:18329]	protein_coding
ENSG00000119862	LGALSL	-2,054269193	0,490261632	2,79E-05	0,000179596	TRUE	FALSE	galectin like [Source:HGNC Symbol;Acc:HGNC:25012]	protein_coding
ENSG00000119865	CNRIP1	2,091538505	0,618777881	0,000724563	0,003242957	FALSE	TRUE	cannabinoid receptor interacting protein 1 [Source:HGNC Symbol;Acc:HGNC:24546]	protein_coding
ENSG00000119866	BCL11A	-1,89902612	0,552549235	0,000588532	0,002695175	TRUE	FALSE	B-cell CLL/lymphoma 11A [Source:HGNC Symbol;Acc:HGNC:13221]	protein_coding
ENSG00000119900	OGFRL1	-1,796231298	0,451859148	7,03E-05	0,00041174	TRUE	FALSE	opioid growth factor receptor like 1 [Source:HGNC Symbol;Acc:HGNC:21378]	protein_coding
ENSG00000119917	IFIT3	-7,18641241	0,68246962	6,28E-26	6,65E-24	TRUE	FALSE	interferon induced protein with tetratricopeptide repeats 3 [Source:HGNC Symbol;Acc:HGNC:5411]	protein_coding
ENSG00000119922	IFIT2	-7,790040126	0,596233279	5,19E-39	1,95E-36	TRUE	FALSE	interferon induced protein with tetratricopeptide repeats 2 [Source:HGNC Symbol;Acc:HGNC:5409]	protein_coding
ENSG00000119927	GPAM	1,021635227	0,287625329	0,000382365	0,001848514	FALSE	TRUE	"glycerol-3-phosphate acyltransferase, mitochondrial [Source:HGNC Symbol;Acc:HGNC:24865]"	protein_coding
ENSG00000120129	DUSP1	-2,440137025	0,312373414	5,65E-15	1,85E-13	TRUE	FALSE	dual specificity phosphatase 1 [Source:HGNC Symbol;Acc:HGNC:3064]	protein_coding
ENSG00000120162	MOB3B	2,007330714	0,254227415	2,88E-15	9,78E-14	FALSE	TRUE	MOB kinase activator 3B [Source:HGNC Symbol;Acc:HGNC:23825]	protein_coding
ENSG00000120211	INSL4	-16,74769875	5,728749617	0,003461786	0,012748062	TRUE	FALSE	insulin like 4 [Source:HGNC Symbol;Acc:HGNC:6087]	protein_coding
ENSG00000120217	CD274	-2,839706708	0,235909474	2,26E-33	4,97E-31	TRUE	FALSE	CD274 molecule [Source:HGNC Symbol;Acc:HGNC:17635]	protein_coding
ENSG00000120256	LRP11	-1,178831659	0,35084232	0,000779413	0,003461008	TRUE	FALSE	LDL receptor related protein 11 [Source:HGNC Symbol;Acc:HGNC:16936]	protein_coding
ENSG00000120262	CCDC170	2,554217312	0,591368053	1,57E-05	0,000106485	FALSE	TRUE	coiled-coil domain containing 170 [Source:HGNC Symbol;Acc:HGNC:21177]	protein_coding
ENSG00000120278	PLEKHG1	-1,886198879	0,680928382	0,00560494	0,019345163	TRUE	FALSE	pleckstrin homology and RhoGEF domain containing G1 [Source:HGNC Symbol;Acc:HGNC:20884]	protein_coding
ENSG00000120280	CXorf21	1,047984817	0,259336668	5,32E-05	0,000321621	FALSE	TRUE	chromosome X open reading frame 21 [Source:HGNC Symbol;Acc:HGNC:25667]	protein_coding
ENSG00000120318	ARAP3	3,655148005	0,588326174	5,21E-10	8,11E-09	FALSE	TRUE	"ArfGAP with RhoGAP domain, ankyrin repeat and PH domain 3 [Source:HGNC Symbol;Acc:HGNC:24097]"	protein_coding
ENSG00000120337	TNFSF18	-7,075561781	2,902208589	0,014769094	0,043866912	TRUE	FALSE	TNF superfamily member 18 [Source:HGNC Symbol;Acc:HGNC:11932]	protein_coding
ENSG00000120437	ACAT2	-1,391179483	0,293383378	2,12E-06	1,73E-05	TRUE	FALSE	acetyl-CoA acetyltransferase 2 [Source:HGNC Symbol;Acc:HGNC:94]	protein_coding
ENSG00000120539	MASTL	-2,43050517	0,214127332	7,35E-30	1,11E-27	TRUE	FALSE	microtubule associated serine/threonine kinase like [Source:HGNC Symbol;Acc:HGNC:19042]	protein_coding
ENSG00000120549	KIAA1217	-2,413119264	0,79717109	0,002469095	0,009518262	TRUE	FALSE	KIAA1217 [Source:HGNC Symbol;Acc:HGNC:25428]	protein_coding
ENSG00000120594	PLXDC2	2,690090809	0,395467494	1,03E-11	2,11E-10	FALSE	TRUE	plexin domain containing 2 [Source:HGNC Symbol;Acc:HGNC:21013]	protein_coding
ENSG00000120708	TGFBI	3,110437179	0,461378957	1,57E-11	3,11E-10	FALSE	TRUE	transforming growth factor beta induced [Source:HGNC Symbol;Acc:HGNC:11771]	protein_coding
ENSG00000120738	EGR1	2,679028872	0,551497131	1,19E-06	1,02E-05	FALSE	TRUE	early growth response 1 [Source:HGNC Symbol;Acc:HGNC:3238]	protein_coding
ENSG00000120784	ZFP30	-1,808336085	0,628773527	0,004027834	0,014527899	TRUE	FALSE	ZFP30 zinc finger protein [Source:HGNC Symbol;Acc:HGNC:29555]	protein_coding
ENSG00000120833	SOCS2	-2,170536326	0,552487584	8,54E-05	0,00049142	TRUE	FALSE	suppressor of cytokine signaling 2 [Source:HGNC Symbol;Acc:HGNC:19382]	protein_coding
ENSG00000120875	DUSP4	-1,465835258	0,502516457	0,003534276	0,012972692	TRUE	FALSE	dual specificity phosphatase 4 [Source:HGNC Symbol;Acc:HGNC:3070]	protein_coding
ENSG00000120889	TNFRSF10B	1,100245842	0,145278887	3,64E-14	1,07E-12	FALSE	TRUE	TNF receptor superfamily member 10b [Source:HGNC Symbol;Acc:HGNC:11905]	protein_coding
ENSG00000120899	PTK2B	-2,161180093	0,301804125	8,02E-13	1,91E-11	TRUE	FALSE	protein tyrosine kinase 2 beta [Source:HGNC Symbol;Acc:HGNC:9612]	protein_coding
ENSG00000120910	PPP3CC	-1,126193498	0,225851316	6,15E-07	5,60E-06	TRUE	FALSE	protein phosphatase 3 catalytic subunit gamma [Source:HGNC Symbol;Acc:HGNC:9316]	protein_coding
ENSG00000120913	PDLIM2	2,148043836	0,440201464	1,06E-06	9,25E-06	FALSE	TRUE	PDZ and LIM domain 2 [Source:HGNC Symbol;Acc:HGNC:13992]	protein_coding
ENSG00000121005	CRISPLD1	-4,429356727	1,612669601	0,006021671	0,020520594	TRUE	FALSE	cysteine rich secretory protein LCCL domain containing 1 [Source:HGNC Symbol;Acc:HGNC:18206]	protein_coding
ENSG00000121039	RDH10	1,249871347	0,429852851	0,003641294	0,013297565	FALSE	TRUE	retinol dehydrogenase 10 [Source:HGNC Symbol;Acc:HGNC:19975]	protein_coding
ENSG00000121053	EPX	2,707389267	0,949216356	0,004341283	0,015533222	FALSE	TRUE	eosinophil peroxidase [Source:HGNC Symbol;Acc:HGNC:3423]	protein_coding
ENSG00000121060	TRIM25	-1,889910977	0,275179142	6,51E-12	1,38E-10	TRUE	FALSE	tripartite motif containing 25 [Source:HGNC Symbol;Acc:HGNC:12932]	protein_coding
ENSG00000121064	SCPEP1	-1,141219803	0,314524957	0,000285192	0,001432486	TRUE	FALSE	serine carboxypeptidase 1 [Source:HGNC Symbol;Acc:HGNC:29507]	protein_coding
ENSG00000121152	NCAPH	1,875679379	0,539134029	0,000503177	0,002349678	FALSE	TRUE	non-SMC condensin I complex subunit H [Source:HGNC Symbol;Acc:HGNC:1112]	protein_coding
ENSG00000121210	TMEM131L	-1,769271922	0,385712556	4,50E-06	3,43E-05	TRUE	FALSE	transmembrane 131 like [Source:HGNC Symbol;Acc:HGNC:29146]	protein_coding
ENSG00000121236	TRIM6	-3,601577704	0,480758943	6,81E-14	1,93E-12	TRUE	FALSE	tripartite motif containing 6 [Source:HGNC Symbol;Acc:HGNC:16277]	protein_coding
ENSG00000121274	PAPD5	-1,119807427	0,301543185	0,000204341	0,001071083	TRUE	FALSE	"poly(A) RNA polymerase D5, non-canonical [Source:HGNC Symbol;Acc:HGNC:30758]"	protein_coding
ENSG00000121281	ADCY7	1,093692108	0,276790126	7,77E-05	0,00045103	FALSE	TRUE	adenylate cyclase 7 [Source:HGNC Symbol;Acc:HGNC:238]	protein_coding
ENSG00000121297	TSHZ3	2,674784149	0,239320001	5,31E-29	7,36E-27	FALSE	TRUE	teashirt zinc finger homeobox 3 [Source:HGNC Symbol;Acc:HGNC:30700]	protein_coding
ENSG00000121310	ECHDC2	-1,10042497	0,237874345	3,73E-06	2,90E-05	TRUE	FALSE	enoyl-CoA hydratase domain containing 2 [Source:HGNC Symbol;Acc:HGNC:23408]	protein_coding
ENSG00000121380	BCL2L14	-6,393291284	1,008665338	2,32E-10	3,81E-09	TRUE	FALSE	BCL2 like 14 [Source:HGNC Symbol;Acc:HGNC:16657]	protein_coding
ENSG00000121481	RNF2	-1,08696498	0,208710967	1,91E-07	1,92E-06	TRUE	FALSE	ring finger protein 2 [Source:HGNC Symbol;Acc:HGNC:10061]	protein_coding
ENSG00000121552	CSTA	-1,909091445	0,30173796	2,50E-10	4,08E-09	TRUE	FALSE	cystatin A [Source:HGNC Symbol;Acc:HGNC:2481]	protein_coding
ENSG00000121577	POPDC2	-2,05015699	0,433476068	2,25E-06	1,83E-05	TRUE	FALSE	popeye domain containing 2 [Source:HGNC Symbol;Acc:HGNC:17648]	protein_coding
ENSG00000121578	B4GALT4	-1,56633155	0,220810445	1,31E-12	3,03E-11	TRUE	FALSE	"beta-1,4-galactosyltransferase 4 [Source:HGNC Symbol;Acc:HGNC:927]"	protein_coding
ENSG00000121594	CD80	-3,713679658	0,434742142	1,32E-17	5,85E-16	TRUE	FALSE	CD80 molecule [Source:HGNC Symbol;Acc:HGNC:1700]	protein_coding
ENSG00000121807	CCR2	4,216950359	0,612885812	5,97E-12	1,27E-10	FALSE	TRUE	C-C motif chemokine receptor 2 [Source:HGNC Symbol;Acc:HGNC:1603]	protein_coding
ENSG00000121858	TNFSF10	-4,753830313	0,401000821	2,03E-32	4,18E-30	TRUE	FALSE	TNF superfamily member 10 [Source:HGNC Symbol;Acc:HGNC:11925]	protein_coding
ENSG00000121900	TMEM54	-2,706778249	0,942047335	0,004062169	0,014638379	TRUE	FALSE	transmembrane protein 54 [Source:HGNC Symbol;Acc:HGNC:24143]	protein_coding
ENSG00000121903	ZSCAN20	-1,417432638	0,288502236	8,97E-07	7,92E-06	TRUE	FALSE	zinc finger and SCAN domain containing 20 [Source:HGNC Symbol;Acc:HGNC:13093]	protein_coding
ENSG00000122025	FLT3	-2,759287827	0,74972911	0,000232887	0,001204205	TRUE	FALSE	fms related tyrosine kinase 3 [Source:HGNC Symbol;Acc:HGNC:3765]	protein_coding
ENSG00000122223	CD244	1,326937446	0,444626442	0,00284147	0,010745823	FALSE	TRUE	CD244 molecule [Source:HGNC Symbol;Acc:HGNC:18171]	protein_coding
ENSG00000122254	HS3ST2	-3,232715357	1,000634757	0,001235027	0,005192415	TRUE	FALSE	heparan sulfate-glucosamine 3-sulfotransferase 2 [Source:HGNC Symbol;Acc:HGNC:5195]	protein_coding
ENSG00000122417	ODF2L	-1,811257644	0,263852771	6,67E-12	1,41E-10	TRUE	FALSE	outer dense fiber of sperm tails 2 like [Source:HGNC Symbol;Acc:HGNC:29225]	protein_coding
ENSG00000122547	EEPD1	4,436066345	0,496498116	4,08E-19	2,15E-17	FALSE	TRUE	endonuclease/exonuclease/phosphatase family domain containing 1 [Source:HGNC Symbol;Acc:HGNC:22223]	protein_coding
ENSG00000122591	FAM126A	-1,049187408	0,311492718	0,000756452	0,003368511	TRUE	FALSE	family with sequence similarity 126 member A [Source:HGNC Symbol;Acc:HGNC:24587]	protein_coding
ENSG00000122642	FKBP9	-1,301302002	0,32099333	5,04E-05	0,000305622	TRUE	FALSE	FK506 binding protein 9 [Source:HGNC Symbol;Acc:HGNC:3725]	protein_coding
ENSG00000122643	NT5C3A	-4,814187713	0,302826335	6,59E-57	9,77E-54	TRUE	FALSE	"5'-nucleotidase, cytosolic IIIA [Source:HGNC Symbol;Acc:HGNC:17820]"	protein_coding
ENSG00000122691	TWIST1	-2,13471295	0,768385099	0,005466414	0,018927669	TRUE	FALSE	twist family bHLH transcription factor 1 [Source:HGNC Symbol;Acc:HGNC:12428]	protein_coding
ENSG00000122729	ACO1	2,678566755	0,192020519	3,17E-44	1,75E-41	FALSE	TRUE	aconitase 1 [Source:HGNC Symbol;Acc:HGNC:117]	protein_coding
ENSG00000122786	CALD1	5,209529548	0,857995106	1,27E-09	1,86E-08	FALSE	TRUE	caldesmon 1 [Source:HGNC Symbol;Acc:HGNC:1441]	protein_coding
ENSG00000122861	PLAU	4,751648596	0,583042617	3,65E-16	1,36E-14	FALSE	TRUE	"plasminogen activator, urokinase [Source:HGNC Symbol;Acc:HGNC:9052]"	protein_coding
ENSG00000122862	SRGN	-1,623730703	0,230364657	1,81E-12	4,13E-11	TRUE	FALSE	serglycin [Source:HGNC Symbol;Acc:HGNC:9361]	protein_coding
ENSG00000122863	CHST3	-4,561899865	0,701906424	8,07E-11	1,44E-09	TRUE	FALSE	carbohydrate sulfotransferase 3 [Source:HGNC Symbol;Acc:HGNC:1971]	protein_coding
ENSG00000122877	EGR2	1,073483524	0,423121425	0,011178849	0,034630621	FALSE	TRUE	early growth response 2 [Source:HGNC Symbol;Acc:HGNC:3239]	protein_coding
ENSG00000122986	HVCN1	1,956569133	0,206001089	2,14E-21	1,41E-19	FALSE	TRUE	hydrogen voltage gated channel 1 [Source:HGNC Symbol;Acc:HGNC:28240]	protein_coding
ENSG00000123091	RNF11	-1,086352415	0,235294182	3,89E-06	3,01E-05	TRUE	FALSE	ring finger protein 11 [Source:HGNC Symbol;Acc:HGNC:10056]	protein_coding
ENSG00000123094	RASSF8	1,831332116	0,568454656	0,001274781	0,005338721	FALSE	TRUE	Ras association domain family member 8 [Source:HGNC Symbol;Acc:HGNC:13232]	protein_coding
ENSG00000123095	BHLHE41	3,28661056	0,428576292	1,74E-14	5,30E-13	FALSE	TRUE	basic helix-loop-helix family member e41 [Source:HGNC Symbol;Acc:HGNC:16617]	protein_coding
ENSG00000123096	SSPN	-3,592646192	0,767791825	2,88E-06	2,29E-05	TRUE	FALSE	sarcospan [Source:HGNC Symbol;Acc:HGNC:11322]	protein_coding
ENSG00000123104	ITPR2	2,74548786	0,363456102	4,23E-14	1,23E-12	FALSE	TRUE	"inositol 1,4,5-trisphosphate receptor type 2 [Source:HGNC Symbol;Acc:HGNC:6181]"	protein_coding
ENSG00000123130	ACOT9	-1,54362545	0,110596392	2,84E-44	1,60E-41	TRUE	FALSE	acyl-CoA thioesterase 9 [Source:HGNC Symbol;Acc:HGNC:17152]	protein_coding
ENSG00000123131	PRDX4	-1,119454023	0,210826603	1,10E-07	1,16E-06	TRUE	FALSE	peroxiredoxin 4 [Source:HGNC Symbol;Acc:HGNC:17169]	protein_coding
ENSG00000123191	ATP7B	-1,137439709	0,473647382	0,016330316	0,047756152	TRUE	FALSE	ATPase copper transporting beta [Source:HGNC Symbol;Acc:HGNC:870]	protein_coding
ENSG00000123213	NLN	1,039333738	0,366620343	0,004583936	0,01627129	FALSE	TRUE	neurolysin [Source:HGNC Symbol;Acc:HGNC:16058]	protein_coding
ENSG00000123240	OPTN	-3,557188011	0,33069444	5,51E-27	6,53E-25	TRUE	FALSE	optineurin [Source:HGNC Symbol;Acc:HGNC:17142]	protein_coding
ENSG00000123329	ARHGAP9	1,301749706	0,350874648	0,000207248	0,001084884	FALSE	TRUE	Rho GTPase activating protein 9 [Source:HGNC Symbol;Acc:HGNC:14130]	protein_coding
ENSG00000123358	NR4A1	-1,576889934	0,374098097	2,50E-05	0,000162691	TRUE	FALSE	nuclear receptor subfamily 4 group A member 1 [Source:HGNC Symbol;Acc:HGNC:7980]	protein_coding
ENSG00000123374	CDK2	-1,588658229	0,311912712	3,52E-07	3,37E-06	TRUE	FALSE	cyclin dependent kinase 2 [Source:HGNC Symbol;Acc:HGNC:1771]	protein_coding
ENSG00000123384	LRP1	2,771520434	0,378438208	2,41E-13	6,22E-12	FALSE	TRUE	LDL receptor related protein 1 [Source:HGNC Symbol;Acc:HGNC:6692]	protein_coding
ENSG00000123411	IKZF4	-1,171665439	0,396342569	0,003114613	0,011617567	TRUE	FALSE	IKAROS family zinc finger 4 [Source:HGNC Symbol;Acc:HGNC:13179]	protein_coding
ENSG00000123453	SARDH	1,66424952	0,504910112	0,000980265	0,004241674	FALSE	TRUE	sarcosine dehydrogenase [Source:HGNC Symbol;Acc:HGNC:10536]	protein_coding
ENSG00000123473	STIL	-1,372313821	0,326645424	2,65E-05	0,000172164	TRUE	FALSE	"STIL, centriolar assembly protein [Source:HGNC Symbol;Acc:HGNC:10879]"	protein_coding
ENSG00000123595	RAB9A	-2,201920195	0,340733432	1,03E-10	1,79E-09	TRUE	FALSE	"RAB9A, member RAS oncogene family [Source:HGNC Symbol;Acc:HGNC:9792]"	protein_coding
ENSG00000123609	NMI	-2,029847442	0,152395472	1,78E-40	7,28E-38	TRUE	FALSE	N-myc and STAT interactor [Source:HGNC Symbol;Acc:HGNC:7854]	protein_coding
ENSG00000123610	TNFAIP6	-3,63812251	1,030597997	0,00041539	0,001989821	TRUE	FALSE	TNF alpha induced protein 6 [Source:HGNC Symbol;Acc:HGNC:11898]	protein_coding
ENSG00000123685	BATF3	-2,47140878	0,209581146	4,29E-32	8,33E-30	TRUE	FALSE	basic leucine zipper ATF-like transcription factor 3 [Source:HGNC Symbol;Acc:HGNC:28915]	protein_coding
ENSG00000123689	G0S2	-1,568801652	0,582174631	0,007044634	0,023434009	TRUE	FALSE	G0/G1 switch 2 [Source:HGNC Symbol;Acc:HGNC:30229]	protein_coding
ENSG00000123700	KCNJ2	1,151044011	0,441104585	0,00906857	0,029057665	FALSE	TRUE	potassium voltage-gated channel subfamily J member 2 [Source:HGNC Symbol;Acc:HGNC:6263]	protein_coding
ENSG00000123728	RAP2C	-1,173344884	0,157184878	8,35E-14	2,33E-12	TRUE	FALSE	"RAP2C, member of RAS oncogene family [Source:HGNC Symbol;Acc:HGNC:21165]"	protein_coding
ENSG00000123739	PLA2G12A	1,420134868	0,205823335	5,21E-12	1,12E-10	FALSE	TRUE	phospholipase A2 group XIIA [Source:HGNC Symbol;Acc:HGNC:18554]	protein_coding
ENSG00000123810	B9D2	1,885832529	0,245099195	1,42E-14	4,41E-13	FALSE	TRUE	B9 domain containing 2 [Source:HGNC Symbol;Acc:HGNC:28636]	protein_coding
ENSG00000123933	MXD4	1,295222668	0,268556977	1,41E-06	1,19E-05	FALSE	TRUE	MAX dimerization protein 4 [Source:HGNC Symbol;Acc:HGNC:13906]	protein_coding
ENSG00000124074	ENKD1	1,262917693	0,196125089	1,20E-10	2,05E-09	FALSE	TRUE	enkurin domain containing 1 [Source:HGNC Symbol;Acc:HGNC:25246]	protein_coding
ENSG00000124126	PREX1	1,149643815	0,164911058	3,14E-12	6,94E-11	FALSE	TRUE	"phosphatidylinositol-3,4,5-trisphosphate dependent Rac exchange factor 1 [Source:HGNC Symbol;Acc:HGNC:32594]"	protein_coding
ENSG00000124151	NCOA3	-1,927301443	0,183709969	9,50E-26	9,79E-24	TRUE	FALSE	nuclear receptor coactivator 3 [Source:HGNC Symbol;Acc:HGNC:7670]	protein_coding
ENSG00000124157	SEMG2	-6,911704556	1,095814373	2,84E-10	4,59E-09	TRUE	FALSE	semenogelin II [Source:HGNC Symbol;Acc:HGNC:10743]	protein_coding
ENSG00000124159	MATN4	-22,19845722	3,464316931	1,48E-10	2,49E-09	TRUE	FALSE	matrilin 4 [Source:HGNC Symbol;Acc:HGNC:6910]	protein_coding
ENSG00000124177	CHD6	-1,516313531	0,274071265	3,16E-08	3,66E-07	TRUE	FALSE	chromodomain helicase DNA binding protein 6 [Source:HGNC Symbol;Acc:HGNC:19057]	protein_coding
ENSG00000124201	ZNFX1	-2,702182706	0,154979765	4,42E-68	1,31E-64	TRUE	FALSE	zinc finger NFX1-type containing 1 [Source:HGNC Symbol;Acc:HGNC:29271]	protein_coding
ENSG00000124224	PPP4R1L	-1,168953097	0,214535472	5,07E-08	5,67E-07	TRUE	FALSE	protein phosphatase 4 regulatory subunit 1 like (pseudogene) [Source:HGNC Symbol;Acc:HGNC:15755]	transcribed_unprocessed_pseudogene
ENSG00000124225	PMEPA1	1,60001679	0,509014001	0,001670174	0,006772105	FALSE	TRUE	"prostate transmembrane protein, androgen induced 1 [Source:HGNC Symbol;Acc:HGNC:14107]"	protein_coding
ENSG00000124226	RNF114	-1,300139254	0,329283742	7,87E-05	0,000456074	TRUE	FALSE	ring finger protein 114 [Source:HGNC Symbol;Acc:HGNC:13094]	protein_coding
ENSG00000124233	SEMG1	-6,895988916	1,537396334	7,27E-06	5,32E-05	TRUE	FALSE	semenogelin I [Source:HGNC Symbol;Acc:HGNC:10742]	protein_coding
ENSG00000124256	ZBP1	-2,76649009	0,279240277	3,87E-23	3,03E-21	TRUE	FALSE	Z-DNA binding protein 1 [Source:HGNC Symbol;Acc:HGNC:16176]	protein_coding
ENSG00000124257	NEURL2	1,898548715	0,534011769	0,000377611	0,001828139	FALSE	TRUE	neuralized E3 ubiquitin protein ligase 2 [Source:HGNC Symbol;Acc:HGNC:16156]	protein_coding
ENSG00000124334	IL9R	1,659192954	0,330485642	5,15E-07	4,76E-06	FALSE	TRUE	interleukin 9 receptor [Source:HGNC Symbol;Acc:HGNC:6030]	protein_coding
ENSG00000124370	MCEE	1,827630448	0,22715551	8,57E-16	3,08E-14	FALSE	TRUE	methylmalonyl-CoA epimerase [Source:HGNC Symbol;Acc:HGNC:16732]	protein_coding
ENSG00000124479	NDP	2,089430919	0,646820287	0,001236555	0,005196858	FALSE	TRUE	"NDP, norrin cystine knot growth factor [Source:HGNC Symbol;Acc:HGNC:7678]"	protein_coding
ENSG00000124496	TRERF1	1,206230189	0,244266431	7,89E-07	7,02E-06	FALSE	TRUE	transcriptional regulating factor 1 [Source:HGNC Symbol;Acc:HGNC:18273]	protein_coding
ENSG00000124508	BTN2A2	-1,292954195	0,388405066	0,000871957	0,003827505	TRUE	FALSE	butyrophilin subfamily 2 member A2 [Source:HGNC Symbol;Acc:HGNC:1137]	protein_coding
ENSG00000124549	BTN2A3P	-1,246895337	0,269558094	3,73E-06	2,90E-05	TRUE	FALSE	"butyrophilin subfamily 2 member A3, pseudogene [Source:HGNC Symbol;Acc:HGNC:13229]"	transcribed_unprocessed_pseudogene
ENSG00000124574	ABCC10	-1,173156592	0,171341116	7,55E-12	1,58E-10	TRUE	FALSE	ATP binding cassette subfamily C member 10 [Source:HGNC Symbol;Acc:HGNC:52]	protein_coding
ENSG00000124635	HIST1H2BJ	-3,114751553	0,916996478	0,000682065	0,003071301	TRUE	FALSE	histone cluster 1 H2B family member j [Source:HGNC Symbol;Acc:HGNC:4761]	protein_coding
ENSG00000124721	DNAH8	-4,920176083	0,906877875	5,78E-08	6,39E-07	TRUE	FALSE	dynein axonemal heavy chain 8 [Source:HGNC Symbol;Acc:HGNC:2952]	protein_coding
ENSG00000124731	TREM1	4,151096251	0,793791364	1,70E-07	1,73E-06	FALSE	TRUE	triggering receptor expressed on myeloid cells 1 [Source:HGNC Symbol;Acc:HGNC:17760]	protein_coding
ENSG00000124787	RPP40	1,193581269	0,308467254	0,000109106	0,000613979	FALSE	TRUE	ribonuclease P/MRP subunit p40 [Source:HGNC Symbol;Acc:HGNC:20992]	protein_coding
ENSG00000124788	ATXN1	1,45924668	0,197313619	1,41E-13	3,76E-12	FALSE	TRUE	ataxin 1 [Source:HGNC Symbol;Acc:HGNC:10548]	protein_coding
ENSG00000124813	RUNX2	-1,342741702	0,547587295	0,01420231	0,042434575	TRUE	FALSE	runt related transcription factor 2 [Source:HGNC Symbol;Acc:HGNC:10472]	protein_coding
ENSG00000124882	EREG	2,529211766	0,709960822	0,000367387	0,0017828	FALSE	TRUE	epiregulin [Source:HGNC Symbol;Acc:HGNC:3443]	protein_coding
ENSG00000124920	MYRF	-2,372135188	0,71507771	0,000908884	0,003969752	TRUE	FALSE	myelin regulatory factor [Source:HGNC Symbol;Acc:HGNC:1181]	protein_coding
ENSG00000124942	AHNAK	-3,031904857	1,022614086	0,003028233	0,011348934	TRUE	FALSE	AHNAK nucleoprotein [Source:HGNC Symbol;Acc:HGNC:347]	protein_coding
ENSG00000125089	SH3TC1	2,39124369	0,25083394	1,53E-21	1,02E-19	FALSE	TRUE	SH3 domain and tetratricopeptide repeats 1 [Source:HGNC Symbol;Acc:HGNC:26009]	protein_coding
ENSG00000125144	MT1G	6,927019726	0,83243327	8,69E-17	3,57E-15	FALSE	TRUE	metallothionein 1G [Source:HGNC Symbol;Acc:HGNC:7399]	protein_coding
ENSG00000125246	CLYBL	-1,127940651	0,271165346	3,19E-05	0,00020312	TRUE	FALSE	citrate lyase beta like [Source:HGNC Symbol;Acc:HGNC:18355]	protein_coding
ENSG00000125257	ABCC4	-1,306050635	0,417642428	0,001764809	0,007102376	TRUE	FALSE	ATP binding cassette subfamily C member 4 [Source:HGNC Symbol;Acc:HGNC:55]	protein_coding
ENSG00000125319	C17orf53	-1,112262059	0,41657706	0,007585054	0,024987873	TRUE	FALSE	chromosome 17 open reading frame 53 [Source:HGNC Symbol;Acc:HGNC:28460]	protein_coding
ENSG00000125347	IRF1	-2,376701506	0,458751829	2,21E-07	2,20E-06	TRUE	FALSE	interferon regulatory factor 1 [Source:HGNC Symbol;Acc:HGNC:6116]	protein_coding
ENSG00000125384	PTGER2	1,861287367	0,286663893	8,42E-11	1,49E-09	FALSE	TRUE	prostaglandin E receptor 2 [Source:HGNC Symbol;Acc:HGNC:9594]	protein_coding
ENSG00000125388	GRK4	1,065574121	0,327798296	0,00115121	0,004885071	FALSE	TRUE	G protein-coupled receptor kinase 4 [Source:HGNC Symbol;Acc:HGNC:4543]	protein_coding
ENSG00000125430	HS3ST3B1	1,69387976	0,50821147	0,000859083	0,003775888	FALSE	TRUE	heparan sulfate-glucosamine 3-sulfotransferase 3B1 [Source:HGNC Symbol;Acc:HGNC:5198]	protein_coding
ENSG00000125457	MIF4GD	1,295134565	0,210206553	7,22E-10	1,11E-08	FALSE	TRUE	MIF4G domain containing [Source:HGNC Symbol;Acc:HGNC:24030]	protein_coding
ENSG00000125498	KIR2DL1	3,48878404	1,068249833	0,001091215	0,004660516	FALSE	TRUE	"killer cell immunoglobulin like receptor, two Ig domains and long cytoplasmic tail 1 [Source:HGNC Symbol;Acc:HGNC:6329]"	protein_coding
ENSG00000125505	MBOAT7	1,815369792	0,163499305	1,21E-28	1,63E-26	FALSE	TRUE	membrane bound O-acyltransferase domain containing 7 [Source:HGNC Symbol;Acc:HGNC:15505]	protein_coding
ENSG00000125538	IL1B	3,640921356	0,909725551	6,28E-05	0,000372951	FALSE	TRUE	interleukin 1 beta [Source:HGNC Symbol;Acc:HGNC:5992]	protein_coding
ENSG00000125618	PAX8	-1,537982279	0,391467904	8,54E-05	0,000491359	TRUE	FALSE	paired box 8 [Source:HGNC Symbol;Acc:HGNC:8622]	protein_coding
ENSG00000125730	C3	3,905650716	0,577654408	1,37E-11	2,74E-10	FALSE	TRUE	complement C3 [Source:HGNC Symbol;Acc:HGNC:1318]	protein_coding
ENSG00000125731	SH2D3A	-2,451967495	0,450258141	5,16E-08	5,76E-07	TRUE	FALSE	SH2 domain containing 3A [Source:HGNC Symbol;Acc:HGNC:16885]	protein_coding
ENSG00000125733	TRIP10	-2,895925736	0,541368169	8,83E-08	9,45E-07	TRUE	FALSE	thyroid hormone receptor interactor 10 [Source:HGNC Symbol;Acc:HGNC:12304]	protein_coding
ENSG00000125735	TNFSF14	1,893909181	0,794420617	0,017124991	0,049655386	FALSE	TRUE	TNF superfamily member 14 [Source:HGNC Symbol;Acc:HGNC:11930]	protein_coding
ENSG00000125753	VASP	1,518267193	0,299539993	4,01E-07	3,80E-06	FALSE	TRUE	vasodilator stimulated phosphoprotein [Source:HGNC Symbol;Acc:HGNC:12652]	protein_coding
ENSG00000125755	SYMPK	-1,02824215	0,113665365	1,48E-19	8,24E-18	TRUE	FALSE	symplekin [Source:HGNC Symbol;Acc:HGNC:22935]	protein_coding
ENSG00000125775	SDCBP2	-3,063784115	0,473086865	9,41E-11	1,65E-09	TRUE	FALSE	syndecan binding protein 2 [Source:HGNC Symbol;Acc:HGNC:15756]	protein_coding
ENSG00000125780	TGM3	5,284759119	2,206050798	0,01659434	0,048385022	FALSE	TRUE	transglutaminase 3 [Source:HGNC Symbol;Acc:HGNC:11779]	protein_coding
ENSG00000125810	CD93	3,957158265	0,559403398	1,51E-12	3,47E-11	FALSE	TRUE	CD93 molecule [Source:HGNC Symbol;Acc:HGNC:15855]	protein_coding
ENSG00000125826	RBCK1	-1,807809801	0,148642158	4,94E-34	1,27E-31	TRUE	FALSE	RANBP2-type and C3HC4-type zinc finger containing 1 [Source:HGNC Symbol;Acc:HGNC:15864]	protein_coding
ENSG00000125869	LAMP5	-1,877654741	0,559100102	0,000784088	0,003479161	TRUE	FALSE	lysosomal associated membrane protein family member 5 [Source:HGNC Symbol;Acc:HGNC:16097]	protein_coding
ENSG00000125968	ID1	1,756103104	0,618080902	0,004494146	0,015995679	FALSE	TRUE	"inhibitor of DNA binding 1, HLH protein [Source:HGNC Symbol;Acc:HGNC:5360]"	protein_coding
ENSG00000126016	AMOT	-3,803674501	0,876321834	1,42E-05	9,76E-05	TRUE	FALSE	angiomotin [Source:HGNC Symbol;Acc:HGNC:17810]	protein_coding
ENSG00000126106	TMEM53	1,3637209	0,302649798	6,61E-06	4,88E-05	FALSE	TRUE	transmembrane protein 53 [Source:HGNC Symbol;Acc:HGNC:26186]	protein_coding
ENSG00000126217	MCF2L	1,449409855	0,582109151	0,012776899	0,03879543	FALSE	TRUE	MCF.2 cell line derived transforming sequence like [Source:HGNC Symbol;Acc:HGNC:14576]	protein_coding
ENSG00000126351	THRA	1,629010998	0,393736633	3,51E-05	0,000221568	FALSE	TRUE	"thyroid hormone receptor, alpha [Source:HGNC Symbol;Acc:HGNC:11796]"	protein_coding
ENSG00000126353	CCR7	-4,122681679	0,969038468	2,10E-05	0,00013877	TRUE	FALSE	C-C motif chemokine receptor 7 [Source:HGNC Symbol;Acc:HGNC:1608]	protein_coding
ENSG00000126460	PRRG2	-1,751236464	0,610323802	0,004113081	0,014801599	TRUE	FALSE	proline rich and Gla domain 2 [Source:HGNC Symbol;Acc:HGNC:9470]	protein_coding
ENSG00000126561	STAT5A	-3,02638714	0,264191037	2,21E-30	3,57E-28	TRUE	FALSE	signal transducer and activator of transcription 5A [Source:HGNC Symbol;Acc:HGNC:11366]	protein_coding
ENSG00000126705	AHDC1	1,148187103	0,198284279	7,01E-09	9,07E-08	FALSE	TRUE	AT-hook DNA binding motif containing 1 [Source:HGNC Symbol;Acc:HGNC:25230]	protein_coding
ENSG00000126709	IFI6	-5,608676485	0,726095617	1,12E-14	3,53E-13	TRUE	FALSE	interferon alpha inducible protein 6 [Source:HGNC Symbol;Acc:HGNC:4054]	protein_coding
ENSG00000126778	SIX1	-3,2988789	0,949308495	0,000510789	0,002381006	TRUE	FALSE	SIX homeobox 1 [Source:HGNC Symbol;Acc:HGNC:10887]	protein_coding
ENSG00000126803	HSPA2	-1,212653439	0,435098643	0,005318583	0,018507702	TRUE	FALSE	heat shock protein family A (Hsp70) member 2 [Source:HGNC Symbol;Acc:HGNC:5235]	protein_coding
ENSG00000126822	PLEKHG3	2,249264281	0,63797818	0,000422504	0,002017465	FALSE	TRUE	pleckstrin homology and RhoGEF domain containing G3 [Source:HGNC Symbol;Acc:HGNC:20364]	protein_coding
ENSG00000126838	PZP	-2,548993668	0,634390035	5,87E-05	0,000351094	TRUE	FALSE	"PZP, alpha-2-macroglobulin like [Source:HGNC Symbol;Acc:HGNC:9750]"	protein_coding
ENSG00000126860	EVI2A	3,05910469	0,467829379	6,20E-11	1,12E-09	FALSE	TRUE	ecotropic viral integration site 2A [Source:HGNC Symbol;Acc:HGNC:3499]	protein_coding
ENSG00000126861	OMG	3,29056885	0,881443177	0,000189092	0,001000222	FALSE	TRUE	oligodendrocyte myelin glycoprotein [Source:HGNC Symbol;Acc:HGNC:8135]	protein_coding
ENSG00000126882	FAM78A	1,330352242	0,256253568	2,09E-07	2,09E-06	FALSE	TRUE	family with sequence similarity 78 member A [Source:HGNC Symbol;Acc:HGNC:25465]	protein_coding
ENSG00000126947	ARMCX1	-2,723289924	0,282072075	4,70E-22	3,33E-20	TRUE	FALSE	"armadillo repeat containing, X-linked 1 [Source:HGNC Symbol;Acc:HGNC:18073]"	protein_coding
ENSG00000127074	RGS13	-3,906689803	1,396412354	0,005147394	0,017985914	TRUE	FALSE	regulator of G protein signaling 13 [Source:HGNC Symbol;Acc:HGNC:9995]	protein_coding
ENSG00000127084	FGD3	1,373349669	0,234593304	4,79E-09	6,40E-08	FALSE	TRUE	"FYVE, RhoGEF and PH domain containing 3 [Source:HGNC Symbol;Acc:HGNC:16027]"	protein_coding
ENSG00000127124	HIVEP3	1,269107858	0,404608435	0,001709004	0,006898869	FALSE	TRUE	human immunodeficiency virus type I enhancer binding protein 3 [Source:HGNC Symbol;Acc:HGNC:13561]	protein_coding
ENSG00000127191	TRAF2	-1,300247144	0,228135723	1,20E-08	1,49E-07	TRUE	FALSE	TNF receptor associated factor 2 [Source:HGNC Symbol;Acc:HGNC:12032]	protein_coding
ENSG00000127311	HELB	-1,732677192	0,524345546	0,000951606	0,004135023	TRUE	FALSE	DNA helicase B [Source:HGNC Symbol;Acc:HGNC:17196]	protein_coding
ENSG00000127328	RAB3IP	-1,477811972	0,293870783	4,94E-07	4,59E-06	TRUE	FALSE	RAB3A interacting protein [Source:HGNC Symbol;Acc:HGNC:16508]	protein_coding
ENSG00000127334	DYRK2	1,668199582	0,242838354	6,44E-12	1,37E-10	FALSE	TRUE	dual specificity tyrosine phosphorylation regulated kinase 2 [Source:HGNC Symbol;Acc:HGNC:3093]	protein_coding
ENSG00000127418	FGFRL1	1,418989393	0,42653804	0,000878622	0,003853909	FALSE	TRUE	fibroblast growth factor receptor like 1 [Source:HGNC Symbol;Acc:HGNC:3693]	protein_coding
ENSG00000127481	UBR4	-1,175380022	0,152023345	1,06E-14	3,35E-13	TRUE	FALSE	ubiquitin protein ligase E3 component n-recognin 4 [Source:HGNC Symbol;Acc:HGNC:30313]	protein_coding
ENSG00000127507	ADGRE2	1,730278808	0,411962844	2,67E-05	0,000172832	FALSE	TRUE	adhesion G protein-coupled receptor E2 [Source:HGNC Symbol;Acc:HGNC:3337]	protein_coding
ENSG00000127528	KLF2	2,508378252	0,440083415	1,20E-08	1,49E-07	FALSE	TRUE	Kruppel like factor 2 [Source:HGNC Symbol;Acc:HGNC:6347]	protein_coding
ENSG00000127561	SYNGR3	-2,819550641	0,685225851	3,88E-05	0,000241842	TRUE	FALSE	synaptogyrin 3 [Source:HGNC Symbol;Acc:HGNC:11501]	protein_coding
ENSG00000127589	TUBBP1	-1,148929111	0,360467836	0,00143594	0,005930882	TRUE	FALSE	tubulin beta pseudogene 1 [Source:HGNC Symbol;Acc:HGNC:12414]	transcribed_processed_pseudogene
ENSG00000127666	TICAM1	-1,172910121	0,181453662	1,02E-10	1,77E-09	TRUE	FALSE	toll like receptor adaptor molecule 1 [Source:HGNC Symbol;Acc:HGNC:18348]	protein_coding
ENSG00000127804	METTL16	1,030859459	0,370266527	0,005367629	0,018650998	FALSE	TRUE	methyltransferase like 16 [Source:HGNC Symbol;Acc:HGNC:28484]	protein_coding
ENSG00000127824	TUBA4A	1,435068178	0,43017527	0,000849907	0,003740411	FALSE	TRUE	tubulin alpha 4a [Source:HGNC Symbol;Acc:HGNC:12407]	protein_coding
ENSG00000127903	ZNF835	2,387079713	0,630943482	0,000154732	0,000840364	FALSE	TRUE	zinc finger protein 835 [Source:HGNC Symbol;Acc:HGNC:34332]	protein_coding
ENSG00000127946	HIP1	3,219859073	0,373013817	6,03E-18	2,78E-16	FALSE	TRUE	huntingtin interacting protein 1 [Source:HGNC Symbol;Acc:HGNC:4913]	protein_coding
ENSG00000127947	PTPN12	2,157207889	0,224470571	7,24E-22	5,06E-20	FALSE	TRUE	"protein tyrosine phosphatase, non-receptor type 12 [Source:HGNC Symbol;Acc:HGNC:9645]"	protein_coding
ENSG00000127951	FGL2	1,946086802	0,487614739	6,58E-05	0,000388844	FALSE	TRUE	fibrinogen like 2 [Source:HGNC Symbol;Acc:HGNC:3696]	protein_coding
ENSG00000128000	ZNF780B	1,033667741	0,289026064	0,000348382	0,001703679	FALSE	TRUE	zinc finger protein 780B [Source:HGNC Symbol;Acc:HGNC:33109]	protein_coding
ENSG00000128011	LRFN1	2,144936952	0,354258961	1,41E-09	2,05E-08	FALSE	TRUE	leucine rich repeat and fibronectin type III domain containing 1 [Source:HGNC Symbol;Acc:HGNC:29290]	protein_coding
ENSG00000128165	ADM2	-1,166339236	0,421093345	0,005609281	0,019357328	TRUE	FALSE	adrenomedullin 2 [Source:HGNC Symbol;Acc:HGNC:28898]	protein_coding
ENSG00000128262	POM121L9P	3,501545582	0,476390052	1,98E-13	5,17E-12	FALSE	TRUE	"POM121 transmembrane nucleoporin like 9, pseudogene [Source:HGNC Symbol;Acc:HGNC:30080]"	transcribed_unprocessed_pseudogene
ENSG00000128268	MGAT3	-3,772972279	0,952265288	7,43E-05	0,000432973	TRUE	FALSE	"mannosyl (beta-1,4-)-glycoprotein beta-1,4-N-acetylglucosaminyltransferase [Source:HGNC Symbol;Acc:HGNC:7046]"	protein_coding
ENSG00000128284	APOL3	-1,618038871	0,437463236	0,000216719	0,001128481	TRUE	FALSE	apolipoprotein L3 [Source:HGNC Symbol;Acc:HGNC:14868]	protein_coding
ENSG00000128294	TPST2	1,832803098	0,402476079	5,27E-06	3,96E-05	FALSE	TRUE	tyrosylprotein sulfotransferase 2 [Source:HGNC Symbol;Acc:HGNC:12021]	protein_coding
ENSG00000128322	IGLL1	5,464997517	0,873281365	3,90E-10	6,20E-09	FALSE	TRUE	immunoglobulin lambda like polypeptide 1 [Source:HGNC Symbol;Acc:HGNC:5870]	protein_coding
ENSG00000128335	APOL2	-2,285838667	0,312362646	2,52E-13	6,45E-12	TRUE	FALSE	apolipoprotein L2 [Source:HGNC Symbol;Acc:HGNC:619]	protein_coding
ENSG00000128340	RAC2	1,643206528	0,373877252	1,11E-05	7,75E-05	FALSE	TRUE	Rac family small GTPase 2 [Source:HGNC Symbol;Acc:HGNC:9802]	protein_coding
ENSG00000128342	LIF	-2,29848179	0,62569625	0,000239271	0,001230239	TRUE	FALSE	"LIF, interleukin 6 family cytokine [Source:HGNC Symbol;Acc:HGNC:6596]"	protein_coding
ENSG00000128383	APOBEC3A	-10,26790951	0,818832417	4,53E-36	1,31E-33	TRUE	FALSE	apolipoprotein B mRNA editing enzyme catalytic subunit 3A [Source:HGNC Symbol;Acc:HGNC:17343]	protein_coding
ENSG00000128394	APOBEC3F	-2,326679374	0,359682817	9,89E-11	1,72E-09	TRUE	FALSE	apolipoprotein B mRNA editing enzyme catalytic subunit 3F [Source:HGNC Symbol;Acc:HGNC:17356]	protein_coding
ENSG00000128512	DOCK4	1,83442147	0,308417863	2,72E-09	3,78E-08	FALSE	TRUE	dedicator of cytokinesis 4 [Source:HGNC Symbol;Acc:HGNC:19192]	protein_coding
ENSG00000128567	PODXL	-1,794631936	0,494490729	0,000284243	0,001429493	TRUE	FALSE	podocalyxin like [Source:HGNC Symbol;Acc:HGNC:9171]	protein_coding
ENSG00000128578	STRIP2	-1,64366844	0,403558915	4,64E-05	0,000284052	TRUE	FALSE	striatin interacting protein 2 [Source:HGNC Symbol;Acc:HGNC:22209]	protein_coding
ENSG00000128581	IFT22	1,100428885	0,295744859	0,000198536	0,001044814	FALSE	TRUE	intraflagellar transport 22 [Source:HGNC Symbol;Acc:HGNC:21895]	protein_coding
ENSG00000128594	LRRC4	3,804654503	0,676446287	1,86E-08	2,24E-07	FALSE	TRUE	leucine rich repeat containing 4 [Source:HGNC Symbol;Acc:HGNC:15586]	protein_coding
ENSG00000128641	MYO1B	3,070938617	0,75347461	4,59E-05	0,000280966	FALSE	TRUE	myosin IB [Source:HGNC Symbol;Acc:HGNC:7596]	protein_coding
ENSG00000128683	GAD1	1,197924837	0,487110892	0,013922972	0,041740745	FALSE	TRUE	glutamate decarboxylase 1 [Source:HGNC Symbol;Acc:HGNC:4092]	protein_coding
ENSG00000128708	HAT1	1,136275916	0,16916459	1,86E-11	3,63E-10	FALSE	TRUE	histone acetyltransferase 1 [Source:HGNC Symbol;Acc:HGNC:4821]	protein_coding
ENSG00000128791	TWSG1	-1,655364645	0,399327375	3,39E-05	0,000214763	TRUE	FALSE	twisted gastrulation BMP signaling modulator 1 [Source:HGNC Symbol;Acc:HGNC:12429]	protein_coding
ENSG00000128805	ARHGAP22	-4,209523401	0,33469061	2,81E-36	8,34E-34	TRUE	FALSE	Rho GTPase activating protein 22 [Source:HGNC Symbol;Acc:HGNC:30320]	protein_coding
ENSG00000128815	WDFY4	-1,187176451	0,269188572	1,03E-05	7,28E-05	TRUE	FALSE	WDFY family member 4 [Source:HGNC Symbol;Acc:HGNC:29323]	protein_coding
ENSG00000128872	TMOD2	-1,12756117	0,424031835	0,007833977	0,025670756	TRUE	FALSE	tropomodulin 2 [Source:HGNC Symbol;Acc:HGNC:11872]	protein_coding
ENSG00000128886	ELL3	-3,381906349	0,378801875	4,34E-19	2,28E-17	TRUE	FALSE	elongation factor for RNA polymerase II 3 [Source:HGNC Symbol;Acc:HGNC:23113]	protein_coding
ENSG00000128989	ARPP19	-1,393823317	0,181069748	1,39E-14	4,30E-13	TRUE	FALSE	cAMP regulated phosphoprotein 19 [Source:HGNC Symbol;Acc:HGNC:16967]	protein_coding
ENSG00000129028	THAP10	2,049457154	0,515589196	7,04E-05	0,000412021	FALSE	TRUE	THAP domain containing 10 [Source:HGNC Symbol;Acc:HGNC:23193]	protein_coding
ENSG00000129116	PALLD	-2,110334537	0,425630754	7,12E-07	6,38E-06	TRUE	FALSE	"palladin, cytoskeletal associated protein [Source:HGNC Symbol;Acc:HGNC:17068]"	protein_coding
ENSG00000129226	CD68	1,500038438	0,290324969	2,38E-07	2,36E-06	FALSE	TRUE	CD68 molecule [Source:HGNC Symbol;Acc:HGNC:1693]	protein_coding
ENSG00000129235	TXNDC17	1,197653225	0,156887097	2,28E-14	6,86E-13	FALSE	TRUE	thioredoxin domain containing 17 [Source:HGNC Symbol;Acc:HGNC:28218]	protein_coding
ENSG00000129292	PHF20L1	1,016164552	0,145195492	2,59E-12	5,77E-11	FALSE	TRUE	PHD finger protein 20 like 1 [Source:HGNC Symbol;Acc:HGNC:24280]	protein_coding
ENSG00000129450	SIGLEC9	3,309543727	0,403019832	2,18E-16	8,40E-15	FALSE	TRUE	sialic acid binding Ig like lectin 9 [Source:HGNC Symbol;Acc:HGNC:10878]	protein_coding
ENSG00000129465	RIPK3	-1,440477944	0,160745237	3,21E-19	1,72E-17	TRUE	FALSE	receptor interacting serine/threonine kinase 3 [Source:HGNC Symbol;Acc:HGNC:10021]	protein_coding
ENSG00000129467	ADCY4	-2,030720809	0,324274431	3,79E-10	6,04E-09	TRUE	FALSE	adenylate cyclase 4 [Source:HGNC Symbol;Acc:HGNC:235]	protein_coding
ENSG00000129472	RAB2B	-2,158603497	0,23884394	1,60E-19	8,84E-18	TRUE	FALSE	"RAB2B, member RAS oncogene family [Source:HGNC Symbol;Acc:HGNC:20246]"	protein_coding
ENSG00000129474	AJUBA	2,313708004	0,728041579	0,001483005	0,006097654	FALSE	TRUE	ajuba LIM protein [Source:HGNC Symbol;Acc:HGNC:20250]	protein_coding
ENSG00000129480	DTD2	1,241041648	0,255382831	1,18E-06	1,02E-05	FALSE	TRUE	D-tyrosyl-tRNA deacylase 2 (putative) [Source:HGNC Symbol;Acc:HGNC:20277]	protein_coding
ENSG00000129515	SNX6	-1,108528614	0,140674189	3,27E-15	1,10E-13	TRUE	FALSE	sorting nexin 6 [Source:HGNC Symbol;Acc:HGNC:14970]	protein_coding
ENSG00000129521	EGLN3	-1,931247027	0,710318064	0,006550965	0,022046664	TRUE	FALSE	egl-9 family hypoxia inducible factor 3 [Source:HGNC Symbol;Acc:HGNC:14661]	protein_coding
ENSG00000129595	EPB41L4A	-5,691041716	0,685969047	1,07E-16	4,37E-15	TRUE	FALSE	erythrocyte membrane protein band 4.1 like 4A [Source:HGNC Symbol;Acc:HGNC:13278]	protein_coding
ENSG00000129636	ITFG1	-1,161374967	0,135208952	8,74E-18	3,96E-16	TRUE	FALSE	integrin alpha FG-GAP repeat containing 1 [Source:HGNC Symbol;Acc:HGNC:30697]	protein_coding
ENSG00000129824	RPS4Y1	3,933864484	1,436134591	0,006158829	0,020882941	FALSE	TRUE	"ribosomal protein S4, Y-linked 1 [Source:HGNC Symbol;Acc:HGNC:10425]"	protein_coding
ENSG00000129951	PLPPR3	5,070945568	1,271843791	6,69E-05	0,000394392	FALSE	TRUE	phospholipid phosphatase related 3 [Source:HGNC Symbol;Acc:HGNC:23497]	protein_coding
ENSG00000130024	PHF10	1,092125406	0,13174132	1,13E-16	4,58E-15	FALSE	TRUE	PHD finger protein 10 [Source:HGNC Symbol;Acc:HGNC:18250]	protein_coding
ENSG00000130066	SAT1	-2,664256491	0,396080911	1,74E-11	3,41E-10	TRUE	FALSE	spermidine/spermine N1-acetyltransferase 1 [Source:HGNC Symbol;Acc:HGNC:10540]	protein_coding
ENSG00000130147	SH3BP4	2,198186576	0,480173033	4,70E-06	3,57E-05	FALSE	TRUE	SH3 domain binding protein 4 [Source:HGNC Symbol;Acc:HGNC:10826]	protein_coding
ENSG00000130158	DOCK6	-1,363748429	0,211241345	1,08E-10	1,86E-09	TRUE	FALSE	dedicator of cytokinesis 6 [Source:HGNC Symbol;Acc:HGNC:19189]	protein_coding
ENSG00000130164	LDLR	-1,800769006	0,327335944	3,77E-08	4,32E-07	TRUE	FALSE	low density lipoprotein receptor [Source:HGNC Symbol;Acc:HGNC:6547]	protein_coding
ENSG00000130202	NECTIN2	-1,336028587	0,195380874	8,03E-12	1,68E-10	TRUE	FALSE	nectin cell adhesion molecule 2 [Source:HGNC Symbol;Acc:HGNC:9707]	protein_coding
ENSG00000130204	TOMM40	1,17548863	0,174730877	1,73E-11	3,40E-10	FALSE	TRUE	translocase of outer mitochondrial membrane 40 [Source:HGNC Symbol;Acc:HGNC:18001]	protein_coding
ENSG00000130300	PLVAP	-2,510222531	0,831024141	0,002522433	0,009693928	TRUE	FALSE	plasmalemma vesicle associated protein [Source:HGNC Symbol;Acc:HGNC:13635]	protein_coding
ENSG00000130303	BST2	-2,773497966	0,145481632	5,00E-81	3,95E-77	TRUE	FALSE	bone marrow stromal cell antigen 2 [Source:HGNC Symbol;Acc:HGNC:1119]	protein_coding
ENSG00000130304	SLC27A1	2,007858999	0,279186416	6,39E-13	1,54E-11	FALSE	TRUE	solute carrier family 27 member 1 [Source:HGNC Symbol;Acc:HGNC:10995]	protein_coding
ENSG00000130309	COLGALT1	1,881620036	0,209864982	3,08E-19	1,66E-17	FALSE	TRUE	collagen beta(1-O)galactosyltransferase 1 [Source:HGNC Symbol;Acc:HGNC:26182]	protein_coding
ENSG00000130368	MAS1	3,642890674	1,238628393	0,003270824	0,012123937	FALSE	TRUE	"MAS1 proto-oncogene, G protein-coupled receptor [Source:HGNC Symbol;Acc:HGNC:6899]"	protein_coding
ENSG00000130433	CACNG6	5,456589619	1,555724575	0,000452463	0,002144542	FALSE	TRUE	calcium voltage-gated channel auxiliary subunit gamma 6 [Source:HGNC Symbol;Acc:HGNC:13625]	protein_coding
ENSG00000130477	UNC13A	-2,842724861	0,905154749	0,001686048	0,006824794	TRUE	FALSE	unc-13 homolog A [Source:HGNC Symbol;Acc:HGNC:23150]	protein_coding
ENSG00000130479	MAP1S	1,46187041	0,502541843	0,003626418	0,013253449	FALSE	TRUE	microtubule associated protein 1S [Source:HGNC Symbol;Acc:HGNC:15715]	protein_coding
ENSG00000130487	KLHDC7B	-3,12106306	0,494107561	2,67E-10	4,35E-09	TRUE	FALSE	kelch domain containing 7B [Source:HGNC Symbol;Acc:HGNC:25145]	protein_coding
ENSG00000130489	SCO2	-1,512911334	0,284225394	1,02E-07	1,08E-06	TRUE	FALSE	"SCO2, cytochrome c oxidase assembly protein [Source:HGNC Symbol;Acc:HGNC:10604]"	protein_coding
ENSG00000130508	PXDN	6,502061158	2,192059831	0,003015163	0,0113071	FALSE	TRUE	peroxidasin [Source:HGNC Symbol;Acc:HGNC:14966]	protein_coding
ENSG00000130517	PGPEP1	2,016482365	0,528839447	0,000137272	0,000755369	FALSE	TRUE	pyroglutamyl-peptidase I [Source:HGNC Symbol;Acc:HGNC:13568]	protein_coding
ENSG00000130529	TRPM4	-2,049206971	0,310163224	3,93E-11	7,32E-10	TRUE	FALSE	transient receptor potential cation channel subfamily M member 4 [Source:HGNC Symbol;Acc:HGNC:17993]	protein_coding
ENSG00000130560	UBAC1	1,18481376	0,112169419	4,44E-26	4,80E-24	FALSE	TRUE	UBA domain containing 1 [Source:HGNC Symbol;Acc:HGNC:30221]	protein_coding
ENSG00000130589	HELZ2	-4,405601057	0,334328201	1,18E-39	4,52E-37	TRUE	FALSE	helicase with zinc finger 2 [Source:HGNC Symbol;Acc:HGNC:30021]	protein_coding
ENSG00000130592	LSP1	-1,499310395	0,19584302	1,92E-14	5,84E-13	TRUE	FALSE	lymphocyte-specific protein 1 [Source:HGNC Symbol;Acc:HGNC:6707]	protein_coding
ENSG00000130649	CYP2E1	-6,919577999	2,146824133	0,001267805	0,005314202	TRUE	FALSE	cytochrome P450 family 2 subfamily E member 1 [Source:HGNC Symbol;Acc:HGNC:2631]	protein_coding
ENSG00000130751	NPAS1	3,063967286	0,899044301	0,000654344	0,00295771	FALSE	TRUE	neuronal PAS domain protein 1 [Source:HGNC Symbol;Acc:HGNC:7894]	protein_coding
ENSG00000130755	GMFG	1,571478998	0,303029643	2,15E-07	2,15E-06	FALSE	TRUE	glia maturation factor gamma [Source:HGNC Symbol;Acc:HGNC:4374]	protein_coding
ENSG00000130787	HIP1R	1,051261314	0,28696929	0,000248964	0,001273999	FALSE	TRUE	huntingtin interacting protein 1 related [Source:HGNC Symbol;Acc:HGNC:18415]	protein_coding
ENSG00000130813	C19orf66	-2,377978016	0,17437904	2,42E-42	1,19E-39	TRUE	FALSE	chromosome 19 open reading frame 66 [Source:HGNC Symbol;Acc:HGNC:25649]	protein_coding
ENSG00000130816	DNMT1	1,653210711	0,329017083	5,04E-07	4,67E-06	FALSE	TRUE	DNA methyltransferase 1 [Source:HGNC Symbol;Acc:HGNC:2976]	protein_coding
ENSG00000130821	SLC6A8	1,049261709	0,355832312	0,003190585	0,011870441	FALSE	TRUE	solute carrier family 6 member 8 [Source:HGNC Symbol;Acc:HGNC:11055]	protein_coding
ENSG00000130827	PLXNA3	-1,363098526	0,259597104	1,51E-07	1,56E-06	TRUE	FALSE	plexin A3 [Source:HGNC Symbol;Acc:HGNC:9101]	protein_coding
ENSG00000130844	ZNF331	2,549834684	0,439433378	6,53E-09	8,49E-08	FALSE	TRUE	zinc finger protein 331 [Source:HGNC Symbol;Acc:HGNC:15489]	protein_coding
ENSG00000130881	LRP3	1,362401969	0,29827002	4,93E-06	3,73E-05	FALSE	TRUE	LDL receptor related protein 3 [Source:HGNC Symbol;Acc:HGNC:6695]	protein_coding
ENSG00000130939	UBE4B	1,135364612	0,165518899	6,91E-12	1,46E-10	FALSE	TRUE	ubiquitination factor E4B [Source:HGNC Symbol;Acc:HGNC:12500]	protein_coding
ENSG00000130940	CASZ1	-3,588596671	0,619969834	7,11E-09	9,18E-08	TRUE	FALSE	castor zinc finger 1 [Source:HGNC Symbol;Acc:HGNC:26002]	protein_coding
ENSG00000130958	SLC35D2	-1,013735009	0,245840556	3,73E-05	0,000234244	TRUE	FALSE	solute carrier family 35 member D2 [Source:HGNC Symbol;Acc:HGNC:20799]	protein_coding
ENSG00000131015	ULBP2	-3,718753271	1,457025361	0,010701698	0,033396847	TRUE	FALSE	UL16 binding protein 2 [Source:HGNC Symbol;Acc:HGNC:14894]	protein_coding
ENSG00000131037	EPS8L1	-1,071820477	0,196654784	5,03E-08	5,63E-07	TRUE	FALSE	EPS8 like 1 [Source:HGNC Symbol;Acc:HGNC:21295]	protein_coding
ENSG00000131042	LILRB2	2,34366481	0,313021643	7,03E-14	1,99E-12	FALSE	TRUE	leukocyte immunoglobulin like receptor B2 [Source:HGNC Symbol;Acc:HGNC:6606]	protein_coding
ENSG00000131089	ARHGEF9	1,217249098	0,261655101	3,29E-06	2,58E-05	FALSE	TRUE	Cdc42 guanine nucleotide exchange factor 9 [Source:HGNC Symbol;Acc:HGNC:14561]	protein_coding
ENSG00000131095	GFAP	5,596492385	1,21479775	4,09E-06	3,15E-05	FALSE	TRUE	glial fibrillary acidic protein [Source:HGNC Symbol;Acc:HGNC:4235]	protein_coding
ENSG00000131203	IDO1	-4,370430643	1,420406876	0,00209175	0,008244589	TRUE	FALSE	"indoleamine 2,3-dioxygenase 1 [Source:HGNC Symbol;Acc:HGNC:6059]"	protein_coding
ENSG00000131355	ADGRE3	5,502773555	0,91614584	1,90E-09	2,70E-08	FALSE	TRUE	adhesion G protein-coupled receptor E3 [Source:HGNC Symbol;Acc:HGNC:23647]	protein_coding
ENSG00000131370	SH3BP5	2,545509304	0,426051688	2,31E-09	3,25E-08	FALSE	TRUE	SH3 domain binding protein 5 [Source:HGNC Symbol;Acc:HGNC:10827]	protein_coding
ENSG00000131378	RFTN1	-1,614066289	0,224048091	5,84E-13	1,41E-11	TRUE	FALSE	"raftlin, lipid raft linker 1 [Source:HGNC Symbol;Acc:HGNC:30278]"	protein_coding
ENSG00000131401	NAPSB	-5,034477029	0,629199681	1,23E-15	4,35E-14	TRUE	FALSE	"napsin B aspartic peptidase, pseudogene [Source:HGNC Symbol;Acc:HGNC:13396]"	transcribed_unprocessed_pseudogene
ENSG00000131437	KIF3A	-2,2087073	0,33544388	4,57E-11	8,43E-10	TRUE	FALSE	kinesin family member 3A [Source:HGNC Symbol;Acc:HGNC:6319]	protein_coding
ENSG00000131470	PSMC3IP	-1,393988694	0,255027744	4,60E-08	5,19E-07	TRUE	FALSE	PSMC3 interacting protein [Source:HGNC Symbol;Acc:HGNC:17928]	protein_coding
ENSG00000131477	RAMP2	-6,84417805	2,196123683	0,001830234	0,00733951	TRUE	FALSE	receptor activity modifying protein 2 [Source:HGNC Symbol;Acc:HGNC:9844]	protein_coding
ENSG00000131634	TMEM204	2,01721882	0,458489007	1,08E-05	7,61E-05	FALSE	TRUE	transmembrane protein 204 [Source:HGNC Symbol;Acc:HGNC:14158]	protein_coding
ENSG00000131686	CA6	4,649420066	1,777033481	0,00888639	0,028547228	FALSE	TRUE	carbonic anhydrase 6 [Source:HGNC Symbol;Acc:HGNC:1380]	protein_coding
ENSG00000131725	WDR44	-1,140329665	0,149022935	1,98E-14	6,00E-13	TRUE	FALSE	WD repeat domain 44 [Source:HGNC Symbol;Acc:HGNC:30512]	protein_coding
ENSG00000131759	RARA	2,085202007	0,364293776	1,04E-08	1,31E-07	FALSE	TRUE	retinoic acid receptor alpha [Source:HGNC Symbol;Acc:HGNC:9864]	protein_coding
ENSG00000131779	PEX11B	-1,567005056	0,379015542	3,56E-05	0,000224149	TRUE	FALSE	peroxisomal biogenesis factor 11 beta [Source:HGNC Symbol;Acc:HGNC:8853]	protein_coding
ENSG00000131788	PIAS3	-1,150311727	0,247831353	3,46E-06	2,71E-05	TRUE	FALSE	protein inhibitor of activated STAT 3 [Source:HGNC Symbol;Acc:HGNC:16861]	protein_coding
ENSG00000131791	PRKAB2	-1,448580329	0,258075275	1,99E-08	2,38E-07	TRUE	FALSE	protein kinase AMP-activated non-catalytic subunit beta 2 [Source:HGNC Symbol;Acc:HGNC:9379]	protein_coding
ENSG00000131797	CLUHP3	-1,376740581	0,432799402	0,00146761	0,006047991	TRUE	FALSE	clustered mitochondria homolog pseudogene 3 [Source:HGNC Symbol;Acc:HGNC:28447]	transcribed_unprocessed_pseudogene
ENSG00000131943	C19orf12	-2,807455566	0,390417687	6,44E-13	1,55E-11	TRUE	FALSE	chromosome 19 open reading frame 12 [Source:HGNC Symbol;Acc:HGNC:25443]	protein_coding
ENSG00000131944	FAAP24	-1,162683852	0,292415844	7,00E-05	0,000410541	TRUE	FALSE	Fanconi anemia core complex associated protein 24 [Source:HGNC Symbol;Acc:HGNC:28467]	protein_coding
ENSG00000131979	GCH1	-3,252017621	0,533811096	1,11E-09	1,65E-08	TRUE	FALSE	GTP cyclohydrolase 1 [Source:HGNC Symbol;Acc:HGNC:4193]	protein_coding
ENSG00000132000	PODNL1	-2,222911613	0,69200331	0,001316838	0,005492541	TRUE	FALSE	podocan like 1 [Source:HGNC Symbol;Acc:HGNC:26275]	protein_coding
ENSG00000132003	ZSWIM4	1,25977664	0,322924021	9,57E-05	0,000545859	FALSE	TRUE	zinc finger SWIM-type containing 4 [Source:HGNC Symbol;Acc:HGNC:25704]	protein_coding
ENSG00000132005	RFX1	1,002211372	0,171192953	4,79E-09	6,40E-08	FALSE	TRUE	regulatory factor X1 [Source:HGNC Symbol;Acc:HGNC:9982]	protein_coding
ENSG00000132109	TRIM21	-2,487378579	0,202123499	8,38E-35	2,23E-32	TRUE	FALSE	tripartite motif containing 21 [Source:HGNC Symbol;Acc:HGNC:11312]	protein_coding
ENSG00000132122	SPATA6	1,283818524	0,419946731	0,002234908	0,00872328	FALSE	TRUE	spermatogenesis associated 6 [Source:HGNC Symbol;Acc:HGNC:18309]	protein_coding
ENSG00000132170	PPARG	-1,864674497	0,554471774	0,000771075	0,003428476	TRUE	FALSE	peroxisome proliferator activated receptor gamma [Source:HGNC Symbol;Acc:HGNC:9236]	protein_coding
ENSG00000132196	HSD17B7	-1,032017151	0,22725601	5,59E-06	4,18E-05	TRUE	FALSE	hydroxysteroid 17-beta dehydrogenase 7 [Source:HGNC Symbol;Acc:HGNC:5215]	protein_coding
ENSG00000132199	ENOSF1	1,285618131	0,337378599	0,000138625	0,000762178	FALSE	TRUE	enolase superfamily member 1 [Source:HGNC Symbol;Acc:HGNC:30365]	protein_coding
ENSG00000132256	TRIM5	-2,887292467	0,368644074	4,79E-15	1,58E-13	TRUE	FALSE	tripartite motif containing 5 [Source:HGNC Symbol;Acc:HGNC:16276]	protein_coding
ENSG00000132274	TRIM22	-2,843463609	0,388940266	2,66E-13	6,77E-12	TRUE	FALSE	tripartite motif containing 22 [Source:HGNC Symbol;Acc:HGNC:16379]	protein_coding
ENSG00000132294	EFR3A	-1,045140221	0,249177746	2,74E-05	0,000176631	TRUE	FALSE	EFR3 homolog A [Source:HGNC Symbol;Acc:HGNC:28970]	protein_coding
ENSG00000132329	RAMP1	-3,616475141	0,365833614	4,81E-23	3,68E-21	TRUE	FALSE	receptor activity modifying protein 1 [Source:HGNC Symbol;Acc:HGNC:9843]	protein_coding
ENSG00000132330	SCLY	1,446340203	0,351700336	3,92E-05	0,000243952	FALSE	TRUE	selenocysteine lyase [Source:HGNC Symbol;Acc:HGNC:18161]	protein_coding
ENSG00000132334	PTPRE	3,195310106	0,436362294	2,43E-13	6,26E-12	FALSE	TRUE	"protein tyrosine phosphatase, receptor type E [Source:HGNC Symbol;Acc:HGNC:9669]"	protein_coding
ENSG00000132405	TBC1D14	1,960494895	0,167749564	1,48E-31	2,69E-29	FALSE	TRUE	TBC1 domain family member 14 [Source:HGNC Symbol;Acc:HGNC:29246]	protein_coding
ENSG00000132463	GRSF1	-2,532765174	0,307349997	1,71E-16	6,67E-15	TRUE	FALSE	G-rich RNA sequence binding factor 1 [Source:HGNC Symbol;Acc:HGNC:4610]	protein_coding
ENSG00000132465	JCHAIN	1,538757703	0,335727112	4,58E-06	3,49E-05	FALSE	TRUE	joining chain of multimeric IgA and IgM [Source:HGNC Symbol;Acc:HGNC:5713]	protein_coding
ENSG00000132470	ITGB4	2,965022063	1,074950749	0,005810526	0,019927087	FALSE	TRUE	integrin subunit beta 4 [Source:HGNC Symbol;Acc:HGNC:6158]	protein_coding
ENSG00000132514	CLEC10A	7,504945257	0,828821341	1,37E-19	7,62E-18	FALSE	TRUE	C-type lectin domain containing 10A [Source:HGNC Symbol;Acc:HGNC:16916]	protein_coding
ENSG00000132530	XAF1	-3,897427388	0,332142878	8,51E-32	1,58E-29	TRUE	FALSE	XIAP associated factor 1 [Source:HGNC Symbol;Acc:HGNC:30932]	protein_coding
ENSG00000132535	DLG4	2,552200283	0,268597167	2,06E-21	1,36E-19	FALSE	TRUE	discs large MAGUK scaffold protein 4 [Source:HGNC Symbol;Acc:HGNC:2903]	protein_coding
ENSG00000132541	RIDA	1,369921055	0,217565596	3,04E-10	4,91E-09	FALSE	TRUE	reactive intermediate imine deaminase A homolog [Source:HGNC Symbol;Acc:HGNC:16897]	protein_coding
ENSG00000132561	MATN2	-3,575473253	1,053795008	0,000691444	0,003110579	TRUE	FALSE	matrilin 2 [Source:HGNC Symbol;Acc:HGNC:6908]	protein_coding
ENSG00000132589	FLOT2	-1,075668674	0,262312127	4,12E-05	0,000254882	TRUE	FALSE	flotillin 2 [Source:HGNC Symbol;Acc:HGNC:3758]	protein_coding
ENSG00000132603	NIP7	1,182602845	0,336083707	0,000433545	0,002065611	FALSE	TRUE	"NIP7, nucleolar pre-rRNA processing protein [Source:HGNC Symbol;Acc:HGNC:24328]"	protein_coding
ENSG00000132669	RIN2	1,589583267	0,429910066	0,000217752	0,001133111	FALSE	TRUE	Ras and Rab interactor 2 [Source:HGNC Symbol;Acc:HGNC:18750]	protein_coding
ENSG00000132688	NES	-4,918124154	0,805142555	1,01E-09	1,51E-08	TRUE	FALSE	nestin [Source:HGNC Symbol;Acc:HGNC:7756]	protein_coding
ENSG00000132694	ARHGEF11	-2,162457253	0,261684271	1,41E-16	5,60E-15	TRUE	FALSE	Rho guanine nucleotide exchange factor 11 [Source:HGNC Symbol;Acc:HGNC:14580]	protein_coding
ENSG00000132793	LPIN3	-2,726780308	0,384255805	1,28E-12	2,98E-11	TRUE	FALSE	lipin 3 [Source:HGNC Symbol;Acc:HGNC:14451]	protein_coding
ENSG00000132832	LINC01260	-3,671224985	1,499194899	0,014333394	0,04274954	TRUE	FALSE		lincRNA
ENSG00000132849	PATJ	-1,256100395	0,403989779	0,001875705	0,007499025	TRUE	FALSE	"PATJ, crumbs cell polarity complex component [Source:HGNC Symbol;Acc:HGNC:28881]"	protein_coding
ENSG00000132874	SLC14A2	-3,503537935	0,877537344	6,54E-05	0,000387081	TRUE	FALSE	solute carrier family 14 member 2 [Source:HGNC Symbol;Acc:HGNC:10919]	protein_coding
ENSG00000132912	DCTN4	-1,204781302	0,358616053	0,000780752	0,003465723	TRUE	FALSE	dynactin subunit 4 [Source:HGNC Symbol;Acc:HGNC:15518]	protein_coding
ENSG00000132965	ALOX5AP	2,062712617	0,579033641	0,000367569	0,0017828	FALSE	TRUE	arachidonate 5-lipoxygenase activating protein [Source:HGNC Symbol;Acc:HGNC:436]	protein_coding
ENSG00000132972	RNF17	-4,348309551	1,575273363	0,005773905	0,019824437	TRUE	FALSE	ring finger protein 17 [Source:HGNC Symbol;Acc:HGNC:10060]	protein_coding
ENSG00000133027	PEMT	1,779667989	0,280210265	2,14E-10	3,52E-09	FALSE	TRUE	phosphatidylethanolamine N-methyltransferase [Source:HGNC Symbol;Acc:HGNC:8830]	protein_coding
ENSG00000133030	MPRIP	1,173889535	0,182493582	1,26E-10	2,14E-09	FALSE	TRUE	myosin phosphatase Rho interacting protein [Source:HGNC Symbol;Acc:HGNC:30321]	protein_coding
ENSG00000133063	CHIT1	-2,957124405	0,997867041	0,003042161	0,011384934	TRUE	FALSE	chitinase 1 [Source:HGNC Symbol;Acc:HGNC:1936]	protein_coding
ENSG00000133067	LGR6	4,236221933	0,730701651	6,73E-09	8,74E-08	FALSE	TRUE	leucine rich repeat containing G protein-coupled receptor 6 [Source:HGNC Symbol;Acc:HGNC:19719]	protein_coding
ENSG00000133069	TMCC2	-2,231962656	0,524805763	2,11E-05	0,000139492	TRUE	FALSE	transmembrane and coiled-coil domain family 2 [Source:HGNC Symbol;Acc:HGNC:24239]	protein_coding
ENSG00000133101	CCNA1	-4,372293126	0,199766477	3,45E-106	8,19E-102	TRUE	FALSE	cyclin A1 [Source:HGNC Symbol;Acc:HGNC:1577]	protein_coding
ENSG00000133106	EPSTI1	-4,767983634	0,617013687	1,10E-14	3,45E-13	TRUE	FALSE	epithelial stromal interaction 1 [Source:HGNC Symbol;Acc:HGNC:16465]	protein_coding
ENSG00000133121	STARD13	3,915419054	0,790824986	7,38E-07	6,60E-06	FALSE	TRUE	StAR related lipid transfer domain containing 13 [Source:HGNC Symbol;Acc:HGNC:19164]	protein_coding
ENSG00000133246	PRAM1	3,631130325	0,642569296	1,60E-08	1,94E-07	FALSE	TRUE	PML-RARA regulated adaptor molecule 1 [Source:HGNC Symbol;Acc:HGNC:30091]	protein_coding
ENSG00000133313	CNDP2	-1,687127908	0,191804977	1,42E-18	6,94E-17	TRUE	FALSE	carnosine dipeptidase 2 [Source:HGNC Symbol;Acc:HGNC:24437]	protein_coding
ENSG00000133318	RTN3	1,210776715	0,286488111	2,38E-05	0,000155433	FALSE	TRUE	reticulon 3 [Source:HGNC Symbol;Acc:HGNC:10469]	protein_coding
ENSG00000133321	RARRES3	-2,882935319	0,487521832	3,35E-09	4,61E-08	TRUE	FALSE	retinoic acid receptor responder 3 [Source:HGNC Symbol;Acc:HGNC:9869]	protein_coding
ENSG00000133393	FOPNL	1,597951531	0,195199112	2,69E-16	1,03E-14	FALSE	TRUE	FGFR1OP N-terminal like [Source:HGNC Symbol;Acc:HGNC:26435]	protein_coding
ENSG00000133401	PDZD2	-5,331885519	0,657261937	4,97E-16	1,84E-14	TRUE	FALSE	PDZ domain containing 2 [Source:HGNC Symbol;Acc:HGNC:18486]	protein_coding
ENSG00000133454	MYO18B	-5,310683296	1,606281746	0,000945717	0,004112446	TRUE	FALSE	myosin XVIIIB [Source:HGNC Symbol;Acc:HGNC:18150]	protein_coding
ENSG00000133466	C1QTNF6	1,142842418	0,305778885	0,000185874	0,000985839	FALSE	TRUE	C1q and TNF related 6 [Source:HGNC Symbol;Acc:HGNC:14343]	protein_coding
ENSG00000133574	GIMAP4	-1,153115443	0,483012153	0,016970672	0,049288338	TRUE	FALSE	"GTPase, IMAP family member 4 [Source:HGNC Symbol;Acc:HGNC:21872]"	protein_coding
ENSG00000133639	BTG1	-2,230581137	0,524749172	2,13E-05	0,000140774	TRUE	FALSE	BTG anti-proliferation factor 1 [Source:HGNC Symbol;Acc:HGNC:1130]	protein_coding
ENSG00000133657	ATP13A3	2,96573707	0,297463057	2,06E-23	1,67E-21	FALSE	TRUE	ATPase 13A3 [Source:HGNC Symbol;Acc:HGNC:24113]	protein_coding
ENSG00000133661	SFTPD	5,663510424	1,727687832	0,001045133	0,00448552	FALSE	TRUE	surfactant protein D [Source:HGNC Symbol;Acc:HGNC:10803]	protein_coding
ENSG00000133687	TMTC1	-1,938765595	0,562970238	0,000573567	0,002637852	TRUE	FALSE	transmembrane and tetratricopeptide repeat containing 1 [Source:HGNC Symbol;Acc:HGNC:24099]	protein_coding
ENSG00000133731	IMPA1	-1,088629616	0,172847535	3,01E-10	4,86E-09	TRUE	FALSE	inositol monophosphatase 1 [Source:HGNC Symbol;Acc:HGNC:6050]	protein_coding
ENSG00000133805	AMPD3	1,013186396	0,372920291	0,006589691	0,022153771	FALSE	TRUE	adenosine monophosphate deaminase 3 [Source:HGNC Symbol;Acc:HGNC:470]	protein_coding
ENSG00000133808	MICALCL	2,822601367	0,80269035	0,000437398	0,002083133	FALSE	TRUE	MICAL C-terminal like [Source:HGNC Symbol;Acc:HGNC:25933]	protein_coding
ENSG00000133816	MICAL2	1,680357236	0,37626036	7,97E-06	5,77E-05	FALSE	TRUE	"microtubule associated monooxygenase, calponin and LIM domain containing 2 [Source:HGNC Symbol;Acc:HGNC:24693]"	protein_coding
ENSG00000133935	ERG28	-1,967466982	0,311743563	2,77E-10	4,49E-09	TRUE	FALSE	ergosterol biosynthesis 28 homolog [Source:HGNC Symbol;Acc:HGNC:1187]	protein_coding
ENSG00000133943	C14orf159	-1,181554656	0,220168563	8,02E-08	8,66E-07	TRUE	FALSE	D-glutamate cyclase [Source:HGNC Symbol;Acc:HGNC:20498]	protein_coding
ENSG00000133958	UNC79	2,188950382	0,666720503	0,001026502	0,004418358	FALSE	TRUE	"unc-79 homolog, NALCN channel complex subunit [Source:HGNC Symbol;Acc:HGNC:19966]"	protein_coding
ENSG00000134013	LOXL2	2,201682778	0,653223818	0,000750353	0,003345752	FALSE	TRUE	lysyl oxidase like 2 [Source:HGNC Symbol;Acc:HGNC:6666]	protein_coding
ENSG00000134028	ADAMDEC1	4,089087876	0,660944409	6,14E-10	9,50E-09	FALSE	TRUE	ADAM like decysin 1 [Source:HGNC Symbol;Acc:HGNC:16299]	protein_coding
ENSG00000134072	CAMK1	3,289855216	0,364002783	1,60E-19	8,84E-18	FALSE	TRUE	calcium/calmodulin dependent protein kinase I [Source:HGNC Symbol;Acc:HGNC:1459]	protein_coding
ENSG00000134109	EDEM1	-1,01512743	0,124022919	2,72E-16	1,03E-14	TRUE	FALSE	ER degradation enhancing alpha-mannosidase like protein 1 [Source:HGNC Symbol;Acc:HGNC:18967]	protein_coding
ENSG00000134160	TRPM1	16,34296516	5,568252866	0,003335201	0,012343263	FALSE	TRUE	transient receptor potential cation channel subfamily M member 1 [Source:HGNC Symbol;Acc:HGNC:7146]	protein_coding
ENSG00000134202	GSTM3	2,262736808	0,481306005	2,59E-06	2,07E-05	FALSE	TRUE	glutathione S-transferase mu 3 [Source:HGNC Symbol;Acc:HGNC:4635]	protein_coding
ENSG00000134207	SYT6	6,701266608	1,104838796	1,32E-09	1,93E-08	FALSE	TRUE	synaptotagmin 6 [Source:HGNC Symbol;Acc:HGNC:18638]	protein_coding
ENSG00000134215	VAV3	2,243061525	0,400768899	2,18E-08	2,60E-07	FALSE	TRUE	vav guanine nucleotide exchange factor 3 [Source:HGNC Symbol;Acc:HGNC:12659]	protein_coding
ENSG00000134242	PTPN22	1,197850149	0,375274391	0,001413248	0,005849388	FALSE	TRUE	"protein tyrosine phosphatase, non-receptor type 22 [Source:HGNC Symbol;Acc:HGNC:9652]"	protein_coding
ENSG00000134243	SORT1	1,018026021	0,373489184	0,006416188	0,021653378	FALSE	TRUE	sortilin 1 [Source:HGNC Symbol;Acc:HGNC:11186]	protein_coding
ENSG00000134245	WNT2B	-1,632523852	0,290208507	1,85E-08	2,23E-07	TRUE	FALSE	Wnt family member 2B [Source:HGNC Symbol;Acc:HGNC:12781]	protein_coding
ENSG00000134256	CD101	4,387913198	0,584504072	6,05E-14	1,73E-12	FALSE	TRUE	CD101 molecule [Source:HGNC Symbol;Acc:HGNC:5949]	protein_coding
ENSG00000134308	YWHAQ	-2,031387895	0,203354153	1,70E-23	1,41E-21	TRUE	FALSE	tyrosine 3-monooxygenase/tryptophan 5-monooxygenase activation protein theta [Source:HGNC Symbol;Acc:HGNC:12854]	protein_coding
ENSG00000134317	GRHL1	-1,02229914	0,408187177	0,01226294	0,037499004	TRUE	FALSE	grainyhead like transcription factor 1 [Source:HGNC Symbol;Acc:HGNC:17923]	protein_coding
ENSG00000134321	RSAD2	-7,344787153	0,581573905	1,46E-36	4,55E-34	TRUE	FALSE	radical S-adenosyl methionine domain containing 2 [Source:HGNC Symbol;Acc:HGNC:30908]	protein_coding
ENSG00000134326	CMPK2	-4,556668054	0,469340734	2,77E-22	2,00E-20	TRUE	FALSE	cytidine/uridine monophosphate kinase 2 [Source:HGNC Symbol;Acc:HGNC:27015]	protein_coding
ENSG00000134333	LDHA	-1,595914117	0,209668139	2,71E-14	8,01E-13	TRUE	FALSE	lactate dehydrogenase A [Source:HGNC Symbol;Acc:HGNC:6535]	protein_coding
ENSG00000134339	SAA2	-6,662961872	2,796666892	0,017197152	0,049821021	TRUE	FALSE	serum amyloid A2 [Source:HGNC Symbol;Acc:HGNC:10514]	protein_coding
ENSG00000134363	FST	-4,449291197	0,579133644	1,56E-14	4,80E-13	TRUE	FALSE	follistatin [Source:HGNC Symbol;Acc:HGNC:3971]	protein_coding
ENSG00000134369	NAV1	-2,423689993	0,600921054	5,50E-05	0,000331207	TRUE	FALSE	neuron navigator 1 [Source:HGNC Symbol;Acc:HGNC:15989]	protein_coding
ENSG00000134460	IL2RA	-2,755186611	0,871246428	0,001565011	0,006400426	TRUE	FALSE	interleukin 2 receptor subunit alpha [Source:HGNC Symbol;Acc:HGNC:6008]	protein_coding
ENSG00000134470	IL15RA	-4,13105125	0,53845542	1,69E-14	5,18E-13	TRUE	FALSE	interleukin 15 receptor subunit alpha [Source:HGNC Symbol;Acc:HGNC:5978]	protein_coding
ENSG00000134516	DOCK2	1,310119962	0,21504528	1,11E-09	1,65E-08	FALSE	TRUE	dedicator of cytokinesis 2 [Source:HGNC Symbol;Acc:HGNC:2988]	protein_coding
ENSG00000134531	EMP1	1,417833201	0,375937913	0,000162298	0,000876483	FALSE	TRUE	epithelial membrane protein 1 [Source:HGNC Symbol;Acc:HGNC:3333]	protein_coding
ENSG00000134532	SOX5	1,433600184	0,435480976	0,000994802	0,004299866	FALSE	TRUE	SRY-box 5 [Source:HGNC Symbol;Acc:HGNC:11201]	protein_coding
ENSG00000134602	STK26	-2,815932672	0,29397873	9,83E-22	6,75E-20	TRUE	FALSE	serine/threonine kinase 26 [Source:HGNC Symbol;Acc:HGNC:18174]	protein_coding
ENSG00000134627	PIWIL4	-2,84067452	0,460199799	6,71E-10	1,03E-08	TRUE	FALSE	piwi like RNA-mediated gene silencing 4 [Source:HGNC Symbol;Acc:HGNC:18444]	protein_coding
ENSG00000134686	PHC2	1,310132112	0,290652864	6,56E-06	4,84E-05	FALSE	TRUE	polyhomeotic homolog 2 [Source:HGNC Symbol;Acc:HGNC:3183]	protein_coding
ENSG00000134769	DTNA	2,278249463	0,576518723	7,76E-05	0,000450397	FALSE	TRUE	dystrobrevin alpha [Source:HGNC Symbol;Acc:HGNC:3057]	protein_coding
ENSG00000134802	SLC43A3	1,819935541	0,384796545	2,25E-06	1,83E-05	FALSE	TRUE	solute carrier family 43 member 3 [Source:HGNC Symbol;Acc:HGNC:17466]	protein_coding
ENSG00000134809	TIMM10	1,03044805	0,265640899	0,000104843	0,000592943	FALSE	TRUE	translocase of inner mitochondrial membrane 10 [Source:HGNC Symbol;Acc:HGNC:11814]	protein_coding
ENSG00000134824	FADS2	-2,694838752	0,246310484	7,35E-28	9,27E-26	TRUE	FALSE	fatty acid desaturase 2 [Source:HGNC Symbol;Acc:HGNC:3575]	protein_coding
ENSG00000134830	C5AR2	1,903726425	0,488251993	9,66E-05	0,000550252	FALSE	TRUE	complement component 5a receptor 2 [Source:HGNC Symbol;Acc:HGNC:4527]	protein_coding
ENSG00000134853	PDGFRA	1,032204057	0,367683139	0,004995566	0,017538114	FALSE	TRUE	platelet derived growth factor receptor alpha [Source:HGNC Symbol;Acc:HGNC:8803]	protein_coding
ENSG00000134897	BIVM	1,161372934	0,433352454	0,007362807	0,024359116	FALSE	TRUE	"basic, immunoglobulin-like variable motif containing [Source:HGNC Symbol;Acc:HGNC:16034]"	protein_coding
ENSG00000134909	ARHGAP32	1,924113354	0,301154922	1,67E-10	2,79E-09	FALSE	TRUE	Rho GTPase activating protein 32 [Source:HGNC Symbol;Acc:HGNC:17399]	protein_coding
ENSG00000134917	ADAMTS8	5,222600761	2,09515092	0,012677283	0,038562103	FALSE	TRUE	ADAM metallopeptidase with thrombospondin type 1 motif 8 [Source:HGNC Symbol;Acc:HGNC:224]	protein_coding
ENSG00000134955	SLC37A2	1,766179971	0,660806752	0,007522933	0,024819608	FALSE	TRUE	solute carrier family 37 member 2 [Source:HGNC Symbol;Acc:HGNC:20644]	protein_coding
ENSG00000134986	NREP	-4,458475931	0,47692167	8,89E-21	5,56E-19	TRUE	FALSE	neuronal regeneration related protein [Source:HGNC Symbol;Acc:HGNC:16834]	protein_coding
ENSG00000134996	OSTF1	-1,286272248	0,137995749	1,15E-20	7,15E-19	TRUE	FALSE	osteoclast stimulating factor 1 [Source:HGNC Symbol;Acc:HGNC:8510]	protein_coding
ENSG00000135048	TMEM2	1,332868716	0,196123113	1,08E-11	2,19E-10	FALSE	TRUE	transmembrane protein 2 [Source:HGNC Symbol;Acc:HGNC:11869]	protein_coding
ENSG00000135063	FAM189A2	4,010688333	1,440645376	0,005370089	0,018656811	FALSE	TRUE	family with sequence similarity 189 member A2 [Source:HGNC Symbol;Acc:HGNC:24820]	protein_coding
ENSG00000135069	PSAT1	-1,274208773	0,492141944	0,009622484	0,030584508	TRUE	FALSE	phosphoserine aminotransferase 1 [Source:HGNC Symbol;Acc:HGNC:19129]	protein_coding
ENSG00000135070	ISCA1	-2,443607224	0,368270157	3,24E-11	6,15E-10	TRUE	FALSE	iron-sulfur cluster assembly 1 [Source:HGNC Symbol;Acc:HGNC:28660]	protein_coding
ENSG00000135074	ADAM19	-3,255251635	0,432722189	5,36E-14	1,54E-12	TRUE	FALSE	ADAM metallopeptidase domain 19 [Source:HGNC Symbol;Acc:HGNC:197]	protein_coding
ENSG00000135077	HAVCR2	-1,318658617	0,201811741	6,40E-11	1,15E-09	TRUE	FALSE	hepatitis A virus cellular receptor 2 [Source:HGNC Symbol;Acc:HGNC:18437]	protein_coding
ENSG00000135094	SDS	-4,237533194	0,804933234	1,41E-07	1,45E-06	TRUE	FALSE	serine dehydratase [Source:HGNC Symbol;Acc:HGNC:10691]	protein_coding
ENSG00000135111	TBX3	6,399832761	2,143306749	0,002826877	0,010699855	FALSE	TRUE	T-box 3 [Source:HGNC Symbol;Acc:HGNC:11602]	protein_coding
ENSG00000135114	OASL	-5,161621039	0,445286245	4,54E-31	7,74E-29	TRUE	FALSE	2'-5'-oligoadenylate synthetase like [Source:HGNC Symbol;Acc:HGNC:8090]	protein_coding
ENSG00000135124	P2RX4	-1,056508245	0,301677282	0,000461582	0,002180786	TRUE	FALSE	purinergic receptor P2X 4 [Source:HGNC Symbol;Acc:HGNC:8535]	protein_coding
ENSG00000135127	BICDL1	-1,192140676	0,428860293	0,00543944	0,018848035	TRUE	FALSE	BICD family like cargo adaptor 1 [Source:HGNC Symbol;Acc:HGNC:28095]	protein_coding
ENSG00000135144	DTX1	3,730512051	0,785720705	2,06E-06	1,68E-05	FALSE	TRUE	deltex E3 ubiquitin ligase 1 [Source:HGNC Symbol;Acc:HGNC:3060]	protein_coding
ENSG00000135148	TRAFD1	-2,811315609	0,226750113	2,67E-35	7,27E-33	TRUE	FALSE	TRAF-type zinc finger domain containing 1 [Source:HGNC Symbol;Acc:HGNC:24808]	protein_coding
ENSG00000135185	TMEM243	1,505015664	0,405782354	0,000208142	0,001089324	FALSE	TRUE	transmembrane protein 243 [Source:HGNC Symbol;Acc:HGNC:21707]	protein_coding
ENSG00000135205	CCDC146	-1,071684857	0,290180572	0,00022148	0,001150996	TRUE	FALSE	coiled-coil domain containing 146 [Source:HGNC Symbol;Acc:HGNC:29296]	protein_coding
ENSG00000135218	CD36	3,698776071	0,420795302	1,50E-18	7,30E-17	FALSE	TRUE	CD36 molecule [Source:HGNC Symbol;Acc:HGNC:1663]	protein_coding
ENSG00000135245	HILPDA	-1,242026455	0,416482301	0,002862008	0,010813146	TRUE	FALSE	hypoxia inducible lipid droplet associated [Source:HGNC Symbol;Acc:HGNC:28859]	protein_coding
ENSG00000135269	TES	-1,170952223	0,16397387	9,26E-13	2,18E-11	TRUE	FALSE	testin LIM domain protein [Source:HGNC Symbol;Acc:HGNC:14620]	protein_coding
ENSG00000135317	SNX14	-1,25714363	0,136113765	2,56E-20	1,54E-18	TRUE	FALSE	sorting nexin 14 [Source:HGNC Symbol;Acc:HGNC:14977]	protein_coding
ENSG00000135318	NT5E	2,764814152	0,859511326	0,001296615	0,005420585	FALSE	TRUE	5'-nucleotidase ecto [Source:HGNC Symbol;Acc:HGNC:8021]	protein_coding
ENSG00000135363	LMO2	3,620648451	0,404327956	3,41E-19	1,81E-17	FALSE	TRUE	LIM domain only 2 [Source:HGNC Symbol;Acc:HGNC:6642]	protein_coding
ENSG00000135373	EHF	-1,230369565	0,467345823	0,008471542	0,027415141	TRUE	FALSE	ETS homologous factor [Source:HGNC Symbol;Acc:HGNC:3246]	protein_coding
ENSG00000135378	PRRG4	-3,306711732	0,225173239	8,02E-49	6,79E-46	TRUE	FALSE	proline rich and Gla domain 4 [Source:HGNC Symbol;Acc:HGNC:30799]	protein_coding
ENSG00000135454	B4GALNT1	-3,386231745	0,676414989	5,55E-07	5,10E-06	TRUE	FALSE	"beta-1,4-N-acetyl-galactosaminyltransferase 1 [Source:HGNC Symbol;Acc:HGNC:4117]"	protein_coding
ENSG00000135472	FAIM2	2,759699123	0,579211203	1,89E-06	1,56E-05	FALSE	TRUE	Fas apoptotic inhibitory molecule 2 [Source:HGNC Symbol;Acc:HGNC:17067]	protein_coding
ENSG00000135482	ZC3H10	1,887870622	0,77617316	0,015004094	0,044440626	FALSE	TRUE	zinc finger CCCH-type containing 10 [Source:HGNC Symbol;Acc:HGNC:25893]	protein_coding
ENSG00000135535	CD164	-1,048690439	0,275413766	0,000140271	0,000770692	TRUE	FALSE	CD164 molecule [Source:HGNC Symbol;Acc:HGNC:1632]	protein_coding
ENSG00000135596	MICAL1	-1,174082517	0,14499311	5,61E-16	2,06E-14	TRUE	FALSE	"microtubule associated monooxygenase, calponin and LIM domain containing 1 [Source:HGNC Symbol;Acc:HGNC:20619]"	protein_coding
ENSG00000135605	TEC	-1,760737188	0,380581202	3,72E-06	2,89E-05	TRUE	FALSE	tec protein tyrosine kinase [Source:HGNC Symbol;Acc:HGNC:11719]	protein_coding
ENSG00000135617	PRADC1	2,736865143	0,348813726	4,29E-15	1,43E-13	FALSE	TRUE	protease associated domain containing 1 [Source:HGNC Symbol;Acc:HGNC:16047]	protein_coding
ENSG00000135636	DYSF	-2,716322328	0,584946302	3,42E-06	2,68E-05	TRUE	FALSE	dysferlin [Source:HGNC Symbol;Acc:HGNC:3097]	protein_coding
ENSG00000135678	CPM	2,052979201	0,391027493	1,52E-07	1,56E-06	FALSE	TRUE	carboxypeptidase M [Source:HGNC Symbol;Acc:HGNC:2311]	protein_coding
ENSG00000135722	FBXL8	-1,325360034	0,200145437	3,54E-11	6,66E-10	TRUE	FALSE	F-box and leucine rich repeat protein 8 [Source:HGNC Symbol;Acc:HGNC:17875]	protein_coding
ENSG00000135776	ABCB10	-1,286381101	0,177144647	3,82E-13	9,52E-12	TRUE	FALSE	ATP binding cassette subfamily B member 10 [Source:HGNC Symbol;Acc:HGNC:41]	protein_coding
ENSG00000135821	GLUL	1,632821798	0,256812078	2,04E-10	3,37E-09	FALSE	TRUE	glutamate-ammonia ligase [Source:HGNC Symbol;Acc:HGNC:4341]	protein_coding
ENSG00000135837	CEP350	-1,234960244	0,168348107	2,20E-13	5,73E-12	TRUE	FALSE	centrosomal protein 350 [Source:HGNC Symbol;Acc:HGNC:24238]	protein_coding
ENSG00000135838	NPL	2,37372231	0,329084714	5,47E-13	1,33E-11	FALSE	TRUE	N-acetylneuraminate pyruvate lyase [Source:HGNC Symbol;Acc:HGNC:16781]	protein_coding
ENSG00000135842	FAM129A	-1,265674943	0,187443845	1,46E-11	2,90E-10	TRUE	FALSE	family with sequence similarity 129 member A [Source:HGNC Symbol;Acc:HGNC:16784]	protein_coding
ENSG00000135899	SP110	-2,917539437	0,311717339	8,01E-21	5,03E-19	TRUE	FALSE	SP110 nuclear body protein [Source:HGNC Symbol;Acc:HGNC:5401]	protein_coding
ENSG00000135900	MRPL44	-1,035255289	0,108549463	1,47E-21	9,89E-20	TRUE	FALSE	mitochondrial ribosomal protein L44 [Source:HGNC Symbol;Acc:HGNC:16650]	protein_coding
ENSG00000135905	DOCK10	-1,850468935	0,164693279	2,72E-29	3,88E-27	TRUE	FALSE	dedicator of cytokinesis 10 [Source:HGNC Symbol;Acc:HGNC:23479]	protein_coding
ENSG00000135912	TTLL4	1,412332612	0,183984714	1,64E-14	5,02E-13	FALSE	TRUE	tubulin tyrosine ligase like 4 [Source:HGNC Symbol;Acc:HGNC:28976]	protein_coding
ENSG00000135916	ITM2C	1,294902528	0,459221259	0,004805671	0,016969445	FALSE	TRUE	integral membrane protein 2C [Source:HGNC Symbol;Acc:HGNC:6175]	protein_coding
ENSG00000135929	CYP27A1	3,165665977	0,652660493	1,23E-06	1,05E-05	FALSE	TRUE	cytochrome P450 family 27 subfamily A member 1 [Source:HGNC Symbol;Acc:HGNC:2605]	protein_coding
ENSG00000135976	ANKRD36	-1,02655118	0,177830372	7,80E-09	1,00E-07	TRUE	FALSE	ankyrin repeat domain 36 [Source:HGNC Symbol;Acc:HGNC:24079]	protein_coding
ENSG00000136002	ARHGEF4	3,501008037	1,14156956	0,002163366	0,008483144	FALSE	TRUE	Rho guanine nucleotide exchange factor 4 [Source:HGNC Symbol;Acc:HGNC:684]	protein_coding
ENSG00000136010	ALDH1L2	-1,613126172	0,381956123	2,41E-05	0,000157304	TRUE	FALSE	aldehyde dehydrogenase 1 family member L2 [Source:HGNC Symbol;Acc:HGNC:26777]	protein_coding
ENSG00000136044	APPL2	1,389261782	0,173457197	1,15E-15	4,11E-14	FALSE	TRUE	"adaptor protein, phosphotyrosine interacting with PH domain and leucine zipper 2 [Source:HGNC Symbol;Acc:HGNC:18242]"	protein_coding
ENSG00000136098	NEK3	-1,010164275	0,261754435	0,000113756	0,000638326	TRUE	FALSE	NIMA related kinase 3 [Source:HGNC Symbol;Acc:HGNC:7746]	protein_coding
ENSG00000136111	TBC1D4	-3,895343444	0,541826571	6,51E-13	1,56E-11	TRUE	FALSE	TBC1 domain family member 4 [Source:HGNC Symbol;Acc:HGNC:19165]	protein_coding
ENSG00000136147	PHF11	-1,994645029	0,217283601	4,31E-20	2,54E-18	TRUE	FALSE	PHD finger protein 11 [Source:HGNC Symbol;Acc:HGNC:17024]	protein_coding
ENSG00000136161	RCBTB2	2,457450331	0,290730491	2,85E-17	1,23E-15	FALSE	TRUE	RCC1 and BTB domain containing protein 2 [Source:HGNC Symbol;Acc:HGNC:1914]	protein_coding
ENSG00000136205	TNS3	1,119976831	0,209085402	8,48E-08	9,12E-07	FALSE	TRUE	tensin 3 [Source:HGNC Symbol;Acc:HGNC:21616]	protein_coding
ENSG00000136213	CHST12	-1,559409539	0,192461199	5,39E-16	1,98E-14	TRUE	FALSE	carbohydrate sulfotransferase 12 [Source:HGNC Symbol;Acc:HGNC:17423]	protein_coding
ENSG00000136235	GPNMB	1,82682854	0,391801893	3,12E-06	2,46E-05	FALSE	TRUE	glycoprotein nmb [Source:HGNC Symbol;Acc:HGNC:4462]	protein_coding
ENSG00000136238	RAC1	-1,069753832	0,205737365	2,00E-07	2,01E-06	TRUE	FALSE	Rac family small GTPase 1 [Source:HGNC Symbol;Acc:HGNC:9801]	protein_coding
ENSG00000136274	NACAD	-3,97825854	1,507906142	0,008333102	0,027077554	TRUE	FALSE	NAC alpha domain containing [Source:HGNC Symbol;Acc:HGNC:22196]	protein_coding
ENSG00000136279	DBNL	-1,017065938	0,092132612	2,47E-28	3,26E-26	TRUE	FALSE	drebrin like [Source:HGNC Symbol;Acc:HGNC:2696]	protein_coding
ENSG00000136280	CCM2	-1,760747962	0,178426816	5,72E-23	4,32E-21	TRUE	FALSE	CCM2 scaffolding protein [Source:HGNC Symbol;Acc:HGNC:21708]	protein_coding
ENSG00000136286	MYO1G	-3,012829345	0,699294026	1,64E-05	0,000111393	TRUE	FALSE	myosin IG [Source:HGNC Symbol;Acc:HGNC:13880]	protein_coding
ENSG00000136305	CIDEB	1,655964249	0,24492124	1,37E-11	2,74E-10	FALSE	TRUE	cell death-inducing DFFA-like effector b [Source:HGNC Symbol;Acc:HGNC:1977]	protein_coding
ENSG00000136367	ZFHX2	-1,570239768	0,347316466	6,15E-06	4,57E-05	TRUE	FALSE	zinc finger homeobox 2 [Source:HGNC Symbol;Acc:HGNC:20152]	protein_coding
ENSG00000136371	MTHFS	-1,377788542	0,567928227	0,015266666	0,045118687	TRUE	FALSE	methenyltetrahydrofolate synthetase [Source:HGNC Symbol;Acc:HGNC:7437]	protein_coding
ENSG00000136383	ALPK3	-1,392574061	0,515537101	0,006908767	0,023059698	TRUE	FALSE	alpha kinase 3 [Source:HGNC Symbol;Acc:HGNC:17574]	protein_coding
ENSG00000136404	TM6SF1	2,654528381	0,424997219	4,21E-10	6,67E-09	FALSE	TRUE	transmembrane 6 superfamily member 1 [Source:HGNC Symbol;Acc:HGNC:11860]	protein_coding
ENSG00000136425	CIB2	-3,081562787	0,883225267	0,000484852	0,002273513	TRUE	FALSE	calcium and integrin binding family member 2 [Source:HGNC Symbol;Acc:HGNC:24579]	protein_coding
ENSG00000136490	LIMD2	1,154301345	0,297485325	0,000104372	0,000590704	FALSE	TRUE	LIM domain containing 2 [Source:HGNC Symbol;Acc:HGNC:28142]	protein_coding
ENSG00000136492	BRIP1	-4,306767357	0,492390165	2,20E-18	1,06E-16	TRUE	FALSE	BRCA1 interacting protein C-terminal helicase 1 [Source:HGNC Symbol;Acc:HGNC:20473]	protein_coding
ENSG00000136514	RTP4	-3,082116995	0,2045179	2,55E-51	2,32E-48	TRUE	FALSE	receptor transporter protein 4 [Source:HGNC Symbol;Acc:HGNC:23992]	protein_coding
ENSG00000136541	ERMN	-1,295255471	0,318441763	4,75E-05	0,00028994	TRUE	FALSE	ermin [Source:HGNC Symbol;Acc:HGNC:29208]	protein_coding
ENSG00000136546	SCN7A	3,02513494	0,796333975	0,000145383	0,00079546	FALSE	TRUE	sodium voltage-gated channel alpha subunit 7 [Source:HGNC Symbol;Acc:HGNC:10594]	protein_coding
ENSG00000136560	TANK	-1,571141475	0,231134842	1,06E-11	2,17E-10	TRUE	FALSE	TRAF family member associated NFKB activator [Source:HGNC Symbol;Acc:HGNC:11562]	protein_coding
ENSG00000136643	RPS6KC1	-1,282803373	0,16238511	2,79E-15	9,51E-14	TRUE	FALSE	ribosomal protein S6 kinase C1 [Source:HGNC Symbol;Acc:HGNC:10439]	protein_coding
ENSG00000136682	CBWD2	-1,208207048	0,104821129	9,72E-31	1,62E-28	TRUE	FALSE	COBW domain containing 2 [Source:HGNC Symbol;Acc:HGNC:17907]	protein_coding
ENSG00000136710	CCDC115	-1,213833151	0,271805589	7,98E-06	5,77E-05	TRUE	FALSE	coiled-coil domain containing 115 [Source:HGNC Symbol;Acc:HGNC:28178]	protein_coding
ENSG00000136717	BIN1	1,25391709	0,248752882	4,64E-07	4,34E-06	FALSE	TRUE	bridging integrator 1 [Source:HGNC Symbol;Acc:HGNC:1052]	protein_coding
ENSG00000136783	NIPSNAP3A	-1,826265875	0,221150143	1,48E-16	5,84E-15	TRUE	FALSE	nipsnap homolog 3A [Source:HGNC Symbol;Acc:HGNC:23619]	protein_coding
ENSG00000136810	TXN	-2,838849339	0,336078742	2,99E-17	1,28E-15	TRUE	FALSE	thioredoxin [Source:HGNC Symbol;Acc:HGNC:12435]	protein_coding
ENSG00000136813	KIAA0368	-1,181599742	0,114494429	5,71E-25	5,53E-23	TRUE	FALSE	KIAA0368 [Source:HGNC Symbol;Acc:HGNC:29020]	protein_coding
ENSG00000136816	TOR1B	-2,820964774	0,211925294	1,99E-40	8,01E-38	TRUE	FALSE	torsin family 1 member B [Source:HGNC Symbol;Acc:HGNC:11995]	protein_coding
ENSG00000136826	KLF4	-1,173959874	0,419816643	0,005168126	0,018050373	TRUE	FALSE	Kruppel like factor 4 [Source:HGNC Symbol;Acc:HGNC:6348]	protein_coding
ENSG00000136830	FAM129B	2,318540639	0,519224611	7,99E-06	5,78E-05	FALSE	TRUE	family with sequence similarity 129 member B [Source:HGNC Symbol;Acc:HGNC:25282]	protein_coding
ENSG00000136848	DAB2IP	-7,226807686	1,668296054	1,48E-05	0,00010114	TRUE	FALSE	DAB2 interacting protein [Source:HGNC Symbol;Acc:HGNC:17294]	protein_coding
ENSG00000136854	STXBP1	1,553176209	0,240804321	1,12E-10	1,92E-09	FALSE	TRUE	syntaxin binding protein 1 [Source:HGNC Symbol;Acc:HGNC:11444]	protein_coding
ENSG00000136856	SLC2A8	1,79226185	0,245853875	3,10E-13	7,82E-12	FALSE	TRUE	solute carrier family 2 member 8 [Source:HGNC Symbol;Acc:HGNC:13812]	protein_coding
ENSG00000136866	ZFP37	1,787678446	0,67219256	0,007826284	0,025656185	FALSE	TRUE	ZFP37 zinc finger protein [Source:HGNC Symbol;Acc:HGNC:12863]	protein_coding
ENSG00000136867	SLC31A2	-1,416812805	0,294268775	1,47E-06	1,24E-05	TRUE	FALSE	solute carrier family 31 member 2 [Source:HGNC Symbol;Acc:HGNC:11017]	protein_coding
ENSG00000136868	SLC31A1	1,35140954	0,286136743	2,32E-06	1,88E-05	FALSE	TRUE	solute carrier family 31 member 1 [Source:HGNC Symbol;Acc:HGNC:11016]	protein_coding
ENSG00000136869	TLR4	2,394770232	0,44523152	7,50E-08	8,13E-07	FALSE	TRUE	toll like receptor 4 [Source:HGNC Symbol;Acc:HGNC:11850]	protein_coding
ENSG00000136874	STX17	-2,146972216	0,207580091	4,51E-25	4,38E-23	TRUE	FALSE	syntaxin 17 [Source:HGNC Symbol;Acc:HGNC:11432]	protein_coding
ENSG00000136999	NOV	4,989556196	1,987066873	0,012038433	0,036884453	FALSE	TRUE	nephroblastoma overexpressed [Source:HGNC Symbol;Acc:HGNC:7885]	protein_coding
ENSG00000137054	POLR1E	1,045843285	0,213201906	9,32E-07	8,21E-06	FALSE	TRUE	RNA polymerase I subunit E [Source:HGNC Symbol;Acc:HGNC:17631]	protein_coding
ENSG00000137094	DNAJB5	1,261646668	0,401863271	0,001692408	0,00684353	FALSE	TRUE	DnaJ heat shock protein family (Hsp40) member B5 [Source:HGNC Symbol;Acc:HGNC:14887]	protein_coding
ENSG00000137145	DENND4C	1,167697751	0,304250024	0,000124063	0,000689959	FALSE	TRUE	DENN domain containing 4C [Source:HGNC Symbol;Acc:HGNC:26079]	protein_coding
ENSG00000137161	CNPY3	1,029811761	0,228638273	6,67E-06	4,91E-05	FALSE	TRUE	canopy FGF signaling regulator 3 [Source:HGNC Symbol;Acc:HGNC:11968]	protein_coding
ENSG00000137198	GMPR	-4,699177623	0,392720245	5,37E-33	1,16E-30	TRUE	FALSE	guanosine monophosphate reductase [Source:HGNC Symbol;Acc:HGNC:4376]	protein_coding
ENSG00000137200	CMTR1	-2,344813521	0,1800861	9,35E-39	3,47E-36	TRUE	FALSE	cap methyltransferase 1 [Source:HGNC Symbol;Acc:HGNC:21077]	protein_coding
ENSG00000137216	TMEM63B	-1,369342405	0,19073713	7,01E-13	1,68E-11	TRUE	FALSE	transmembrane protein 63B [Source:HGNC Symbol;Acc:HGNC:17735]	protein_coding
ENSG00000137252	HCRTR2	-9,165151726	1,910114066	1,60E-06	1,33E-05	TRUE	FALSE	hypocretin receptor 2 [Source:HGNC Symbol;Acc:HGNC:4849]	protein_coding
ENSG00000137265	IRF4	-2,83451238	0,163385597	2,02E-67	5,32E-64	TRUE	FALSE	interferon regulatory factor 4 [Source:HGNC Symbol;Acc:HGNC:6119]	protein_coding
ENSG00000137267	TUBB2A	-5,61850173	0,462848563	6,57E-34	1,62E-31	TRUE	FALSE	tubulin beta 2A class IIa [Source:HGNC Symbol;Acc:HGNC:12412]	protein_coding
ENSG00000137269	LRRC1	-3,533371905	0,461115362	1,82E-14	5,55E-13	TRUE	FALSE	leucine rich repeat containing 1 [Source:HGNC Symbol;Acc:HGNC:14307]	protein_coding
ENSG00000137274	BPHL	-1,643579485	0,365600712	6,94E-06	5,09E-05	TRUE	FALSE	biphenyl hydrolase like [Source:HGNC Symbol;Acc:HGNC:1094]	protein_coding
ENSG00000137275	RIPK1	-1,455105164	0,162231287	2,98E-19	1,61E-17	TRUE	FALSE	receptor interacting serine/threonine kinase 1 [Source:HGNC Symbol;Acc:HGNC:10019]	protein_coding
ENSG00000137285	TUBB2B	-4,313657596	0,59343334	3,62E-13	9,05E-12	TRUE	FALSE	tubulin beta 2B class IIb [Source:HGNC Symbol;Acc:HGNC:30829]	protein_coding
ENSG00000137441	FGFBP2	2,737332868	0,382792325	8,62E-13	2,04E-11	FALSE	TRUE	fibroblast growth factor binding protein 2 [Source:HGNC Symbol;Acc:HGNC:29451]	protein_coding
ENSG00000137449	CPEB2	-2,547688466	0,265179363	7,44E-22	5,19E-20	TRUE	FALSE	cytoplasmic polyadenylation element binding protein 2 [Source:HGNC Symbol;Acc:HGNC:21745]	protein_coding
ENSG00000137462	TLR2	2,63350562	0,520683116	4,24E-07	4,00E-06	FALSE	TRUE	toll like receptor 2 [Source:HGNC Symbol;Acc:HGNC:11848]	protein_coding
ENSG00000137474	MYO7A	2,97115303	0,71214765	3,02E-05	0,000193173	FALSE	TRUE	myosin VIIA [Source:HGNC Symbol;Acc:HGNC:7606]	protein_coding
ENSG00000137486	ARRB1	1,490041751	0,130451019	3,24E-30	5,05E-28	FALSE	TRUE	arrestin beta 1 [Source:HGNC Symbol;Acc:HGNC:711]	protein_coding
ENSG00000137491	SLCO2B1	3,92762497	0,60994078	1,20E-10	2,05E-09	FALSE	TRUE	solute carrier organic anion transporter family member 2B1 [Source:HGNC Symbol;Acc:HGNC:10962]	protein_coding
ENSG00000137494	ANKRD42	1,258618231	0,29548074	2,05E-05	0,00013591	FALSE	TRUE	ankyrin repeat domain 42 [Source:HGNC Symbol;Acc:HGNC:26752]	protein_coding
ENSG00000137502	RAB30	-2,879717192	0,38254772	5,16E-14	1,49E-12	TRUE	FALSE	"RAB30, member RAS oncogene family [Source:HGNC Symbol;Acc:HGNC:9770]"	protein_coding
ENSG00000137513	NARS2	1,110301354	0,170771005	7,94E-11	1,41E-09	FALSE	TRUE	"asparaginyl-tRNA synthetase 2, mitochondrial [Source:HGNC Symbol;Acc:HGNC:26274]"	protein_coding
ENSG00000137571	SLCO5A1	-2,849967033	0,81314242	0,000456812	0,002162561	TRUE	FALSE	solute carrier organic anion transporter family member 5A1 [Source:HGNC Symbol;Acc:HGNC:19046]	protein_coding
ENSG00000137628	DDX60	-3,620183731	0,259667866	3,54E-44	1,91E-41	TRUE	FALSE	DExD/H-box helicase 60 [Source:HGNC Symbol;Acc:HGNC:25942]	protein_coding
ENSG00000137642	SORL1	2,339773604	0,488106105	1,64E-06	1,36E-05	FALSE	TRUE	sortilin related receptor 1 [Source:HGNC Symbol;Acc:HGNC:11185]	protein_coding
ENSG00000137673	MMP7	-4,615662335	1,294095761	0,000361493	0,001758006	TRUE	FALSE	matrix metallopeptidase 7 [Source:HGNC Symbol;Acc:HGNC:7174]	protein_coding
ENSG00000137699	TRIM29	-6,815890919	1,415993515	1,48E-06	1,25E-05	TRUE	FALSE	tripartite motif containing 29 [Source:HGNC Symbol;Acc:HGNC:17274]	protein_coding
ENSG00000137710	RDX	-1,380741375	0,285187213	1,29E-06	1,10E-05	TRUE	FALSE	radixin [Source:HGNC Symbol;Acc:HGNC:9944]	protein_coding
ENSG00000137713	PPP2R1B	-1,696417766	0,148184296	2,41E-30	3,85E-28	TRUE	FALSE	protein phosphatase 2 scaffold subunit Abeta [Source:HGNC Symbol;Acc:HGNC:9303]	protein_coding
ENSG00000137726	FXYD6	-3,767831971	0,585595649	1,24E-10	2,12E-09	TRUE	FALSE	FXYD domain containing ion transport regulator 6 [Source:HGNC Symbol;Acc:HGNC:4030]	protein_coding
ENSG00000137747	TMPRSS13	-1,75873133	0,41695179	2,46E-05	0,000160841	TRUE	FALSE	"transmembrane protease, serine 13 [Source:HGNC Symbol;Acc:HGNC:29808]"	protein_coding
ENSG00000137802	MAPKBP1	-1,844417118	0,306485	1,77E-09	2,53E-08	TRUE	FALSE	mitogen-activated protein kinase binding protein 1 [Source:HGNC Symbol;Acc:HGNC:29536]	protein_coding
ENSG00000137834	SMAD6	1,497998429	0,434053137	0,000558127	0,002574836	FALSE	TRUE	SMAD family member 6 [Source:HGNC Symbol;Acc:HGNC:6772]	protein_coding
ENSG00000137841	PLCB2	1,883289994	0,396130956	1,99E-06	1,63E-05	FALSE	TRUE	phospholipase C beta 2 [Source:HGNC Symbol;Acc:HGNC:9055]	protein_coding
ENSG00000137845	ADAM10	1,411334721	0,244697815	8,04E-09	1,03E-07	FALSE	TRUE	ADAM metallopeptidase domain 10 [Source:HGNC Symbol;Acc:HGNC:188]	protein_coding
ENSG00000137868	STRA6	-7,442791158	2,822080881	0,008355865	0,027111106	TRUE	FALSE	stimulated by retinoic acid 6 [Source:HGNC Symbol;Acc:HGNC:30650]	protein_coding
ENSG00000137869	CYP19A1	-4,553569101	1,422770237	0,001371917	0,005695222	TRUE	FALSE	cytochrome P450 family 19 subfamily A member 1 [Source:HGNC Symbol;Acc:HGNC:2594]	protein_coding
ENSG00000137877	SPTBN5	-1,56549878	0,280182335	2,30E-08	2,74E-07	TRUE	FALSE	"spectrin beta, non-erythrocytic 5 [Source:HGNC Symbol;Acc:HGNC:15680]"	protein_coding
ENSG00000137942	FNBP1L	-1,802983021	0,371902558	1,25E-06	1,07E-05	TRUE	FALSE	formin binding protein 1 like [Source:HGNC Symbol;Acc:HGNC:20851]	protein_coding
ENSG00000137944	KYAT3	-1,778193596	0,212951842	6,81E-17	2,80E-15	TRUE	FALSE	kynurenine aminotransferase 3 [Source:HGNC Symbol;Acc:HGNC:33238]	protein_coding
ENSG00000137959	IFI44L	-8,856362023	0,695437275	3,78E-37	1,24E-34	TRUE	FALSE	interferon induced protein 44 like [Source:HGNC Symbol;Acc:HGNC:17817]	protein_coding
ENSG00000137965	IFI44	-5,608704069	0,368250038	2,21E-52	2,38E-49	TRUE	FALSE	interferon induced protein 44 [Source:HGNC Symbol;Acc:HGNC:16938]	protein_coding
ENSG00000138002	IFT172	1,880176574	0,187625593	1,23E-23	1,03E-21	FALSE	TRUE	intraflagellar transport 172 [Source:HGNC Symbol;Acc:HGNC:30391]	protein_coding
ENSG00000138029	HADHB	1,058320294	0,107366869	6,39E-23	4,78E-21	FALSE	TRUE	hydroxyacyl-CoA dehydrogenase trifunctional multienzyme complex subunit beta [Source:HGNC Symbol;Acc:HGNC:4803]	protein_coding
ENSG00000138030	KHK	1,772654654	0,277084039	1,58E-10	2,65E-09	FALSE	TRUE	ketohexokinase [Source:HGNC Symbol;Acc:HGNC:6315]	protein_coding
ENSG00000138032	PPM1B	-1,081490382	0,20191502	8,50E-08	9,13E-07	TRUE	FALSE	"protein phosphatase, Mg2+/Mn2+ dependent 1B [Source:HGNC Symbol;Acc:HGNC:9276]"	protein_coding
ENSG00000138035	PNPT1	-2,153749657	0,180107201	5,89E-33	1,26E-30	TRUE	FALSE	polyribonucleotide nucleotidyltransferase 1 [Source:HGNC Symbol;Acc:HGNC:23166]	protein_coding
ENSG00000138061	CYP1B1	2,390705714	0,424994897	1,85E-08	2,23E-07	FALSE	TRUE	cytochrome P450 family 1 subfamily B member 1 [Source:HGNC Symbol;Acc:HGNC:2597]	protein_coding
ENSG00000138074	SLC5A6	-1,28334168	0,255298185	4,99E-07	4,63E-06	TRUE	FALSE	solute carrier family 5 member 6 [Source:HGNC Symbol;Acc:HGNC:11041]	protein_coding
ENSG00000138078	PREPL	1,254971665	0,168274612	8,79E-14	2,45E-12	FALSE	TRUE	prolyl endopeptidase-like [Source:HGNC Symbol;Acc:HGNC:30228]	protein_coding
ENSG00000138080	EMILIN1	3,861711233	0,357952027	3,91E-27	4,68E-25	FALSE	TRUE	elastin microfibril interfacer 1 [Source:HGNC Symbol;Acc:HGNC:19880]	protein_coding
ENSG00000138101	DTNB	1,309908594	0,345503108	0,000149856	0,000816921	FALSE	TRUE	dystrobrevin beta [Source:HGNC Symbol;Acc:HGNC:3058]	protein_coding
ENSG00000138134	STAMBPL1	-1,243945679	0,241790001	2,68E-07	2,63E-06	TRUE	FALSE	STAM binding protein like 1 [Source:HGNC Symbol;Acc:HGNC:24105]	protein_coding
ENSG00000138166	DUSP5	-2,401509519	0,261765552	4,55E-20	2,65E-18	TRUE	FALSE	dual specificity phosphatase 5 [Source:HGNC Symbol;Acc:HGNC:3071]	protein_coding
ENSG00000138175	ARL3	1,414970115	0,268150257	1,31E-07	1,36E-06	FALSE	TRUE	ADP ribosylation factor like GTPase 3 [Source:HGNC Symbol;Acc:HGNC:694]	protein_coding
ENSG00000138311	ZNF365	2,289109866	0,549949928	3,15E-05	0,000200813	FALSE	TRUE	zinc finger protein 365 [Source:HGNC Symbol;Acc:HGNC:18194]	protein_coding
ENSG00000138316	ADAMTS14	1,903660817	0,537815652	0,00040071	0,001928157	FALSE	TRUE	ADAM metallopeptidase with thrombospondin type 1 motif 14 [Source:HGNC Symbol;Acc:HGNC:14899]	protein_coding
ENSG00000138376	BARD1	-1,538874575	0,198257296	8,36E-15	2,68E-13	TRUE	FALSE	BRCA1 associated RING domain 1 [Source:HGNC Symbol;Acc:HGNC:952]	protein_coding
ENSG00000138381	ASNSD1	1,207805952	0,401813738	0,00264809	0,010106393	FALSE	TRUE	asparagine synthetase domain containing 1 [Source:HGNC Symbol;Acc:HGNC:24910]	protein_coding
ENSG00000138439	FAM117B	1,16879634	0,326272295	0,000340618	0,00167019	FALSE	TRUE	family with sequence similarity 117 member B [Source:HGNC Symbol;Acc:HGNC:14440]	protein_coding
ENSG00000138442	WDR12	1,664848615	0,238610354	3,01E-12	6,68E-11	FALSE	TRUE	WD repeat domain 12 [Source:HGNC Symbol;Acc:HGNC:14098]	protein_coding
ENSG00000138448	ITGAV	1,220582145	0,232504255	1,52E-07	1,56E-06	FALSE	TRUE	integrin subunit alpha V [Source:HGNC Symbol;Acc:HGNC:6150]	protein_coding
ENSG00000138463	DIRC2	1,025436085	0,265804487	0,000114385	0,000641248	FALSE	TRUE	disrupted in renal carcinoma 2 [Source:HGNC Symbol;Acc:HGNC:16628]	protein_coding
ENSG00000138496	PARP9	-3,695098288	0,293053679	1,88E-36	5,80E-34	TRUE	FALSE	poly(ADP-ribose) polymerase family member 9 [Source:HGNC Symbol;Acc:HGNC:24118]	protein_coding
ENSG00000138604	GLCE	1,153800652	0,380260461	0,002411443	0,009318743	FALSE	TRUE	glucuronic acid epimerase [Source:HGNC Symbol;Acc:HGNC:17855]	protein_coding
ENSG00000138623	SEMA7A	-3,275232634	0,19455132	1,36E-63	2,68E-60	TRUE	FALSE	semaphorin 7A (John Milton Hagen blood group) [Source:HGNC Symbol;Acc:HGNC:10741]	protein_coding
ENSG00000138639	ARHGAP24	2,143909902	0,787109735	0,006454044	0,02176874	FALSE	TRUE	Rho GTPase activating protein 24 [Source:HGNC Symbol;Acc:HGNC:25361]	protein_coding
ENSG00000138642	HERC6	-4,283684174	0,333852713	1,10E-37	3,72E-35	TRUE	FALSE	HECT and RLD domain containing E3 ubiquitin protein ligase family member 6 [Source:HGNC Symbol;Acc:HGNC:26072]	protein_coding
ENSG00000138646	HERC5	-5,313897557	0,546641037	2,45E-22	1,77E-20	TRUE	FALSE	HECT and RLD domain containing E3 ubiquitin protein ligase 5 [Source:HGNC Symbol;Acc:HGNC:24368]	protein_coding
ENSG00000138669	PRKG2	2,63386	1,045312545	0,011745937	0,036151197	FALSE	TRUE	"protein kinase, cGMP-dependent, type II [Source:HGNC Symbol;Acc:HGNC:9416]"	protein_coding
ENSG00000138678	GPAT3	2,304547222	0,672005826	0,000605015	0,002759466	FALSE	TRUE	glycerol-3-phosphate acyltransferase 3 [Source:HGNC Symbol;Acc:HGNC:28157]	protein_coding
ENSG00000138686	BBS7	-1,276635766	0,214064418	2,46E-09	3,46E-08	TRUE	FALSE	Bardet-Biedl syndrome 7 [Source:HGNC Symbol;Acc:HGNC:18758]	protein_coding
ENSG00000138688	KIAA1109	-1,071139352	0,189905067	1,70E-08	2,05E-07	TRUE	FALSE	KIAA1109 [Source:HGNC Symbol;Acc:HGNC:26953]	protein_coding
ENSG00000138755	CXCL9	-6,75215134	1,600903069	2,47E-05	0,00016105	TRUE	FALSE	C-X-C motif chemokine ligand 9 [Source:HGNC Symbol;Acc:HGNC:7098]	protein_coding
ENSG00000138757	G3BP2	-1,101390014	0,19356875	1,27E-08	1,57E-07	TRUE	FALSE	G3BP stress granule assembly factor 2 [Source:HGNC Symbol;Acc:HGNC:30291]	protein_coding
ENSG00000138758	Sep-11	-1,335337127	0,240084554	2,67E-08	3,13E-07	TRUE	FALSE	septin 11 [Source:HGNC Symbol;Acc:HGNC:25589]	protein_coding
ENSG00000138760	SCARB2	-1,288548195	0,252190175	3,23E-07	3,11E-06	TRUE	FALSE	scavenger receptor class B member 2 [Source:HGNC Symbol;Acc:HGNC:1665]	protein_coding
ENSG00000138764	CCNG2	-2,786989697	0,234672693	1,58E-32	3,31E-30	TRUE	FALSE	cyclin G2 [Source:HGNC Symbol;Acc:HGNC:1593]	protein_coding
ENSG00000138771	SHROOM3	3,096622592	0,97533412	0,0014987	0,006157916	FALSE	TRUE	shroom family member 3 [Source:HGNC Symbol;Acc:HGNC:30422]	protein_coding
ENSG00000138772	ANXA3	-4,952653598	0,789109126	3,47E-10	5,55E-09	TRUE	FALSE	annexin A3 [Source:HGNC Symbol;Acc:HGNC:541]	protein_coding
ENSG00000138777	PPA2	1,019456836	0,171157057	2,58E-09	3,61E-08	FALSE	TRUE	pyrophosphatase (inorganic) 2 [Source:HGNC Symbol;Acc:HGNC:28883]	protein_coding
ENSG00000138794	CASP6	-1,361522887	0,23992908	1,39E-08	1,70E-07	TRUE	FALSE	caspase 6 [Source:HGNC Symbol;Acc:HGNC:1507]	protein_coding
ENSG00000138814	PPP3CA	2,106506746	0,204570288	7,25E-25	6,93E-23	FALSE	TRUE	protein phosphatase 3 catalytic subunit alpha [Source:HGNC Symbol;Acc:HGNC:9314]	protein_coding
ENSG00000138821	SLC39A8	2,100004526	0,390979692	7,82E-08	8,45E-07	FALSE	TRUE	solute carrier family 39 member 8 [Source:HGNC Symbol;Acc:HGNC:20862]	protein_coding
ENSG00000138823	MTTP	-6,735376907	1,825920176	0,000225352	0,00116958	TRUE	FALSE	microsomal triglyceride transfer protein [Source:HGNC Symbol;Acc:HGNC:7467]	protein_coding
ENSG00000138829	FBN2	-1,505524151	0,522941104	0,003989947	0,014410977	TRUE	FALSE	fibrillin 2 [Source:HGNC Symbol;Acc:HGNC:3604]	protein_coding
ENSG00000138964	PARVG	1,880016533	0,269468831	3,02E-12	6,70E-11	FALSE	TRUE	parvin gamma [Source:HGNC Symbol;Acc:HGNC:14654]	protein_coding
ENSG00000139055	ERP27	1,962662012	0,666891401	0,003250474	0,012065484	FALSE	TRUE	endoplasmic reticulum protein 27 [Source:HGNC Symbol;Acc:HGNC:26495]	protein_coding
ENSG00000139116	KIF21A	-1,481983772	0,367989543	5,64E-05	0,000338635	TRUE	FALSE	kinesin family member 21A [Source:HGNC Symbol;Acc:HGNC:19349]	protein_coding
ENSG00000139132	FGD4	1,061109058	0,383711206	0,005685572	0,019572171	FALSE	TRUE	"FYVE, RhoGEF and PH domain containing 4 [Source:HGNC Symbol;Acc:HGNC:19125]"	protein_coding
ENSG00000139146	FAM60A	-1,746463258	0,3604605	1,27E-06	1,08E-05	TRUE	FALSE	SIN3-HDAC complex associated factor [Source:HGNC Symbol;Acc:HGNC:30702]	protein_coding
ENSG00000139154	AEBP2	-1,38722992	0,262955515	1,32E-07	1,37E-06	TRUE	FALSE	AE binding protein 2 [Source:HGNC Symbol;Acc:HGNC:24051]	protein_coding
ENSG00000139160	ETFBKMT	1,810238267	0,688370171	0,008544884	0,027620666	FALSE	TRUE	electron transfer flavoprotein beta subunit lysine methyltransferase [Source:HGNC Symbol;Acc:HGNC:28739]	protein_coding
ENSG00000139187	KLRG1	1,891826443	0,489083812	0,000109685	0,000616798	FALSE	TRUE	killer cell lectin like receptor G1 [Source:HGNC Symbol;Acc:HGNC:6380]	protein_coding
ENSG00000139190	VAMP1	1,087010469	0,253202964	1,76E-05	0,000118535	FALSE	TRUE	vesicle associated membrane protein 1 [Source:HGNC Symbol;Acc:HGNC:12642]	protein_coding
ENSG00000139193	CD27	1,236347696	0,366767598	0,00074915	0,003341707	FALSE	TRUE	CD27 molecule [Source:HGNC Symbol;Acc:HGNC:11922]	protein_coding
ENSG00000139266	Mar-09	-1,117569117	0,433204604	0,009886556	0,03128376	TRUE	FALSE	membrane associated ring-CH-type finger 9 [Source:HGNC Symbol;Acc:HGNC:25139]	protein_coding
ENSG00000139278	GLIPR1	2,568432598	0,510444564	4,86E-07	4,53E-06	FALSE	TRUE	GLI pathogenesis related 1 [Source:HGNC Symbol;Acc:HGNC:17001]	protein_coding
ENSG00000139289	PHLDA1	1,619943513	0,674685063	0,016348702	0,04779813	FALSE	TRUE	pleckstrin homology like domain family A member 1 [Source:HGNC Symbol;Acc:HGNC:8933]	protein_coding
ENSG00000139318	DUSP6	3,315073435	0,415712675	1,53E-15	5,38E-14	FALSE	TRUE	dual specificity phosphatase 6 [Source:HGNC Symbol;Acc:HGNC:3072]	protein_coding
ENSG00000139350	NEDD1	-1,261562854	0,197655478	1,74E-10	2,90E-09	TRUE	FALSE	"neural precursor cell expressed, developmentally down-regulated 1 [Source:HGNC Symbol;Acc:HGNC:7723]"	protein_coding
ENSG00000139354	GAS2L3	2,880929124	0,457571763	3,05E-10	4,92E-09	FALSE	TRUE	growth arrest specific 2 like 3 [Source:HGNC Symbol;Acc:HGNC:27475]	protein_coding
ENSG00000139508	SLC46A3	2,075503565	0,292339613	1,25E-12	2,91E-11	FALSE	TRUE	solute carrier family 46 member 3 [Source:HGNC Symbol;Acc:HGNC:27501]	protein_coding
ENSG00000139537	CCDC65	5,579325111	2,049912944	0,006493969	0,021887832	FALSE	TRUE	coiled-coil domain containing 65 [Source:HGNC Symbol;Acc:HGNC:29937]	protein_coding
ENSG00000139572	GPR84	3,479586713	0,777105795	7,55E-06	5,50E-05	FALSE	TRUE	G protein-coupled receptor 84 [Source:HGNC Symbol;Acc:HGNC:4535]	protein_coding
ENSG00000139597	N4BP2L1	-2,662620631	0,434478442	8,88E-10	1,34E-08	TRUE	FALSE	NEDD4 binding protein 2 like 1 [Source:HGNC Symbol;Acc:HGNC:25037]	protein_coding
ENSG00000139618	BRCA2	-1,533796087	0,283654656	6,40E-08	7,02E-07	TRUE	FALSE	"BRCA2, DNA repair associated [Source:HGNC Symbol;Acc:HGNC:1101]"	protein_coding
ENSG00000139625	MAP3K12	1,118405368	0,259545896	1,64E-05	0,000111074	FALSE	TRUE	mitogen-activated protein kinase kinase kinase 12 [Source:HGNC Symbol;Acc:HGNC:6851]	protein_coding
ENSG00000139636	LMBR1L	-1,690211977	0,160986301	8,72E-26	9,07E-24	TRUE	FALSE	limb development membrane protein 1 like [Source:HGNC Symbol;Acc:HGNC:18268]	protein_coding
ENSG00000139637	C12orf10	1,191406077	0,173101856	5,87E-12	1,25E-10	FALSE	TRUE	chromosome 12 open reading frame 10 [Source:HGNC Symbol;Acc:HGNC:17590]	protein_coding
ENSG00000139725	RHOF	-2,721601946	0,316774297	8,58E-18	3,89E-16	TRUE	FALSE	"ras homolog family member F, filopodia associated [Source:HGNC Symbol;Acc:HGNC:15703]"	protein_coding
ENSG00000139832	RAB20	1,262936804	0,464907539	0,006596956	0,022171908	FALSE	TRUE	"RAB20, member RAS oncogene family [Source:HGNC Symbol;Acc:HGNC:18260]"	protein_coding
ENSG00000139899	CBLN3	-3,313079168	0,392214244	2,99E-17	1,28E-15	TRUE	FALSE	cerebellin 3 precursor [Source:HGNC Symbol;Acc:HGNC:20146]	protein_coding
ENSG00000139946	PELI2	1,957694454	0,36098906	5,86E-08	6,46E-07	FALSE	TRUE	pellino E3 ubiquitin protein ligase family member 2 [Source:HGNC Symbol;Acc:HGNC:8828]	protein_coding
ENSG00000139970	RTN1	2,618338093	0,466207823	1,95E-08	2,34E-07	FALSE	TRUE	reticulon 1 [Source:HGNC Symbol;Acc:HGNC:10467]	protein_coding
ENSG00000139974	SLC38A6	2,141701735	0,365994166	4,86E-09	6,48E-08	FALSE	TRUE	solute carrier family 38 member 6 [Source:HGNC Symbol;Acc:HGNC:19863]	protein_coding
ENSG00000140030	GPR65	1,665376641	0,312178567	9,57E-08	1,02E-06	FALSE	TRUE	G protein-coupled receptor 65 [Source:HGNC Symbol;Acc:HGNC:4517]	protein_coding
ENSG00000140104	C14orf79	1,263598233	0,358316972	0,00042112	0,002012076	FALSE	TRUE	clathrin binding box of aftiphilin containing 1 [Source:HGNC Symbol;Acc:HGNC:20126]	protein_coding
ENSG00000140105	WARS	-2,624599924	0,292895835	3,22E-19	1,72E-17	TRUE	FALSE	tryptophanyl-tRNA synthetase [Source:HGNC Symbol;Acc:HGNC:12729]	protein_coding
ENSG00000140199	SLC12A6	2,045207692	0,310396607	4,43E-11	8,19E-10	FALSE	TRUE	solute carrier family 12 member 6 [Source:HGNC Symbol;Acc:HGNC:10914]	protein_coding
ENSG00000140284	SLC27A2	-1,724896665	0,406389008	2,19E-05	0,000144512	TRUE	FALSE	solute carrier family 27 member 2 [Source:HGNC Symbol;Acc:HGNC:10996]	protein_coding
ENSG00000140287	HDC	1,467376579	0,544357511	0,007025948	0,023375129	FALSE	TRUE	histidine decarboxylase [Source:HGNC Symbol;Acc:HGNC:4855]	protein_coding
ENSG00000140368	PSTPIP1	1,273796433	0,28843021	1,00E-05	7,10E-05	FALSE	TRUE	proline-serine-threonine phosphatase interacting protein 1 [Source:HGNC Symbol;Acc:HGNC:9580]	protein_coding
ENSG00000140379	BCL2A1	-3,939411387	0,77205203	3,35E-07	3,22E-06	TRUE	FALSE	BCL2 related protein A1 [Source:HGNC Symbol;Acc:HGNC:991]	protein_coding
ENSG00000140386	SCAPER	-1,072500958	0,213589716	5,13E-07	4,75E-06	TRUE	FALSE	S-phase cyclin A associated protein in the ER [Source:HGNC Symbol;Acc:HGNC:13081]	protein_coding
ENSG00000140450	ARRDC4	1,370827501	0,326567453	2,70E-05	0,00017453	FALSE	TRUE	arrestin domain containing 4 [Source:HGNC Symbol;Acc:HGNC:28087]	protein_coding
ENSG00000140464	PML	-3,386861586	0,197359801	5,21E-66	1,12E-62	TRUE	FALSE	promyelocytic leukemia [Source:HGNC Symbol;Acc:HGNC:9113]	protein_coding
ENSG00000140479	PCSK6	4,639419143	1,30644201	0,000383499	0,001853238	FALSE	TRUE	proprotein convertase subtilisin/kexin type 6 [Source:HGNC Symbol;Acc:HGNC:8569]	protein_coding
ENSG00000140497	SCAMP2	1,004362637	0,289856134	0,000530156	0,002455829	FALSE	TRUE	secretory carrier membrane protein 2 [Source:HGNC Symbol;Acc:HGNC:10564]	protein_coding
ENSG00000140511	HAPLN3	-3,788386561	0,559863302	1,32E-11	2,64E-10	TRUE	FALSE	hyaluronan and proteoglycan link protein 3 [Source:HGNC Symbol;Acc:HGNC:21446]	protein_coding
ENSG00000140526	ABHD2	3,190316356	0,359302892	6,74E-19	3,43E-17	FALSE	TRUE	abhydrolase domain containing 2 [Source:HGNC Symbol;Acc:HGNC:18717]	protein_coding
ENSG00000140548	ZNF710	1,567175163	0,272551745	8,92E-09	1,13E-07	FALSE	TRUE	zinc finger protein 710 [Source:HGNC Symbol;Acc:HGNC:25352]	protein_coding
ENSG00000140564	FURIN	1,362735379	0,410988706	0,000913979	0,003988669	FALSE	TRUE	"furin, paired basic amino acid cleaving enzyme [Source:HGNC Symbol;Acc:HGNC:8568]"	protein_coding
ENSG00000140577	CRTC3	1,222455801	0,208186206	4,31E-09	5,80E-08	FALSE	TRUE	CREB regulated transcription coactivator 3 [Source:HGNC Symbol;Acc:HGNC:26148]	protein_coding
ENSG00000140678	ITGAX	1,523819326	0,355281002	1,79E-05	0,000120431	FALSE	TRUE	integrin subunit alpha X [Source:HGNC Symbol;Acc:HGNC:6152]	protein_coding
ENSG00000140749	IGSF6	2,184544099	0,343860563	2,11E-10	3,48E-09	FALSE	TRUE	immunoglobulin superfamily member 6 [Source:HGNC Symbol;Acc:HGNC:5953]	protein_coding
ENSG00000140853	NLRC5	-2,037126021	0,228896761	5,60E-19	2,90E-17	TRUE	FALSE	NLR family CARD domain containing 5 [Source:HGNC Symbol;Acc:HGNC:29933]	protein_coding
ENSG00000140859	KIFC3	4,737583238	0,635697256	9,15E-14	2,54E-12	FALSE	TRUE	kinesin family member C3 [Source:HGNC Symbol;Acc:HGNC:6326]	protein_coding
ENSG00000140905	GCSH	1,339414362	0,356140639	0,000169294	0,00090991	FALSE	TRUE	glycine cleavage system protein H [Source:HGNC Symbol;Acc:HGNC:4208]	protein_coding
ENSG00000140931	CMTM3	1,687533051	0,291974334	7,48E-09	9,64E-08	FALSE	TRUE	CKLF like MARVEL transmembrane domain containing 3 [Source:HGNC Symbol;Acc:HGNC:19174]	protein_coding
ENSG00000140948	ZCCHC14	1,493350717	0,213247682	2,51E-12	5,61E-11	FALSE	TRUE	zinc finger CCHC-type containing 14 [Source:HGNC Symbol;Acc:HGNC:24134]	protein_coding
ENSG00000140950	TLDC1	-2,289765173	0,187919078	3,74E-34	9,75E-32	TRUE	FALSE	TBC/LysM-associated domain containing 1 [Source:HGNC Symbol;Acc:HGNC:29325]	protein_coding
ENSG00000140961	OSGIN1	2,115025306	0,401942686	1,42E-07	1,47E-06	FALSE	TRUE	oxidative stress induced growth inhibitor 1 [Source:HGNC Symbol;Acc:HGNC:30093]	protein_coding
ENSG00000140968	IRF8	-1,261455983	0,345361036	0,000259627	0,001320866	TRUE	FALSE	interferon regulatory factor 8 [Source:HGNC Symbol;Acc:HGNC:5358]	protein_coding
ENSG00000140995	DEF8	1,152467441	0,164245167	2,27E-12	5,12E-11	FALSE	TRUE	differentially expressed in FDCP 8 homolog [Source:HGNC Symbol;Acc:HGNC:25969]	protein_coding
ENSG00000141040	ZNF287	1,042329187	0,360589898	0,003844799	0,013935561	FALSE	TRUE	zinc finger protein 287 [Source:HGNC Symbol;Acc:HGNC:13502]	protein_coding
ENSG00000141086	CTRL	-1,497060024	0,378606357	7,68E-05	0,000446273	TRUE	FALSE	chymotrypsin like [Source:HGNC Symbol;Acc:HGNC:2524]	protein_coding
ENSG00000141295	SCRN2	1,118975576	0,239402297	2,95E-06	2,34E-05	FALSE	TRUE	secernin 2 [Source:HGNC Symbol;Acc:HGNC:30381]	protein_coding
ENSG00000141337	ARSG	1,519166745	0,211979014	7,69E-13	1,83E-11	FALSE	TRUE	arylsulfatase G [Source:HGNC Symbol;Acc:HGNC:24102]	protein_coding
ENSG00000141401	IMPA2	2,72426159	0,373665637	3,08E-13	7,79E-12	FALSE	TRUE	inositol monophosphatase 2 [Source:HGNC Symbol;Acc:HGNC:6051]	protein_coding
ENSG00000141429	GALNT1	1,166950842	0,194056203	1,82E-09	2,59E-08	FALSE	TRUE	polypeptide N-acetylgalactosaminyltransferase 1 [Source:HGNC Symbol;Acc:HGNC:4123]	protein_coding
ENSG00000141431	ASXL3	5,745409897	2,019884909	0,004449174	0,015864194	FALSE	TRUE	"additional sex combs like 3, transcriptional regulator [Source:HGNC Symbol;Acc:HGNC:29357]"	protein_coding
ENSG00000141448	GATA6	-6,395112917	2,365379399	0,006858642	0,022922784	TRUE	FALSE	GATA binding protein 6 [Source:HGNC Symbol;Acc:HGNC:4174]	protein_coding
ENSG00000141449	GREB1L	-5,344996953	2,232825728	0,016673643	0,048568464	TRUE	FALSE	growth regulation by estrogen in breast cancer 1 like [Source:HGNC Symbol;Acc:HGNC:31042]	protein_coding
ENSG00000141458	NPC1	1,249127865	0,288011594	1,44E-05	9,90E-05	FALSE	TRUE	NPC intracellular cholesterol transporter 1 [Source:HGNC Symbol;Acc:HGNC:7897]	protein_coding
ENSG00000141497	ZMYND15	2,47671224	0,346977837	9,47E-13	2,23E-11	FALSE	TRUE	zinc finger MYND-type containing 15 [Source:HGNC Symbol;Acc:HGNC:20997]	protein_coding
ENSG00000141505	ASGR1	4,605635216	0,718910276	1,49E-10	2,51E-09	FALSE	TRUE	asialoglycoprotein receptor 1 [Source:HGNC Symbol;Acc:HGNC:742]	protein_coding
ENSG00000141519	CCDC40	2,790379919	0,612230382	5,17E-06	3,90E-05	FALSE	TRUE	coiled-coil domain containing 40 [Source:HGNC Symbol;Acc:HGNC:26090]	protein_coding
ENSG00000141527	CARD14	3,305196175	0,656978446	4,88E-07	4,54E-06	FALSE	TRUE	caspase recruitment domain family member 14 [Source:HGNC Symbol;Acc:HGNC:16446]	protein_coding
ENSG00000141540	TTYH2	-2,732439215	0,232077472	5,33E-32	1,02E-29	TRUE	FALSE	tweety family member 2 [Source:HGNC Symbol;Acc:HGNC:13877]	protein_coding
ENSG00000141542	RAB40B	1,380543934	0,410496772	0,000770709	0,003428137	FALSE	TRUE	"RAB40B, member RAS oncogene family [Source:HGNC Symbol;Acc:HGNC:18284]"	protein_coding
ENSG00000141570	CBX8	1,415021746	0,273069716	2,20E-07	2,19E-06	FALSE	TRUE	chromobox 8 [Source:HGNC Symbol;Acc:HGNC:15962]	protein_coding
ENSG00000141574	SECTM1	-3,456727527	0,526035469	4,99E-11	9,17E-10	TRUE	FALSE	secreted and transmembrane 1 [Source:HGNC Symbol;Acc:HGNC:10707]	protein_coding
ENSG00000141577	CEP131	1,180556018	0,130780949	1,76E-19	9,69E-18	FALSE	TRUE	centrosomal protein 131 [Source:HGNC Symbol;Acc:HGNC:29511]	protein_coding
ENSG00000141582	CBX4	-1,823532574	0,228708837	1,55E-15	5,42E-14	TRUE	FALSE	chromobox 4 [Source:HGNC Symbol;Acc:HGNC:1554]	protein_coding
ENSG00000141655	TNFRSF11A	-4,298210697	0,302857926	1,02E-45	6,75E-43	TRUE	FALSE	TNF receptor superfamily member 11a [Source:HGNC Symbol;Acc:HGNC:11908]	protein_coding
ENSG00000141682	PMAIP1	-3,773940516	0,477188336	2,60E-15	8,87E-14	TRUE	FALSE	phorbol-12-myristate-13-acetate-induced protein 1 [Source:HGNC Symbol;Acc:HGNC:9108]	protein_coding
ENSG00000141753	IGFBP4	-7,160171654	0,680327198	6,65E-26	6,98E-24	TRUE	FALSE	insulin like growth factor binding protein 4 [Source:HGNC Symbol;Acc:HGNC:5473]	protein_coding
ENSG00000141837	CACNA1A	-2,315279769	0,578225052	6,23E-05	0,000370252	TRUE	FALSE	calcium voltage-gated channel subunit alpha1 A [Source:HGNC Symbol;Acc:HGNC:1388]	protein_coding
ENSG00000141858	SAMD1	1,116223188	0,154061553	4,31E-13	1,06E-11	FALSE	TRUE	sterile alpha motif domain containing 1 [Source:HGNC Symbol;Acc:HGNC:17958]	protein_coding
ENSG00000141873	SLC39A3	1,128321584	0,161439788	2,77E-12	6,16E-11	FALSE	TRUE	solute carrier family 39 member 3 [Source:HGNC Symbol;Acc:HGNC:17128]	protein_coding
ENSG00000141968	VAV1	2,50961756	0,289463212	4,32E-18	2,04E-16	FALSE	TRUE	vav guanine nucleotide exchange factor 1 [Source:HGNC Symbol;Acc:HGNC:12657]	protein_coding
ENSG00000141985	SH3GL1	1,093309911	0,192080828	1,26E-08	1,55E-07	FALSE	TRUE	"SH3 domain containing GRB2 like 1, endophilin A2 [Source:HGNC Symbol;Acc:HGNC:10830]"	protein_coding
ENSG00000142046	TMEM91	1,061732185	0,373111343	0,00443254	0,015816775	FALSE	TRUE	transmembrane protein 91 [Source:HGNC Symbol;Acc:HGNC:32393]	protein_coding
ENSG00000142089	IFITM3	-5,775516086	0,487399152	2,16E-32	4,42E-30	TRUE	FALSE	interferon induced transmembrane protein 3 [Source:HGNC Symbol;Acc:HGNC:5414]	protein_coding
ENSG00000142156	COL6A1	1,383055156	0,440435807	0,001688343	0,006830587	FALSE	TRUE	collagen type VI alpha 1 chain [Source:HGNC Symbol;Acc:HGNC:2211]	protein_coding
ENSG00000142173	COL6A2	1,400447729	0,557310613	0,01197543	0,036743044	FALSE	TRUE	collagen type VI alpha 2 chain [Source:HGNC Symbol;Acc:HGNC:2212]	protein_coding
ENSG00000142178	SIK1	-2,049571576	0,407261394	4,84E-07	4,51E-06	TRUE	FALSE	salt inducible kinase 1 [Source:HGNC Symbol;Acc:HGNC:11142]	protein_coding
ENSG00000142185	TRPM2	3,500366015	0,410228501	1,43E-17	6,32E-16	FALSE	TRUE	transient receptor potential cation channel subfamily M member 2 [Source:HGNC Symbol;Acc:HGNC:12339]	protein_coding
ENSG00000142197	DOPEY2	-1,001007203	0,231530511	1,54E-05	0,000104715	TRUE	FALSE	dopey family member 2 [Source:HGNC Symbol;Acc:HGNC:1291]	protein_coding
ENSG00000142224	IL19	6,565600982	1,453310798	6,25E-06	4,63E-05	FALSE	TRUE	interleukin 19 [Source:HGNC Symbol;Acc:HGNC:5990]	protein_coding
ENSG00000142303	ADAMTS10	3,716201917	0,705925153	1,41E-07	1,45E-06	FALSE	TRUE	ADAM metallopeptidase with thrombospondin type 1 motif 10 [Source:HGNC Symbol;Acc:HGNC:13201]	protein_coding
ENSG00000142347	MYO1F	1,650660873	0,181980785	1,18E-19	6,64E-18	FALSE	TRUE	myosin IF [Source:HGNC Symbol;Acc:HGNC:7600]	protein_coding
ENSG00000142405	NLRP12	8,307430246	1,44369445	8,70E-09	1,11E-07	FALSE	TRUE	NLR family pyrin domain containing 12 [Source:HGNC Symbol;Acc:HGNC:22938]	protein_coding
ENSG00000142459	EVI5L	1,077597332	0,169556086	2,08E-10	3,42E-09	FALSE	TRUE	ecotropic viral integration site 5 like [Source:HGNC Symbol;Acc:HGNC:30464]	protein_coding
ENSG00000142494	SLC47A1	1,944106594	0,460216379	2,40E-05	0,000156649	FALSE	TRUE	solute carrier family 47 member 1 [Source:HGNC Symbol;Acc:HGNC:25588]	protein_coding
ENSG00000142512	SIGLEC10	4,475003546	0,569062825	3,73E-15	1,25E-13	FALSE	TRUE	sialic acid binding Ig like lectin 10 [Source:HGNC Symbol;Acc:HGNC:15620]	protein_coding
ENSG00000142552	RCN3	4,21346969	0,508361073	1,15E-16	4,63E-15	FALSE	TRUE	reticulocalbin 3 [Source:HGNC Symbol;Acc:HGNC:21145]	protein_coding
ENSG00000142556	ZNF614	1,517967263	0,353919922	1,79E-05	0,000120431	FALSE	TRUE	zinc finger protein 614 [Source:HGNC Symbol;Acc:HGNC:24722]	protein_coding
ENSG00000142621	FHAD1	3,67652227	1,03803599	0,000397397	0,001913771	FALSE	TRUE	forkhead associated phosphopeptide binding domain 1 [Source:HGNC Symbol;Acc:HGNC:29408]	protein_coding
ENSG00000142634	EFHD2	1,245109735	0,176618169	1,79E-12	4,10E-11	FALSE	TRUE	EF-hand domain family member D2 [Source:HGNC Symbol;Acc:HGNC:28670]	protein_coding
ENSG00000142655	PEX14	-1,234002647	0,371237014	0,000887269	0,003886085	TRUE	FALSE	peroxisomal biogenesis factor 14 [Source:HGNC Symbol;Acc:HGNC:8856]	protein_coding
ENSG00000142669	SH3BGRL3	1,784851115	0,250608597	1,06E-12	2,49E-11	FALSE	TRUE	SH3 domain binding glutamate rich protein like 3 [Source:HGNC Symbol;Acc:HGNC:15568]	protein_coding
ENSG00000142694	EVA1B	-1,234560424	0,381776167	0,001221856	0,005143424	TRUE	FALSE	eva-1 homolog B [Source:HGNC Symbol;Acc:HGNC:25558]	protein_coding
ENSG00000142731	PLK4	-1,034808439	0,380510737	0,006537577	0,022012905	TRUE	FALSE	polo like kinase 4 [Source:HGNC Symbol;Acc:HGNC:11397]	protein_coding
ENSG00000142733	MAP3K6	-2,195477256	0,377265634	5,90E-09	7,76E-08	TRUE	FALSE	mitogen-activated protein kinase kinase kinase 6 [Source:HGNC Symbol;Acc:HGNC:6858]	protein_coding
ENSG00000142765	SYTL1	1,141380552	0,40609433	0,004944474	0,017394806	FALSE	TRUE	synaptotagmin like 1 [Source:HGNC Symbol;Acc:HGNC:15584]	protein_coding
ENSG00000142920	AZIN2	-2,743831595	0,699250343	8,71E-05	0,00050026	TRUE	FALSE	antizyme inhibitor 2 [Source:HGNC Symbol;Acc:HGNC:29957]	protein_coding
ENSG00000142949	PTPRF	1,007069922	0,395988031	0,010984777	0,034140939	FALSE	TRUE	"protein tyrosine phosphatase, receptor type F [Source:HGNC Symbol;Acc:HGNC:9670]"	protein_coding
ENSG00000143061	IGSF3	-5,272126451	0,47000766	3,36E-29	4,74E-27	TRUE	FALSE	immunoglobulin superfamily member 3 [Source:HGNC Symbol;Acc:HGNC:5950]	protein_coding
ENSG00000143067	ZNF697	2,434980194	0,364284629	2,32E-11	4,49E-10	FALSE	TRUE	zinc finger protein 697 [Source:HGNC Symbol;Acc:HGNC:32034]	protein_coding
ENSG00000143110	C1orf162	3,693237037	0,450134408	2,31E-16	8,86E-15	FALSE	TRUE	chromosome 1 open reading frame 162 [Source:HGNC Symbol;Acc:HGNC:28344]	protein_coding
ENSG00000143119	CD53	1,417287158	0,323555316	1,18E-05	8,25E-05	FALSE	TRUE	CD53 molecule [Source:HGNC Symbol;Acc:HGNC:1686]	protein_coding
ENSG00000143126	CELSR2	-1,607445229	0,322490787	6,21E-07	5,65E-06	TRUE	FALSE	cadherin EGF LAG seven-pass G-type receptor 2 [Source:HGNC Symbol;Acc:HGNC:3231]	protein_coding
ENSG00000143127	ITGA10	-2,343538317	0,574450367	4,51E-05	0,000277277	TRUE	FALSE	integrin subunit alpha 10 [Source:HGNC Symbol;Acc:HGNC:6135]	protein_coding
ENSG00000143153	ATP1B1	-1,489033426	0,388750479	0,000127984	0,00070993	TRUE	FALSE	ATPase Na+/K+ transporting subunit beta 1 [Source:HGNC Symbol;Acc:HGNC:804]	protein_coding
ENSG00000143156	NME7	1,061923678	0,231602458	4,54E-06	3,46E-05	FALSE	TRUE	NME/NM23 family member 7 [Source:HGNC Symbol;Acc:HGNC:20461]	protein_coding
ENSG00000143158	MPC2	-1,400650546	0,350857965	6,55E-05	0,00038753	TRUE	FALSE	mitochondrial pyruvate carrier 2 [Source:HGNC Symbol;Acc:HGNC:24515]	protein_coding
ENSG00000143162	CREG1	-1,324626381	0,231309582	1,02E-08	1,29E-07	TRUE	FALSE	cellular repressor of E1A stimulated genes 1 [Source:HGNC Symbol;Acc:HGNC:2351]	protein_coding
ENSG00000143164	DCAF6	-1,601402294	0,316557947	4,22E-07	3,98E-06	TRUE	FALSE	DDB1 and CUL4 associated factor 6 [Source:HGNC Symbol;Acc:HGNC:30002]	protein_coding
ENSG00000143167	GPA33	-2,770141801	0,808828118	0,000615064	0,002797762	TRUE	FALSE	glycoprotein A33 [Source:HGNC Symbol;Acc:HGNC:4445]	protein_coding
ENSG00000143178	TBX19	-1,914382556	0,214181612	3,96E-19	2,09E-17	TRUE	FALSE	T-box 19 [Source:HGNC Symbol;Acc:HGNC:11596]	protein_coding
ENSG00000143190	POU2F1	-1,043478682	0,222513915	2,74E-06	2,19E-05	TRUE	FALSE	POU class 2 homeobox 1 [Source:HGNC Symbol;Acc:HGNC:9212]	protein_coding
ENSG00000143217	NECTIN4	3,1783165	0,714830885	8,74E-06	6,25E-05	FALSE	TRUE	nectin cell adhesion molecule 4 [Source:HGNC Symbol;Acc:HGNC:19688]	protein_coding
ENSG00000143226	FCGR2A	5,200182245	0,583934121	5,32E-19	2,77E-17	FALSE	TRUE	Fc fragment of IgG receptor IIa [Source:HGNC Symbol;Acc:HGNC:3616]	protein_coding
ENSG00000143315	PIGM	2,220425557	0,291661075	2,68E-14	7,95E-13	FALSE	TRUE	phosphatidylinositol glycan anchor biosynthesis class M [Source:HGNC Symbol;Acc:HGNC:18858]	protein_coding
ENSG00000143318	CASQ1	-2,415177619	0,932487459	0,009596544	0,030526615	TRUE	FALSE	calsequestrin 1 [Source:HGNC Symbol;Acc:HGNC:1512]	protein_coding
ENSG00000143333	RGS16	-1,361813761	0,395279211	0,000570649	0,002625958	TRUE	FALSE	regulator of G protein signaling 16 [Source:HGNC Symbol;Acc:HGNC:9997]	protein_coding
ENSG00000143367	TUFT1	-3,129327042	0,423136826	1,41E-13	3,76E-12	TRUE	FALSE	tuftelin 1 [Source:HGNC Symbol;Acc:HGNC:12422]	protein_coding
ENSG00000143373	ZNF687	-1,255645992	0,23581857	1,01E-07	1,07E-06	TRUE	FALSE	zinc finger protein 687 [Source:HGNC Symbol;Acc:HGNC:29277]	protein_coding
ENSG00000143375	CGN	-4,407621975	0,724090429	1,15E-09	1,70E-08	TRUE	FALSE	cingulin [Source:HGNC Symbol;Acc:HGNC:17429]	protein_coding
ENSG00000143387	CTSK	1,505067647	0,412082969	0,00025986	0,001321567	FALSE	TRUE	cathepsin K [Source:HGNC Symbol;Acc:HGNC:2536]	protein_coding
ENSG00000143398	PIP5K1A	-1,131979466	0,284753536	7,03E-05	0,00041168	TRUE	FALSE	phosphatidylinositol-4-phosphate 5-kinase type 1 alpha [Source:HGNC Symbol;Acc:HGNC:8994]	protein_coding
ENSG00000143412	ANXA9	3,847864089	1,039469261	0,00021411	0,001116369	FALSE	TRUE	annexin A9 [Source:HGNC Symbol;Acc:HGNC:547]	protein_coding
ENSG00000143457	GOLPH3L	-1,121355933	0,294001977	0,000136674	0,000753028	TRUE	FALSE	golgi phosphoprotein 3 like [Source:HGNC Symbol;Acc:HGNC:24882]	protein_coding
ENSG00000143546	S100A8	5,820042348	0,745445816	5,83E-15	1,91E-13	FALSE	TRUE	S100 calcium binding protein A8 [Source:HGNC Symbol;Acc:HGNC:10498]	protein_coding
ENSG00000143554	SLC27A3	1,239594819	0,457428324	0,006729915	0,022567584	FALSE	TRUE	solute carrier family 27 member 3 [Source:HGNC Symbol;Acc:HGNC:10997]	protein_coding
ENSG00000143630	HCN3	-2,076724137	0,309717436	2,01E-11	3,92E-10	TRUE	FALSE	hyperpolarization activated cyclic nucleotide gated potassium channel 3 [Source:HGNC Symbol;Acc:HGNC:19183]	protein_coding
ENSG00000143669	LYST	-2,32922663	0,168651333	2,19E-43	1,13E-40	TRUE	FALSE	lysosomal trafficking regulator [Source:HGNC Symbol;Acc:HGNC:1968]	protein_coding
ENSG00000143674	MAP3K21	-1,230095308	0,268014527	4,44E-06	3,39E-05	TRUE	FALSE	mitogen-activated protein kinase kinase kinase 21 [Source:HGNC Symbol;Acc:HGNC:29798]	protein_coding
ENSG00000143772	ITPKB	-1,42887676	0,225739006	2,46E-10	4,01E-09	TRUE	FALSE	inositol-trisphosphate 3-kinase B [Source:HGNC Symbol;Acc:HGNC:6179]	protein_coding
ENSG00000143797	MBOAT2	-1,923304374	0,308589749	4,59E-10	7,22E-09	TRUE	FALSE	membrane bound O-acyltransferase domain containing 2 [Source:HGNC Symbol;Acc:HGNC:25193]	protein_coding
ENSG00000143801	PSEN2	-1,802419193	0,219886904	2,46E-16	9,41E-15	TRUE	FALSE	presenilin 2 [Source:HGNC Symbol;Acc:HGNC:9509]	protein_coding
ENSG00000143842	SOX13	2,038360008	0,565408807	0,000312023	0,001547581	FALSE	TRUE	SRY-box 13 [Source:HGNC Symbol;Acc:HGNC:11192]	protein_coding
ENSG00000143847	PPFIA4	-2,20329159	0,88644274	0,012935394	0,03919636	TRUE	FALSE	PTPRF interacting protein alpha 4 [Source:HGNC Symbol;Acc:HGNC:9248]	protein_coding
ENSG00000143850	PLEKHA6	-1,45865733	0,563625003	0,009653706	0,030659084	TRUE	FALSE	pleckstrin homology domain containing A6 [Source:HGNC Symbol;Acc:HGNC:17053]	protein_coding
ENSG00000143924	EML4	1,546497415	0,316700547	1,04E-06	9,10E-06	FALSE	TRUE	echinoderm microtubule associated protein like 4 [Source:HGNC Symbol;Acc:HGNC:1316]	protein_coding
ENSG00000143942	CHAC2	-2,032894343	0,364565045	2,46E-08	2,91E-07	TRUE	FALSE	ChaC cation transport regulator homolog 2 [Source:HGNC Symbol;Acc:HGNC:32363]	protein_coding
ENSG00000143951	WDPCP	1,428073033	0,227194583	3,26E-10	5,23E-09	FALSE	TRUE	WD repeat containing planar cell polarity effector [Source:HGNC Symbol;Acc:HGNC:28027]	protein_coding
ENSG00000144031	ANKRD53	-6,375454735	2,127010045	0,002723121	0,010349433	TRUE	FALSE	ankyrin repeat domain 53 [Source:HGNC Symbol;Acc:HGNC:25691]	protein_coding
ENSG00000144057	ST6GAL2	4,316037532	1,767734934	0,014623806	0,043506236	FALSE	TRUE	"ST6 beta-galactoside alpha-2,6-sialyltransferase 2 [Source:HGNC Symbol;Acc:HGNC:10861]"	protein_coding
ENSG00000144115	THNSL2	-2,432787597	0,278253811	2,27E-18	1,09E-16	TRUE	FALSE	threonine synthase like 2 [Source:HGNC Symbol;Acc:HGNC:25602]	protein_coding
ENSG00000144130	NT5DC4	1,421477967	0,46259617	0,002120414	0,008339546	FALSE	TRUE	5'-nucleotidase domain containing 4 [Source:HGNC Symbol;Acc:HGNC:27678]	protein_coding
ENSG00000144136	SLC20A1	1,093667858	0,141940791	1,31E-14	4,07E-13	FALSE	TRUE	solute carrier family 20 member 1 [Source:HGNC Symbol;Acc:HGNC:10946]	protein_coding
ENSG00000144152	FBLN7	1,354943964	0,548786657	0,013549832	0,040802669	FALSE	TRUE	fibulin 7 [Source:HGNC Symbol;Acc:HGNC:26740]	protein_coding
ENSG00000144228	SPOPL	2,082696625	0,351695015	3,18E-09	4,39E-08	FALSE	TRUE	speckle type BTB/POZ protein like [Source:HGNC Symbol;Acc:HGNC:27934]	protein_coding
ENSG00000144369	FAM171B	1,793845533	0,671197888	0,007526525	0,024828003	FALSE	TRUE	family with sequence similarity 171 member B [Source:HGNC Symbol;Acc:HGNC:29412]	protein_coding
ENSG00000144401	METTL21A	1,46547337	0,197602485	1,20E-13	3,26E-12	FALSE	TRUE	methyltransferase like 21A [Source:HGNC Symbol;Acc:HGNC:30476]	protein_coding
ENSG00000144406	UNC80	3,858147159	1,284436996	0,00266661	0,010165621	FALSE	TRUE	"unc-80 homolog, NALCN channel complex subunit [Source:HGNC Symbol;Acc:HGNC:26582]"	protein_coding
ENSG00000144476	ACKR3	-3,024405678	0,648193318	3,07E-06	2,43E-05	TRUE	FALSE	atypical chemokine receptor 3 [Source:HGNC Symbol;Acc:HGNC:23692]	protein_coding
ENSG00000144579	CTDSP1	1,687883572	0,326306039	2,31E-07	2,29E-06	FALSE	TRUE	CTD small phosphatase 1 [Source:HGNC Symbol;Acc:HGNC:21614]	protein_coding
ENSG00000144655	CSRNP1	-1,757134535	0,264405539	3,02E-11	5,76E-10	TRUE	FALSE	cysteine and serine rich nuclear protein 1 [Source:HGNC Symbol;Acc:HGNC:14300]	protein_coding
ENSG00000144681	STAC	2,559734114	0,347296341	1,70E-13	4,49E-12	FALSE	TRUE	SH3 and cysteine rich domain [Source:HGNC Symbol;Acc:HGNC:11353]	protein_coding
ENSG00000144724	PTPRG	-3,660949929	1,48000618	0,013375768	0,040367043	TRUE	FALSE	"protein tyrosine phosphatase, receptor type G [Source:HGNC Symbol;Acc:HGNC:9671]"	protein_coding
ENSG00000144824	PHLDB2	1,616609092	0,440263354	0,000240741	0,001237529	FALSE	TRUE	pleckstrin homology like domain family B member 2 [Source:HGNC Symbol;Acc:HGNC:29573]	protein_coding
ENSG00000144837	PLA1A	-6,221656762	0,909891507	8,04E-12	1,68E-10	TRUE	FALSE	phospholipase A1 member A [Source:HGNC Symbol;Acc:HGNC:17661]	protein_coding
ENSG00000144909	OSBPL11	1,000722653	0,173929161	8,74E-09	1,11E-07	FALSE	TRUE	oxysterol binding protein like 11 [Source:HGNC Symbol;Acc:HGNC:16397]	protein_coding
ENSG00000144959	NCEH1	1,774998687	0,29352307	1,47E-09	2,14E-08	FALSE	TRUE	neutral cholesterol ester hydrolase 1 [Source:HGNC Symbol;Acc:HGNC:29260]	protein_coding
ENSG00000145002	FAM86B2	-16,32168374	3,832985751	2,06E-05	0,000136577	TRUE	FALSE	family with sequence similarity 86 member B2 [Source:HGNC Symbol;Acc:HGNC:32222]	protein_coding
ENSG00000145014	TMEM44	-1,461382025	0,389625693	0,000176318	0,000943814	TRUE	FALSE	transmembrane protein 44 [Source:HGNC Symbol;Acc:HGNC:25120]	protein_coding
ENSG00000145016	RUBCN	-1,549786789	0,150816737	9,04E-25	8,58E-23	TRUE	FALSE	RUN and cysteine rich domain containing beclin 1 interacting protein [Source:HGNC Symbol;Acc:HGNC:28991]	protein_coding
ENSG00000145103	ILDR1	-4,08710846	0,995681864	4,05E-05	0,000250782	TRUE	FALSE	immunoglobulin like domain containing receptor 1 [Source:HGNC Symbol;Acc:HGNC:28741]	protein_coding
ENSG00000145194	ECE2	1,960638224	0,325534516	1,71E-09	2,46E-08	FALSE	TRUE	endothelin converting enzyme 2 [Source:HGNC Symbol;Acc:HGNC:13275]	protein_coding
ENSG00000145244	CORIN	-5,400960615	1,672186709	0,001238426	0,005202894	TRUE	FALSE	"corin, serine peptidase [Source:HGNC Symbol;Acc:HGNC:19012]"	protein_coding
ENSG00000145284	SCD5	-1,383805956	0,419858746	0,000981123	0,004244611	TRUE	FALSE	stearoyl-CoA desaturase 5 [Source:HGNC Symbol;Acc:HGNC:21088]	protein_coding
ENSG00000145332	KLHL8	1,752604673	0,168360487	2,24E-25	2,24E-23	FALSE	TRUE	kelch like family member 8 [Source:HGNC Symbol;Acc:HGNC:18644]	protein_coding
ENSG00000145335	SNCA	1,570185177	0,397488017	7,81E-05	0,00045283	FALSE	TRUE	synuclein alpha [Source:HGNC Symbol;Acc:HGNC:11138]	protein_coding
ENSG00000145362	ANK2	-3,29590754	1,199275008	0,005991431	0,020443989	TRUE	FALSE	ankyrin 2 [Source:HGNC Symbol;Acc:HGNC:493]	protein_coding
ENSG00000145390	USP53	-1,803319695	0,49272985	0,000252358	0,001289698	TRUE	FALSE	ubiquitin specific peptidase 53 [Source:HGNC Symbol;Acc:HGNC:29255]	protein_coding
ENSG00000145391	SETD7	1,418190477	0,308500244	4,29E-06	3,29E-05	FALSE	TRUE	SET domain containing lysine methyltransferase 7 [Source:HGNC Symbol;Acc:HGNC:30412]	protein_coding
ENSG00000145416	Mar-01	2,910345176	0,468526614	5,24E-10	8,16E-09	FALSE	TRUE	membrane associated ring-CH-type finger 1 [Source:HGNC Symbol;Acc:HGNC:26077]	protein_coding
ENSG00000145476	CYP4V2	1,123075326	0,305088386	0,000232187	0,001200847	FALSE	TRUE	cytochrome P450 family 4 subfamily V member 2 [Source:HGNC Symbol;Acc:HGNC:23198]	protein_coding
ENSG00000145545	SRD5A1	-1,636445871	0,241125238	1,15E-11	2,32E-10	TRUE	FALSE	steroid 5 alpha-reductase 1 [Source:HGNC Symbol;Acc:HGNC:11284]	protein_coding
ENSG00000145569	FAM105A	1,892801328	0,256352011	1,54E-13	4,09E-12	FALSE	TRUE	family with sequence similarity 105 member A [Source:HGNC Symbol;Acc:HGNC:25629]	protein_coding
ENSG00000145703	IQGAP2	1,905595909	0,282265949	1,47E-11	2,92E-10	FALSE	TRUE	IQ motif containing GTPase activating protein 2 [Source:HGNC Symbol;Acc:HGNC:6111]	protein_coding
ENSG00000145725	PPIP5K2	1,045435244	0,19564008	9,11E-08	9,73E-07	FALSE	TRUE	diphosphoinositol pentakisphosphate kinase 2 [Source:HGNC Symbol;Acc:HGNC:29035]	protein_coding
ENSG00000145730	PAM	-1,988429137	0,3436612	7,21E-09	9,31E-08	TRUE	FALSE	peptidylglycine alpha-amidating monooxygenase [Source:HGNC Symbol;Acc:HGNC:8596]	protein_coding
ENSG00000145734	BDP1	-1,390892184	0,261137679	1,00E-07	1,06E-06	TRUE	FALSE	"B double prime 1, subunit of RNA polymerase III transcription initiation factor IIIB [Source:HGNC Symbol;Acc:HGNC:13652]"	protein_coding
ENSG00000145780	FEM1C	-1,941830905	0,228150712	1,72E-17	7,55E-16	TRUE	FALSE	fem-1 homolog C [Source:HGNC Symbol;Acc:HGNC:16933]	protein_coding
ENSG00000145819	ARHGAP26	1,5736046	0,245348184	1,42E-10	2,40E-09	FALSE	TRUE	Rho GTPase activating protein 26 [Source:HGNC Symbol;Acc:HGNC:17073]	protein_coding
ENSG00000145824	CXCL14	7,045618025	1,826552588	0,000114632	0,000642177	FALSE	TRUE	C-X-C motif chemokine ligand 14 [Source:HGNC Symbol;Acc:HGNC:10640]	protein_coding
ENSG00000145832	SLC25A48	6,612570201	0,953908471	4,15E-12	9,00E-11	FALSE	TRUE	solute carrier family 25 member 48 [Source:HGNC Symbol;Acc:HGNC:30451]	protein_coding
ENSG00000145850	TIMD4	-4,384709131	1,756655596	0,01255831	0,038259112	TRUE	FALSE	T-cell immunoglobulin and mucin domain containing 4 [Source:HGNC Symbol;Acc:HGNC:25132]	protein_coding
ENSG00000145911	N4BP3	1,183406721	0,210815073	1,98E-08	2,37E-07	FALSE	TRUE	NEDD4 binding protein 3 [Source:HGNC Symbol;Acc:HGNC:29852]	protein_coding
ENSG00000145936	KCNMB1	-2,056271483	0,534068679	0,000118021	0,000660072	TRUE	FALSE	potassium calcium-activated channel subfamily M regulatory beta subunit 1 [Source:HGNC Symbol;Acc:HGNC:6285]	protein_coding
ENSG00000146070	PLA2G7	2,286925979	0,35424935	1,08E-10	1,86E-09	FALSE	TRUE	phospholipase A2 group VII [Source:HGNC Symbol;Acc:HGNC:9040]	protein_coding
ENSG00000146094	DOK3	4,063924376	0,385548486	5,61E-26	5,97E-24	FALSE	TRUE	docking protein 3 [Source:HGNC Symbol;Acc:HGNC:24583]	protein_coding
ENSG00000146192	FGD2	-1,551379765	0,240298059	1,07E-10	1,86E-09	TRUE	FALSE	"FYVE, RhoGEF and PH domain containing 2 [Source:HGNC Symbol;Acc:HGNC:3664]"	protein_coding
ENSG00000146215	CRIP3	4,078165022	1,595883952	0,010605759	0,033141074	FALSE	TRUE	cysteine rich protein 3 [Source:HGNC Symbol;Acc:HGNC:17751]	protein_coding
ENSG00000146278	PNRC1	-1,707019939	0,430029657	7,20E-05	0,000420608	TRUE	FALSE	proline rich nuclear receptor coactivator 1 [Source:HGNC Symbol;Acc:HGNC:17278]	protein_coding
ENSG00000146376	ARHGAP18	2,337252561	0,309198273	4,06E-14	1,18E-12	FALSE	TRUE	Rho GTPase activating protein 18 [Source:HGNC Symbol;Acc:HGNC:21035]	protein_coding
ENSG00000146409	SLC18B1	-1,833735126	0,321898236	1,22E-08	1,51E-07	TRUE	FALSE	solute carrier family 18 member B1 [Source:HGNC Symbol;Acc:HGNC:21573]	protein_coding
ENSG00000146425	DYNLT1	-3,02770639	0,22645641	9,06E-41	3,91E-38	TRUE	FALSE	dynein light chain Tctex-type 1 [Source:HGNC Symbol;Acc:HGNC:11697]	protein_coding
ENSG00000146426	TIAM2	-3,421000776	0,406917933	4,20E-17	1,78E-15	TRUE	FALSE	T-cell lymphoma invasion and metastasis 2 [Source:HGNC Symbol;Acc:HGNC:11806]	protein_coding
ENSG00000146535	GNA12	1,561004502	0,410707225	0,000144246	0,000790336	FALSE	TRUE	G protein subunit alpha 12 [Source:HGNC Symbol;Acc:HGNC:4380]	protein_coding
ENSG00000146674	IGFBP3	-3,431927316	1,208203149	0,00450398	0,016026835	TRUE	FALSE	insulin like growth factor binding protein 3 [Source:HGNC Symbol;Acc:HGNC:5472]	protein_coding
ENSG00000146828	SLC12A9	1,591742642	0,216531534	1,97E-13	5,14E-12	FALSE	TRUE	solute carrier family 12 member 9 [Source:HGNC Symbol;Acc:HGNC:17435]	protein_coding
ENSG00000146859	TMEM140	-3,061662173	0,36931256	1,13E-16	4,58E-15	TRUE	FALSE	transmembrane protein 140 [Source:HGNC Symbol;Acc:HGNC:21870]	protein_coding
ENSG00000146904	EPHA1	1,269296544	0,427464392	0,002984188	0,011205119	FALSE	TRUE	EPH receptor A1 [Source:HGNC Symbol;Acc:HGNC:3385]	protein_coding
ENSG00000147010	SH3KBP1	-1,149850051	0,342120985	0,000776761	0,003449878	TRUE	FALSE	SH3 domain containing kinase binding protein 1 [Source:HGNC Symbol;Acc:HGNC:13867]	protein_coding
ENSG00000147050	KDM6A	-1,251646015	0,134669494	1,48E-20	9,04E-19	TRUE	FALSE	lysine demethylase 6A [Source:HGNC Symbol;Acc:HGNC:12637]	protein_coding
ENSG00000147119	CHST7	-3,024308625	0,518843298	5,58E-09	7,36E-08	TRUE	FALSE	carbohydrate sulfotransferase 7 [Source:HGNC Symbol;Acc:HGNC:13817]	protein_coding
ENSG00000147144	CCDC120	-1,155763267	0,364383182	0,001514791	0,006214842	TRUE	FALSE	coiled-coil domain containing 120 [Source:HGNC Symbol;Acc:HGNC:28910]	protein_coding
ENSG00000147155	EBP	-1,062651734	0,373963828	0,004488923	0,015979488	TRUE	FALSE	emopamil binding protein (sterol isomerase) [Source:HGNC Symbol;Acc:HGNC:3133]	protein_coding
ENSG00000147166	ITGB1BP2	1,870499038	0,496655871	0,000165759	0,000893287	FALSE	TRUE	integrin subunit beta 1 binding protein 2 [Source:HGNC Symbol;Acc:HGNC:6154]	protein_coding
ENSG00000147234	FRMPD3	3,125412014	0,789169583	7,48E-05	0,000435677	FALSE	TRUE	FERM and PDZ domain containing 3 [Source:HGNC Symbol;Acc:HGNC:29382]	protein_coding
ENSG00000147408	CSGALNACT1	1,809005489	0,497856125	0,000279504	0,001408091	FALSE	TRUE	chondroitin sulfate N-acetylgalactosaminyltransferase 1 [Source:HGNC Symbol;Acc:HGNC:24290]	protein_coding
ENSG00000147416	ATP6V1B2	1,749611231	0,177383251	6,00E-23	4,50E-21	FALSE	TRUE	ATPase H+ transporting V1 subunit B2 [Source:HGNC Symbol;Acc:HGNC:854]	protein_coding
ENSG00000147443	DOK2	1,499720021	0,400919415	0,000183507	0,000975468	FALSE	TRUE	docking protein 2 [Source:HGNC Symbol;Acc:HGNC:2991]	protein_coding
ENSG00000147459	DOCK5	2,116797814	0,370064532	1,06E-08	1,34E-07	FALSE	TRUE	dedicator of cytokinesis 5 [Source:HGNC Symbol;Acc:HGNC:23476]	protein_coding
ENSG00000147475	ERLIN2	1,61545236	0,164034942	6,98E-23	5,20E-21	FALSE	TRUE	ER lipid raft associated 2 [Source:HGNC Symbol;Acc:HGNC:1356]	protein_coding
ENSG00000147488	ST18	2,641952317	0,662313022	6,64E-05	0,000391545	FALSE	TRUE	"ST18, C2H2C-type zinc finger [Source:HGNC Symbol;Acc:HGNC:18695]"	protein_coding
ENSG00000147509	RGS20	-4,029783742	0,71783471	1,98E-08	2,37E-07	TRUE	FALSE	regulator of G protein signaling 20 [Source:HGNC Symbol;Acc:HGNC:14600]	protein_coding
ENSG00000147535	PLPP5	1,026146161	0,243432291	2,49E-05	0,00016263	FALSE	TRUE	phospholipid phosphatase 5 [Source:HGNC Symbol;Acc:HGNC:25026]	protein_coding
ENSG00000147570	DNAJC5B	2,192988655	0,509433651	1,67E-05	0,000113073	FALSE	TRUE	DnaJ heat shock protein family (Hsp40) member C5 beta [Source:HGNC Symbol;Acc:HGNC:24138]	protein_coding
ENSG00000147571	CRH	3,528338025	1,416544998	0,012745388	0,038717427	FALSE	TRUE	corticotropin releasing hormone [Source:HGNC Symbol;Acc:HGNC:2355]	protein_coding
ENSG00000147576	ADHFE1	1,143268816	0,284601023	5,89E-05	0,000352127	FALSE	TRUE	"alcohol dehydrogenase, iron containing 1 [Source:HGNC Symbol;Acc:HGNC:16354]"	protein_coding
ENSG00000147592	LACTB2	1,211003012	0,196188257	6,72E-10	1,03E-08	FALSE	TRUE	lactamase beta 2 [Source:HGNC Symbol;Acc:HGNC:18512]	protein_coding
ENSG00000147647	DPYS	-2,732608258	0,49046839	2,53E-08	2,98E-07	TRUE	FALSE	dihydropyrimidinase [Source:HGNC Symbol;Acc:HGNC:3013]	protein_coding
ENSG00000147852	VLDLR	2,158615693	0,84691323	0,010809308	0,033675043	FALSE	TRUE	very low density lipoprotein receptor [Source:HGNC Symbol;Acc:HGNC:12698]	protein_coding
ENSG00000147853	AK3	-1,228671729	0,324360521	0,000151876	0,000826602	TRUE	FALSE	adenylate kinase 3 [Source:HGNC Symbol;Acc:HGNC:17376]	protein_coding
ENSG00000147872	PLIN2	1,331431127	0,492481001	0,006860978	0,022922784	FALSE	TRUE	perilipin 2 [Source:HGNC Symbol;Acc:HGNC:248]	protein_coding
ENSG00000147905	ZCCHC7	1,024927866	0,137084455	7,63E-14	2,15E-12	FALSE	TRUE	zinc finger CCHC-type containing 7 [Source:HGNC Symbol;Acc:HGNC:26209]	protein_coding
ENSG00000147912	FBXO10	-1,142016149	0,384995028	0,003013926	0,011304248	TRUE	FALSE	F-box protein 10 [Source:HGNC Symbol;Acc:HGNC:13589]	protein_coding
ENSG00000148057	IDNK	-1,523928947	0,346145932	1,07E-05	7,52E-05	TRUE	FALSE	"IDNK, gluconokinase [Source:HGNC Symbol;Acc:HGNC:31367]"	protein_coding
ENSG00000148090	AUH	-1,90625902	0,378276599	4,67E-07	4,36E-06	TRUE	FALSE	AU RNA binding methylglutaconyl-CoA hydratase [Source:HGNC Symbol;Acc:HGNC:890]	protein_coding
ENSG00000148110	MFSD14B	-1,043872291	0,145617289	7,58E-13	1,81E-11	TRUE	FALSE	major facilitator superfamily domain containing 14B [Source:HGNC Symbol;Acc:HGNC:23376]	protein_coding
ENSG00000148158	SNX30	2,676687796	0,276240495	3,34E-22	2,40E-20	FALSE	TRUE	sorting nexin family member 30 [Source:HGNC Symbol;Acc:HGNC:23685]	protein_coding
ENSG00000148200	NR6A1	-2,36759138	0,29866632	2,24E-15	7,69E-14	TRUE	FALSE	nuclear receptor subfamily 6 group A member 1 [Source:HGNC Symbol;Acc:HGNC:7985]	protein_coding
ENSG00000148219	ASTN2	2,472431704	0,854932414	0,003828447	0,013880537	FALSE	TRUE	astrotactin 2 [Source:HGNC Symbol;Acc:HGNC:17021]	protein_coding
ENSG00000148356	LRSAM1	-2,044010065	0,238467757	1,02E-17	4,62E-16	TRUE	FALSE	leucine rich repeat and sterile alpha motif containing 1 [Source:HGNC Symbol;Acc:HGNC:25135]	protein_coding
ENSG00000148482	SLC39A12	3,68932638	0,903175274	4,41E-05	0,000271327	FALSE	TRUE	solute carrier family 39 member 12 [Source:HGNC Symbol;Acc:HGNC:20860]	protein_coding
ENSG00000148483	TMEM236	5,382046923	0,648171525	1,01E-16	4,14E-15	FALSE	TRUE	transmembrane protein 236 [Source:HGNC Symbol;Acc:HGNC:23473]	protein_coding
ENSG00000148498	PARD3	-2,179129272	0,776268432	0,00499765	0,017542831	TRUE	FALSE	par-3 family cell polarity regulator [Source:HGNC Symbol;Acc:HGNC:16051]	protein_coding
ENSG00000148516	ZEB1	-1,681116446	0,375460653	7,55E-06	5,50E-05	TRUE	FALSE	zinc finger E-box binding homeobox 1 [Source:HGNC Symbol;Acc:HGNC:11642]	protein_coding
ENSG00000148600	CDHR1	4,102662151	0,705641016	6,10E-09	7,97E-08	FALSE	TRUE	cadherin related family member 1 [Source:HGNC Symbol;Acc:HGNC:14550]	protein_coding
ENSG00000148655	LRMDA	1,332972826	0,347460287	0,000124886	0,000694207	FALSE	TRUE	leucine rich melanocyte differentiation associated [Source:HGNC Symbol;Acc:HGNC:23405]	protein_coding
ENSG00000148680	HTR7	7,102409693	1,068427501	2,98E-11	5,69E-10	FALSE	TRUE	5-hydroxytryptamine receptor 7 [Source:HGNC Symbol;Acc:HGNC:5302]	protein_coding
ENSG00000148734	NPFFR1	4,320644836	1,292448323	0,000828802	0,003655672	FALSE	TRUE	neuropeptide FF receptor 1 [Source:HGNC Symbol;Acc:HGNC:17425]	protein_coding
ENSG00000148735	PLEKHS1	-2,73205241	0,833868417	0,001051548	0,004509784	TRUE	FALSE	pleckstrin homology domain containing S1 [Source:HGNC Symbol;Acc:HGNC:26285]	protein_coding
ENSG00000148824	MTG1	-1,146547997	0,105824476	2,36E-27	2,85E-25	TRUE	FALSE	mitochondrial ribosome associated GTPase 1 [Source:HGNC Symbol;Acc:HGNC:32159]	protein_coding
ENSG00000148832	PAOX	-1,352020276	0,197032539	6,79E-12	1,44E-10	TRUE	FALSE	polyamine oxidase [Source:HGNC Symbol;Acc:HGNC:20837]	protein_coding
ENSG00000148841	ITPRIP	1,201516098	0,436623397	0,005926214	0,020238935	FALSE	TRUE	"inositol 1,4,5-trisphosphate receptor interacting protein [Source:HGNC Symbol;Acc:HGNC:29370]"	protein_coding
ENSG00000148842	CNNM2	2,285908611	0,453888394	4,75E-07	4,43E-06	FALSE	TRUE	cyclin and CBS domain divalent metal cation transport mediator 2 [Source:HGNC Symbol;Acc:HGNC:103]	protein_coding
ENSG00000148843	PDCD11	1,08321764	0,17935988	1,55E-09	2,24E-08	FALSE	TRUE	programmed cell death 11 [Source:HGNC Symbol;Acc:HGNC:13408]	protein_coding
ENSG00000149131	SERPING1	-4,608761948	0,599756648	1,54E-14	4,75E-13	TRUE	FALSE	serpin family G member 1 [Source:HGNC Symbol;Acc:HGNC:1228]	protein_coding
ENSG00000149150	SLC43A1	2,519179328	0,392464089	1,37E-10	2,33E-09	FALSE	TRUE	solute carrier family 43 member 1 [Source:HGNC Symbol;Acc:HGNC:9225]	protein_coding
ENSG00000149187	CELF1	-1,20043928	0,161598652	1,10E-13	3,01E-12	TRUE	FALSE	CUGBP Elav-like family member 1 [Source:HGNC Symbol;Acc:HGNC:2549]	protein_coding
ENSG00000149212	SESN3	-1,786328614	0,441944405	5,30E-05	0,000320476	TRUE	FALSE	sestrin 3 [Source:HGNC Symbol;Acc:HGNC:23060]	protein_coding
ENSG00000149218	ENDOD1	-2,694834864	0,227449461	2,20E-32	4,46E-30	TRUE	FALSE	endonuclease domain containing 1 [Source:HGNC Symbol;Acc:HGNC:29129]	protein_coding
ENSG00000149483	TMEM138	1,992395848	0,27311176	2,98E-13	7,56E-12	FALSE	TRUE	transmembrane protein 138 [Source:HGNC Symbol;Acc:HGNC:26944]	protein_coding
ENSG00000149516	MS4A3	2,472728711	0,674064681	0,000244088	0,00125256	FALSE	TRUE	membrane spanning 4-domains A3 [Source:HGNC Symbol;Acc:HGNC:7317]	protein_coding
ENSG00000149531	FRG1BP	1,182349045	0,263845863	7,42E-06	5,42E-05	FALSE	TRUE	"FSHD region gene 1 family member B, pseudogene [Source:HGNC Symbol;Acc:HGNC:15792]"	unprocessed_pseudogene
ENSG00000149554	CHEK1	-1,321938226	0,441702292	0,00276407	0,010479863	TRUE	FALSE	checkpoint kinase 1 [Source:HGNC Symbol;Acc:HGNC:1925]	protein_coding
ENSG00000149571	KIRREL3	5,683163809	2,275177746	0,012493185	0,038109678	FALSE	TRUE	kirre like nephrin family adhesion molecule 3 [Source:HGNC Symbol;Acc:HGNC:23204]	protein_coding
ENSG00000149577	SIDT2	-2,054981906	0,223786984	4,20E-20	2,48E-18	TRUE	FALSE	SID1 transmembrane family member 2 [Source:HGNC Symbol;Acc:HGNC:24272]	protein_coding
ENSG00000149591	TAGLN	-1,753288263	0,222201136	3,01E-15	1,02E-13	TRUE	FALSE	transgelin [Source:HGNC Symbol;Acc:HGNC:11553]	protein_coding
ENSG00000149634	SPATA25	3,005126947	1,171284471	0,010297737	0,032344828	FALSE	TRUE	spermatogenesis associated 25 [Source:HGNC Symbol;Acc:HGNC:16158]	protein_coding
ENSG00000149639	SOGA1	1,211158534	0,250720563	1,36E-06	1,15E-05	FALSE	TRUE	"suppressor of glucose, autophagy associated 1 [Source:HGNC Symbol;Acc:HGNC:16111]"	protein_coding
ENSG00000149782	PLCB3	-1,294348059	0,200771552	1,14E-10	1,96E-09	TRUE	FALSE	phospholipase C beta 3 [Source:HGNC Symbol;Acc:HGNC:9056]	protein_coding
ENSG00000149792	MRPL49	-1,103619386	0,44930777	0,014038921	0,042024588	TRUE	FALSE	mitochondrial ribosomal protein L49 [Source:HGNC Symbol;Acc:HGNC:1176]	protein_coding
ENSG00000149809	TM7SF2	-1,085525471	0,372564471	0,00357221	0,013085591	TRUE	FALSE	transmembrane 7 superfamily member 2 [Source:HGNC Symbol;Acc:HGNC:11863]	protein_coding
ENSG00000149922	TBX6	2,517268918	0,850780133	0,003088622	0,011538774	FALSE	TRUE	T-box 6 [Source:HGNC Symbol;Acc:HGNC:11605]	protein_coding
ENSG00000150048	CLEC1A	2,24930475	0,501118533	7,17E-06	5,25E-05	FALSE	TRUE	C-type lectin domain family 1 member A [Source:HGNC Symbol;Acc:HGNC:24355]	protein_coding
ENSG00000150347	ARID5B	-1,376894339	0,372332495	0,000217285	0,00113093	TRUE	FALSE	AT-rich interaction domain 5B [Source:HGNC Symbol;Acc:HGNC:17362]	protein_coding
ENSG00000150540	HNMT	2,573909826	0,341871402	5,12E-14	1,47E-12	FALSE	TRUE	histamine N-methyltransferase [Source:HGNC Symbol;Acc:HGNC:5028]	protein_coding
ENSG00000150636	CCDC102B	1,876618044	0,287687823	6,89E-11	1,23E-09	FALSE	TRUE	coiled-coil domain containing 102B [Source:HGNC Symbol;Acc:HGNC:26295]	protein_coding
ENSG00000150637	CD226	1,246163863	0,512082729	0,014952785	0,044312579	FALSE	TRUE	CD226 molecule [Source:HGNC Symbol;Acc:HGNC:16961]	protein_coding
ENSG00000150681	RGS18	1,119746331	0,400226625	0,005145503	0,017981957	FALSE	TRUE	regulator of G protein signaling 18 [Source:HGNC Symbol;Acc:HGNC:14261]	protein_coding
ENSG00000150687	PRSS23	1,318046278	0,392145994	0,000776296	0,003449104	FALSE	TRUE	"protease, serine 23 [Source:HGNC Symbol;Acc:HGNC:14370]"	protein_coding
ENSG00000150756	FAM173B	1,402229601	0,239503388	4,78E-09	6,39E-08	FALSE	TRUE	family with sequence similarity 173 member B [Source:HGNC Symbol;Acc:HGNC:27029]	protein_coding
ENSG00000150782	IL18	-3,871037625	0,410995889	4,57E-21	2,91E-19	TRUE	FALSE	interleukin 18 [Source:HGNC Symbol;Acc:HGNC:5986]	protein_coding
ENSG00000150907	FOXO1	-2,28833615	0,283639302	7,16E-16	2,60E-14	TRUE	FALSE	forkhead box O1 [Source:HGNC Symbol;Acc:HGNC:3819]	protein_coding
ENSG00000150938	CRIM1	5,561098927	0,581191866	1,09E-21	7,39E-20	FALSE	TRUE	cysteine rich transmembrane BMP regulator 1 [Source:HGNC Symbol;Acc:HGNC:2359]	protein_coding
ENSG00000150967	ABCB9	1,397149142	0,388841196	0,000326755	0,001611211	FALSE	TRUE	ATP binding cassette subfamily B member 9 [Source:HGNC Symbol;Acc:HGNC:50]	protein_coding
ENSG00000150977	RILPL2	1,059488172	0,297275317	0,000365251	0,001774461	FALSE	TRUE	Rab interacting lysosomal protein like 2 [Source:HGNC Symbol;Acc:HGNC:28787]	protein_coding
ENSG00000151012	SLC7A11	2,713763468	0,396858755	8,02E-12	1,68E-10	FALSE	TRUE	solute carrier family 7 member 11 [Source:HGNC Symbol;Acc:HGNC:11059]	protein_coding
ENSG00000151014	NOCT	-2,673939303	0,189676648	3,94E-45	2,53E-42	TRUE	FALSE	nocturnin [Source:HGNC Symbol;Acc:HGNC:14254]	protein_coding
ENSG00000151062	CACNA2D4	2,085106014	0,352812222	3,42E-09	4,69E-08	FALSE	TRUE	calcium voltage-gated channel auxiliary subunit alpha2delta 4 [Source:HGNC Symbol;Acc:HGNC:20202]	protein_coding
ENSG00000151117	TMEM86A	3,389906069	0,293826177	8,58E-31	1,44E-28	FALSE	TRUE	transmembrane protein 86A [Source:HGNC Symbol;Acc:HGNC:26890]	protein_coding
ENSG00000151151	IPMK	1,093400085	0,235151527	3,32E-06	2,61E-05	FALSE	TRUE	inositol polyphosphate multikinase [Source:HGNC Symbol;Acc:HGNC:20739]	protein_coding
ENSG00000151164	RAD9B	-1,205742511	0,35628584	0,00071386	0,003202307	TRUE	FALSE	RAD9 checkpoint clamp component B [Source:HGNC Symbol;Acc:HGNC:21700]	protein_coding
ENSG00000151327	FAM177A1	-2,927804833	0,416593008	2,10E-12	4,75E-11	TRUE	FALSE	family with sequence similarity 177 member A1 [Source:HGNC Symbol;Acc:HGNC:19829]	protein_coding
ENSG00000151364	KCTD14	-6,089815755	0,804974469	3,87E-14	1,13E-12	TRUE	FALSE	potassium channel tetramerization domain containing 14 [Source:HGNC Symbol;Acc:HGNC:23295]	protein_coding
ENSG00000151376	ME3	1,145487952	0,351353268	0,001113269	0,004745306	FALSE	TRUE	malic enzyme 3 [Source:HGNC Symbol;Acc:HGNC:6985]	protein_coding
ENSG00000151413	NUBPL	1,77411801	0,244880124	4,33E-13	1,06E-11	FALSE	TRUE	nucleotide binding protein like [Source:HGNC Symbol;Acc:HGNC:20278]	protein_coding
ENSG00000151466	SCLT1	-1,57108621	0,14357395	7,20E-28	9,18E-26	TRUE	FALSE	sodium channel and clathrin linker 1 [Source:HGNC Symbol;Acc:HGNC:26406]	protein_coding
ENSG00000151470	C4orf33	-1,314874584	0,134628914	1,57E-22	1,14E-20	TRUE	FALSE	chromosome 4 open reading frame 33 [Source:HGNC Symbol;Acc:HGNC:27025]	protein_coding
ENSG00000151474	FRMD4A	4,346067091	0,568762359	2,15E-14	6,49E-13	FALSE	TRUE	FERM domain containing 4A [Source:HGNC Symbol;Acc:HGNC:25491]	protein_coding
ENSG00000151491	EPS8	-2,180937632	0,599184781	0,000272806	0,001378155	TRUE	FALSE	epidermal growth factor receptor pathway substrate 8 [Source:HGNC Symbol;Acc:HGNC:3420]	protein_coding
ENSG00000151612	ZNF827	-1,072161432	0,347815259	0,002052283	0,008107903	TRUE	FALSE	zinc finger protein 827 [Source:HGNC Symbol;Acc:HGNC:27193]	protein_coding
ENSG00000151632	AKR1C2	5,392944497	1,904922532	0,004639443	0,016451081	FALSE	TRUE	aldo-keto reductase family 1 member C2 [Source:HGNC Symbol;Acc:HGNC:385]	protein_coding
ENSG00000151650	VENTX	2,995342329	1,058465575	0,004656385	0,016501281	FALSE	TRUE	VENT homeobox [Source:HGNC Symbol;Acc:HGNC:13639]	protein_coding
ENSG00000151651	ADAM8	-1,748350104	0,536235613	0,001112497	0,004742866	TRUE	FALSE	ADAM metallopeptidase domain 8 [Source:HGNC Symbol;Acc:HGNC:215]	protein_coding
ENSG00000151702	FLI1	1,047914036	0,282825713	0,000211259	0,001104415	FALSE	TRUE	"Fli-1 proto-oncogene, ETS transcription factor [Source:HGNC Symbol;Acc:HGNC:3749]"	protein_coding
ENSG00000151726	ACSL1	-1,141462866	0,262051711	1,33E-05	9,15E-05	TRUE	FALSE	acyl-CoA synthetase long chain family member 1 [Source:HGNC Symbol;Acc:HGNC:3569]	protein_coding
ENSG00000151746	BICD1	1,253227577	0,301961464	3,32E-05	0,000210998	FALSE	TRUE	BICD cargo adaptor 1 [Source:HGNC Symbol;Acc:HGNC:1049]	protein_coding
ENSG00000151882	CCL28	-1,981993709	0,753487954	0,008527813	0,027582182	TRUE	FALSE	C-C motif chemokine ligand 28 [Source:HGNC Symbol;Acc:HGNC:17700]	protein_coding
ENSG00000151914	DST	-2,280088768	0,282437696	6,87E-16	2,50E-14	TRUE	FALSE	dystonin [Source:HGNC Symbol;Acc:HGNC:1090]	protein_coding
ENSG00000151948	GLT1D1	3,580965101	0,626856259	1,11E-08	1,39E-07	FALSE	TRUE	glycosyltransferase 1 domain containing 1 [Source:HGNC Symbol;Acc:HGNC:26483]	protein_coding
ENSG00000151967	SCHIP1	3,330839599	0,894674696	0,000196899	0,001037584	FALSE	TRUE	schwannomin interacting protein 1 [Source:HGNC Symbol;Acc:HGNC:15678]	protein_coding
ENSG00000152056	AP1S3	-2,354282959	0,310875008	3,64E-14	1,07E-12	TRUE	FALSE	adaptor related protein complex 1 sigma 3 subunit [Source:HGNC Symbol;Acc:HGNC:18971]	protein_coding
ENSG00000152061	RABGAP1L	-2,05781949	0,246286394	6,52E-17	2,69E-15	TRUE	FALSE	RAB GTPase activating protein 1 like [Source:HGNC Symbol;Acc:HGNC:24663]	protein_coding
ENSG00000152102	FAM168B	1,227926161	0,10098433	5,10E-34	1,30E-31	FALSE	TRUE	family with sequence similarity 168 member B [Source:HGNC Symbol;Acc:HGNC:27016]	protein_coding
ENSG00000152133	GPATCH11	2,072747048	0,165651979	6,37E-36	1,82E-33	FALSE	TRUE	G-patch domain containing 11 [Source:HGNC Symbol;Acc:HGNC:26768]	protein_coding
ENSG00000152207	CYSLTR2	-2,364665246	0,583195222	5,02E-05	0,000304803	TRUE	FALSE	cysteinyl leukotriene receptor 2 [Source:HGNC Symbol;Acc:HGNC:18274]	protein_coding
ENSG00000152213	ARL11	2,100752633	0,311729385	1,59E-11	3,15E-10	FALSE	TRUE	ADP ribosylation factor like GTPase 11 [Source:HGNC Symbol;Acc:HGNC:24046]	protein_coding
ENSG00000152217	SETBP1	-1,04317832	0,263116336	7,35E-05	0,000428699	TRUE	FALSE	SET binding protein 1 [Source:HGNC Symbol;Acc:HGNC:15573]	protein_coding
ENSG00000152315	KCNK13	1,68797249	0,433403848	9,83E-05	0,000559165	FALSE	TRUE	potassium two pore domain channel subfamily K member 13 [Source:HGNC Symbol;Acc:HGNC:6275]	protein_coding
ENSG00000152377	SPOCK1	-1,890814699	0,759125606	0,01274631	0,038717427	TRUE	FALSE	"SPARC/osteonectin, cwcv and kazal like domains proteoglycan 1 [Source:HGNC Symbol;Acc:HGNC:11251]"	protein_coding
ENSG00000152465	NMT2	2,489685486	0,253938489	1,08E-22	7,94E-21	FALSE	TRUE	N-myristoyltransferase 2 [Source:HGNC Symbol;Acc:HGNC:7858]	protein_coding
ENSG00000152492	CCDC50	-1,765051452	0,1842222	9,60E-22	6,62E-20	TRUE	FALSE	coiled-coil domain containing 50 [Source:HGNC Symbol;Acc:HGNC:18111]	protein_coding
ENSG00000152518	ZFP36L2	1,487745526	0,261266038	1,24E-08	1,53E-07	FALSE	TRUE	ZFP36 ring finger protein like 2 [Source:HGNC Symbol;Acc:HGNC:1108]	protein_coding
ENSG00000152642	GPD1L	1,632616395	0,436301162	0,000182599	0,00097173	FALSE	TRUE	glycerol-3-phosphate dehydrogenase 1 like [Source:HGNC Symbol;Acc:HGNC:28956]	protein_coding
ENSG00000152689	RASGRP3	-1,485704562	0,202725651	2,32E-13	6,01E-12	TRUE	FALSE	RAS guanyl releasing protein 3 [Source:HGNC Symbol;Acc:HGNC:14545]	protein_coding
ENSG00000152749	GPR180	-1,598606292	0,184927006	5,40E-18	2,51E-16	TRUE	FALSE	G protein-coupled receptor 180 [Source:HGNC Symbol;Acc:HGNC:28899]	protein_coding
ENSG00000152778	IFIT5	-3,635602924	0,37158473	1,32E-22	9,68E-21	TRUE	FALSE	interferon induced protein with tetratricopeptide repeats 5 [Source:HGNC Symbol;Acc:HGNC:13328]	protein_coding
ENSG00000152784	PRDM8	-2,053571725	0,569317779	0,000309669	0,001538157	TRUE	FALSE	PR/SET domain 8 [Source:HGNC Symbol;Acc:HGNC:13993]	protein_coding
ENSG00000152804	HHEX	2,436894667	0,340220961	7,91E-13	1,88E-11	FALSE	TRUE	hematopoietically expressed homeobox [Source:HGNC Symbol;Acc:HGNC:4901]	protein_coding
ENSG00000152894	PTPRK	-3,280085383	1,201601239	0,006338007	0,021420023	TRUE	FALSE	"protein tyrosine phosphatase, receptor type K [Source:HGNC Symbol;Acc:HGNC:9674]"	protein_coding
ENSG00000152932	RAB3C	5,988171815	2,513251715	0,017189036	0,049812697	FALSE	TRUE	"RAB3C, member RAS oncogene family [Source:HGNC Symbol;Acc:HGNC:30269]"	protein_coding
ENSG00000152939	MARVELD2	-3,995964083	0,509164506	4,22E-15	1,41E-13	TRUE	FALSE	MARVEL domain containing 2 [Source:HGNC Symbol;Acc:HGNC:26401]	protein_coding
ENSG00000152944	MED21	-1,215093188	0,224937497	6,59E-08	7,22E-07	TRUE	FALSE	mediator complex subunit 21 [Source:HGNC Symbol;Acc:HGNC:11473]	protein_coding
ENSG00000152953	STK32B	4,940442248	1,329501402	0,000202393	0,001062046	FALSE	TRUE	serine/threonine kinase 32B [Source:HGNC Symbol;Acc:HGNC:14217]	protein_coding
ENSG00000152990	ADGRA3	2,054988415	0,612711914	0,000796746	0,003529383	FALSE	TRUE	adhesion G protein-coupled receptor A3 [Source:HGNC Symbol;Acc:HGNC:13839]	protein_coding
ENSG00000153029	MR1	-1,733886166	0,274882668	2,83E-10	4,58E-09	TRUE	FALSE	"major histocompatibility complex, class I-related [Source:HGNC Symbol;Acc:HGNC:4975]"	protein_coding
ENSG00000153071	DAB2	2,57069966	0,482445974	9,90E-08	1,05E-06	FALSE	TRUE	"DAB2, clathrin adaptor protein [Source:HGNC Symbol;Acc:HGNC:2662]"	protein_coding
ENSG00000153113	CAST	-1,502665104	0,168563683	4,90E-19	2,56E-17	TRUE	FALSE	calpastatin [Source:HGNC Symbol;Acc:HGNC:1515]	protein_coding
ENSG00000153132	CLGN	4,847079458	1,949047802	0,012886301	0,039062579	FALSE	TRUE	calmegin [Source:HGNC Symbol;Acc:HGNC:2060]	protein_coding
ENSG00000153147	SMARCA5	-1,081583637	0,12553146	6,93E-18	3,17E-16	TRUE	FALSE	"SWI/SNF related, matrix associated, actin dependent regulator of chromatin, subfamily a, member 5 [Source:HGNC Symbol;Acc:HGNC:11101]"	protein_coding
ENSG00000153208	MERTK	2,781585139	0,620458597	7,36E-06	5,37E-05	FALSE	TRUE	"MER proto-oncogene, tyrosine kinase [Source:HGNC Symbol;Acc:HGNC:7027]"	protein_coding
ENSG00000153214	TMEM87B	-1,881684718	0,275620477	8,67E-12	1,80E-10	TRUE	FALSE	transmembrane protein 87B [Source:HGNC Symbol;Acc:HGNC:25913]	protein_coding
ENSG00000153246	PLA2R1	-6,263906245	2,394634549	0,008901638	0,028588462	TRUE	FALSE	phospholipase A2 receptor 1 [Source:HGNC Symbol;Acc:HGNC:9042]	protein_coding
ENSG00000153291	SLC25A27	3,820523173	1,081539064	0,00041167	0,001974882	FALSE	TRUE	solute carrier family 25 member 27 [Source:HGNC Symbol;Acc:HGNC:21065]	protein_coding
ENSG00000153485	TMEM251	1,871037482	0,25140317	9,89E-14	2,74E-12	FALSE	TRUE	transmembrane protein 251 [Source:HGNC Symbol;Acc:HGNC:20218]	protein_coding
ENSG00000153551	CMTM7	1,125853365	0,23335913	1,40E-06	1,18E-05	FALSE	TRUE	CKLF like MARVEL transmembrane domain containing 7 [Source:HGNC Symbol;Acc:HGNC:19178]	protein_coding
ENSG00000153558	FBXL2	-19,03170746	3,17634574	2,08E-09	2,95E-08	TRUE	FALSE	F-box and leucine rich repeat protein 2 [Source:HGNC Symbol;Acc:HGNC:13598]	protein_coding
ENSG00000153563	CD8A	1,117804387	0,267831533	3,00E-05	0,000192169	FALSE	TRUE	CD8a molecule [Source:HGNC Symbol;Acc:HGNC:1706]	protein_coding
ENSG00000153684	GOLGA8F	3,82982882	0,505753401	3,66E-14	1,07E-12	FALSE	TRUE	golgin A8 family member F [Source:HGNC Symbol;Acc:HGNC:32378]	protein_coding
ENSG00000153721	CNKSR3	-4,353279546	0,481750905	1,62E-19	8,93E-18	TRUE	FALSE	CNKSR family member 3 [Source:HGNC Symbol;Acc:HGNC:23034]	protein_coding
ENSG00000153815	CMIP	1,191017927	0,318228505	0,00018209	0,000969748	FALSE	TRUE	c-Maf inducing protein [Source:HGNC Symbol;Acc:HGNC:24319]	protein_coding
ENSG00000153832	FBXO36	1,433314248	0,457020533	0,001711442	0,006905185	FALSE	TRUE	F-box protein 36 [Source:HGNC Symbol;Acc:HGNC:27020]	protein_coding
ENSG00000153885	KCTD15	2,953879651	0,314461117	5,81E-21	3,67E-19	FALSE	TRUE	potassium channel tetramerization domain containing 15 [Source:HGNC Symbol;Acc:HGNC:23297]	protein_coding
ENSG00000153896	ZNF599	2,279763188	0,459507897	7,00E-07	6,30E-06	FALSE	TRUE	zinc finger protein 599 [Source:HGNC Symbol;Acc:HGNC:26408]	protein_coding
ENSG00000153898	MCOLN2	-2,570123905	0,433243101	2,99E-09	4,13E-08	TRUE	FALSE	mucolipin 2 [Source:HGNC Symbol;Acc:HGNC:13357]	protein_coding
ENSG00000153933	DGKE	-1,910402503	0,32655193	4,91E-09	6,53E-08	TRUE	FALSE	diacylglycerol kinase epsilon [Source:HGNC Symbol;Acc:HGNC:2852]	protein_coding
ENSG00000153936	HS2ST1	2,382234295	0,223548275	1,63E-26	1,81E-24	FALSE	TRUE	heparan sulfate 2-O-sulfotransferase 1 [Source:HGNC Symbol;Acc:HGNC:5193]	protein_coding
ENSG00000154040	CABYR	-2,946273214	0,621040465	2,09E-06	1,71E-05	TRUE	FALSE	calcium binding tyrosine phosphorylation regulated [Source:HGNC Symbol;Acc:HGNC:15569]	protein_coding
ENSG00000154099	DNAAF1	-4,028494804	1,025449675	8,55E-05	0,000491598	TRUE	FALSE	dynein axonemal assembly factor 1 [Source:HGNC Symbol;Acc:HGNC:30539]	protein_coding
ENSG00000154114	TBCEL	-1,304079779	0,4713729	0,005665176	0,019516128	TRUE	FALSE	tubulin folding cofactor E like [Source:HGNC Symbol;Acc:HGNC:28115]	protein_coding
[truncated: 2,843 more rows]
